# Supplementary material for: Machine learning-based investigation of the cancer protein secretory pathway
Source: PLoS Comput Biol. 2021 Apr 5;17(4):e1008898. doi: 10.1371/journal.pcbi.1008898 (PMC8049480; doi:10.1371/journal.pcbi.1008898)
Supplement: S2 Table — (XLSX) [file pcbi.1008898.s014.xlsx]

## Sheet: Legend
S2 Table. Consensus ML gene scores for p53 mutation, cancer status, and tumor stage.
	mutTP53 = samples grouped by p53 mutation status (non-mutated vs. mutated)
	CancerStatus = samples grouped by cancer status (solid tissue normal vs. primary solid tumor)
	TumorStage = samples grouped by tumor stage (stage i, ii, iii, iv); comparisons were performed for all available pairs of stages
	StageRegress = samples grouped by tumor stage (stage i, ii, iii, iv); analyzed using a regression-based approach rather than binary classification

## Sheet: mutTP53
Gene	ACC	BLCA	BRCA	CESC	COAD	ESCA	GBM	HNSC	KICH	LGG	LIHC	LUAD	LUSC	MESO	OV	PAAD	PRAD	READ	SARC	SKCM	STAD	UCEC
DPM1	0.0269945	0.296799	0.127129	0.114336	0.242247	0.116856	0.143468	0.117654	0.103536	0.0545521	0.134636	0.305822	0.203293	0.0925041	0.235061	0.201252	0.224249	0.155459	0.230997	0.0940365	0.0751473	0.236613
ARF5	0.103495	0.0323845	0.0369452	0.0605165	0.0507427	0.0912124	0.0875836	0.0848339	0.0544161	0.076531	0.0722968	0.129069	0.103257	0.0837753	0.197398	0.0222532	0.339592	0.051893	0.131179	0.130237	0.0621402	0.175312
COPZ2	0.0284067	0.122788	0.0326124	0.314004	0.0980086	0.11663	0.205971	0.145807	0.00895938	0.130425	0.13345	0.0412241	0.0760583	0.159966	0.385297	0.0415058	0.192288	0.118923	0.134617	0.133347	0.052579	0.0743358
TRAPPC6A	0.0334516	0.068176	0.0692662	0.13077	0.120886	0.123811	0.0297823	0.268243	0.0304121	0.0666903	0.145557	0.0857793	0.0777446	0.0701249	0.0516798	0.34855	0.246022	0.0627918	0.0637162	0.0213301	0.260016	0.0519349
PIGQ	0.0373285	0.219661	0.135421	0.125841	0.0427516	0.216595	0.041684	0.136618	0.0175325	0.0700866	0.127417	0.0447895	0.220919	0.0525155	0.147225	0.0297394	0.138054	0.0307398	0.0229312	0.0137874	0.0531298	0.0600777
CYTH3	0.213032	0.0972765	0.0397384	0.0572321	0.0961966	0.0973632	0.0482254	0.365382	0.0569748	0.107733	0.045412	0.183387	0.160367	0.0563231	0.0687149	0.0612115	0.149129	0.18206	0.0192802	0.0496353	0.107145	0.204081
SEC62	0.0395187	0.078653	0.0216031	0.136435	0.0543002	0.0561621	0.0619484	0.121269	0.0175217	0.11562	0.0961655	0.208983	0.161377	0.0629527	0.0480485	0.0683074	0.152874	0.0553811	0.068542	0.0359164	0.0725307	0.101198
POMT2	0.110742	0.0617636	0.101745	0.12305	0.0312524	0.465322	0.13969	0.134721	0.0372787	0.0743045	0.0829228	0.162055	0.154871	0.0186773	0.0734815	0.0521205	0.246218	0.0127918	0.0831456	0.1096	0.0867329	0.0553756
RABGAP1	0.0302764	0.140127	0.0339653	0.0555349	0.0422504	0.224384	0.0399841	0.105698	0.11296	0.172262	0.157836	0.0421114	0.112251	0.0948848	0.191372	0.0366523	0.0703443	0.143883	0.182111	0.130567	0.17121	0.087619
CAPN1	0.0211925	0.0804636	0.0269188	0.106307	0.0890228	0.0362875	0.109145	0.115207	0.07165	0.126082	0.115238	0.175334	0.213428	0.0493165	0.143631	0.183638	0.0968604	0.219271	0.182699	0.176879	0.103196	0.190455
WAS	0.189986	0.0503499	0.0324532	0.0496855	0.0522942	0.105542	0.05499	0.0707754	0.238262	0.0562579	0.0401736	0.110056	0.163149	0.0201932	0.102899	0.0308937	0.119598	0.115827	0.0349314	0.0821109	0.21478	0.033546
GLT8D1	0.057017	0.130402	0.132088	0.109088	0.148442	0.0408558	0.0450966	0.127554	0.0419187	0.19084	0.0873022	0.0368988	0.0908593	0.0312395	0.0687365	0.0248419	0.481451	0.0131821	0.0622095	0.036082	0.19087	0.140747
RALBP1	0.0290666	0.0294508	0.135799	0.193416	0.0313721	0.148219	0.126113	0.260269	0.021845	0.242623	0.0956163	0.128221	0.134382	0.205667	0.101187	0.0267174	0.183059	0.176706	0.0391981	0.215909	0.105037	0.0792974
ERP44	0.0433187	0.184645	0.050149	0.158414	0.0537425	0.0958437	0.142193	0.0661008	0.0784676	0.0124834	0.0664012	0.0768402	0.0581889	0.0839245	0.0959085	0.0138757	0.0862992	0.0281589	0.0849352	0.162217	0.0480801	0.10149
SEC63	0.127248	0.122339	0.0829363	0.116753	0.0713943	0.130328	0.154542	0.371236	0.0355742	0.0511293	0.0636864	0.0288398	0.0653048	0.104619	0.084116	0.119018	0.0721937	0.0716903	0.236302	0.0275749	0.0766745	0.0682282
RABEP1	0.0650397	0.0531076	0.0559561	0.0695824	0.0570515	0.146297	0.0662633	0.117994	0.032819	0.0288178	0.26857	0.191329	0.100862	0.21881	0.233537	0.235058	0.188982	0.161195	0.0416623	0.0985195	0.148353	0.135884
BAK1	0.0967789	0.0991117	0.130227	0.14643	0.153987	0.0899262	0.0876541	0.0755865	0.141837	0.0995523	0.0989947	0.093996	0.183231	0.0993296	0.131585	0.0526964	0.104673	0.0908626	0.174915	0.0417502	0.120986	0.531758
ALG1	0.0626699	0.0826348	0.0611443	0.133225	0.0348396	0.0784361	0.0686706	0.141426	0.0166058	0.0806093	0.0996829	0.110624	0.281629	0.0270773	0.0635322	0.0514963	0.0923732	0.0736259	0.0834447	0.115604	0.186488	0.125594
FUT8	0.113319	0.0438892	0.0774402	0.10907	0.0968904	0.0756598	0.10255	0.118972	0.140141	0.116807	0.0699675	0.138763	0.116742	0.113622	0.136079	0.226389	0.139233	0.0634788	0.0467234	0.105368	0.113345	0.218779
TBC1D23	0.054431	0.0600864	0.131479	0.176988	0.0634189	0.055241	0.0247891	0.0597152	0.0376556	0.0957209	0.126964	0.131835	0.124697	0.0580613	0.1696	0.0540877	0.246325	0.0313756	0.400932	0.0465359	0.283007	0.0436492
RAB27B	0	0.0865175	0.222372	0.3961	0.171739	0.0388062	0.0416685	0.0876804	0.0475141	0.18899	0.146432	0.078555	0.0790014	0.169341	0.335418	0.284436	0.380676	0.0824997	0.0665622	0.0167295	0.110429	0.121259
HSPA5	0.0720708	0.098706	0.0323993	0.321089	0.030447	0.0745038	0.0876085	0.114747	0.0888855	0.065621	0.0895012	0.202583	0.137675	0.0162114	0.0497923	0.0242631	0.0456111	0.0739855	0.15358	0.0134905	0.124256	0.110923
ARAP2	0.0141957	0.0294824	0.0277273	0.313262	0.152337	0.0988769	0.245619	0.200225	0.0371115	0.0243214	0.144044	0.0314887	0.121229	0.0646592	0.0294201	0.164843	0.103778	0.053617	0.115405	0.0902734	0.140818	0.132313
VAMP3	0.148583	0.0717263	0.135579	0.0490267	0.054535	0.134125	0.0900796	0.180458	0.0568023	0.0853881	0.079027	0.0735283	0.160441	0.0516408	0.266034	0.0922369	0.145929	0.304884	0.0746208	0.0373775	0.269293	0.192838
HERPUD1	0.0829391	0.112939	0.127769	0.141731	0.0872814	0.121182	0.0682914	0.101093	0.130351	0.0298722	0.0653	0.0510701	0.152529	0.0998206	0.0603986	0.0435113	0.0784893	0.154276	0.10917	0.0295765	0.220289	0.121076
USE1	0.0396463	0.0911767	0.0900741	0.14173	0.0664816	0.0321954	0.0974042	0.224746	0.0210152	0.0357637	0.101042	0.115066	0.214847	0.0508914	0.127688	0.0335857	0.0670354	0.0414629	0.0986968	0.0576662	0.30048	0.246507
TRAPPC3	0.128896	0.143436	0.102327	0.022225	0.101486	0.11624	0.236487	0.0921881	0.0844401	0.200152	0.338104	0.0805899	0.183067	0.0739313	0.0545319	0.0750462	0.0969765	0.168705	0.234923	0.301395	0.044355	0.166486
TBC1D22A	0.0147361	0.282604	0.110537	0.0593852	0.0353964	0.0850093	0.141325	0.0530371	0.0247588	0.0884404	0.039099	0.223606	0.260441	0.0388682	0.0337188	0.0550112	0.0915563	0.224938	0.0785533	0.0760007	0.0528796	0.26649
CUL1	0.0400878	0.0931993	0.0262065	0.102718	0.0585959	0.196683	0.107476	0.10353	0.017065	0.131291	0.0609708	0.263599	0.121178	0.0377309	0.0695803	0.0849115	0.208051	0.0642026	0.0890468	0.192178	0.156242	0.0797937
EIF2AK2	0.0485159	0.150484	0.0667889	0.0572798	0.0589674	0.0571884	0.0716231	0.343996	0.0548687	0.0183416	0.0493206	0.217259	0.105731	0.1817	0.0641573	0.0228049	0.250854	0.129273	0.0147398	0.0979162	0.158464	0.42943
SEC61A1	0.117917	0.0818567	0.083831	0.0377895	0.0990717	0.0193228	0.113895	0.17779	0.0213055	0.0445116	0.0556865	0.0854324	0.144342	0.073762	0.099731	0.0570341	0.0878572	0.0910009	0.220979	0.0625388	0.0784343	0.0384042
PSD	0.0910901	0.0433805	0.0692253	0.0859441	0.0359707	0.0248476	0.0986545	0.345148	0.0857489	0.0703831	0.149085	0.112052	0.0816115	0.163152	0.048355	0.139265	0.20134	0.0833113	0.096238	0.0433785	0.095694	0.176555
PIGV	0.030387	0.159003	0.0808056	0.215444	0.0518502	0.0610649	0.0972929	0.0809313	0.0622478	0.215102	0.078191	0.184107	0.427903	0.0196047	0.367332	0.0357495	0.12851	0.159353	0.0291078	0.419504	0.0864154	0.0485446
CTSA	0.12816	0.205238	0.0773274	0.159128	0.098874	0.294781	0.132387	0.0623816	0.0264674	0.041901	0.0901515	0.213302	0.320743	0.0724606	0.122117	0.0948314	0.248621	0.136403	0.228914	0.133852	0.320609	0.0930081
AP3D1	0.0199726	0.151435	0.0240538	0.089225	0.0344038	0.0789488	0.0317988	0.0686687	0.0132264	0.0518984	0.122439	0.0625123	0.0820551	0.0319508	0.341394	0.0378148	0.129726	0.0731403	0.0474576	0.0158882	0.15852	0.190273
PDIA5	0.129497	0.139965	0.132162	0.0203871	0.090836	0.0120999	0.273692	0.0841109	0.0276443	0.0881829	0.0384461	0.0325648	0.0634422	0.028969	0.053189	0.0986858	0.0684849	0.164524	0.0242224	0.0385501	0.0304772	0.0315198
TBC1D22B	0.0362738	0.183363	0.0711349	0.0678144	0.0555049	0.148552	0.023157	0.0453736	0.169564	0.0374751	0.0419116	0.222375	0.0636818	0.159106	0.155447	0.0512559	0.12524	0.0317559	0.0638718	0.0372291	0.314231	0.249851
SEC61A2	0.056471	0.109021	0.0638756	0.361872	0.0732675	0.0991076	0.114811	0.0534913	0.0402812	0.141328	0.295111	0.144413	0.085211	0.128482	0.225513	0.0694736	0.096512	0.0918373	0.0432391	0.0290768	0.105884	0.229353
TBC1D1	0.0178479	0.059969	0.03755	0.0428165	0.216526	0.0945144	0.062174	0.1063	0.00955689	0.0997821	0.108792	0.0720148	0.21776	0.0163555	0.134228	0.0737216	0.117053	0.0580095	0.0998586	0.137529	0.13194	0.0981547
ATXN3	0.0311971	0.0356399	0.026492	0.162598	0.0514432	0.0747488	0.333872	0.0843285	0.029282	0.0464835	0.0815907	0.197539	0.150506	0.0303006	0.0926813	0.0615879	0.158373	0.045806	0.122171	0.0573211	0.0583284	0.291362
ARFGEF1	0.0164683	0.199644	0.0944807	0.0321963	0.0614524	0.0485586	0.11376	0.0761985	0.0112627	0.046981	0.0809092	0.0454082	0.15621	0.0564597	0.086387	0.0415431	0.101601	0.0668722	0.190838	0.0751212	0.15677	0.16321
TRAM1	0.0437934	0.0763623	0.114416	0.136134	0.0742905	0.0690088	0.0310165	0.0324955	0.0142909	0.0344031	0.0678737	0.128641	0.158029	0.0654116	0.194556	0.0921352	0.380695	0.0423595	0.136535	0.184067	0.11155	0.0944523
EVI5	0.0728456	0.0551752	0.347523	0.0684556	0.129878	0.266305	0.0712406	0.0584773	0.0470755	0.162688	0.216773	0.203506	0.0948409	0.141806	0.227993	0.0274377	0.115638	0.0595764	0.205048	0.149913	0.136161	0.116391
ROCK1	0.0332088	0.0483717	0.0524451	0.0429402	0.0492768	0.0401767	0.0876629	0.0857023	0.029215	0.137064	0.0883387	0.11868	0.0962046	0.156634	0.0475237	0.159378	0.263464	0.0312988	0.140167	0.00830709	0.0727179	0.0920234
ERLEC1	0.0281891	0.112869	0.0999519	0.15304	0.0408879	0.0503827	0.218088	0.0669913	0.0382747	0.0701966	0.166558	0.0550777	0.390729	0.0723757	0.0970446	0.108212	0.0519035	0.0684182	0.0897146	0.0801825	0.299159	0.0779084
DNAJA2	0.0411474	0.0403523	0.132878	0.161536	0.0323834	0.0177148	0.0644275	0.0721349	0.0297623	0.0961845	0.160026	0.206077	0.254548	0.0999292	0.144399	0.0941754	0.0654974	0.0622615	0.0942433	0.0883314	0.27249	0.099836
PIGB	0.131828	0.165971	0.141767	0.0846013	0.0763931	0.108879	0.0869032	0.272217	0.0688996	0.198456	0.165609	0.105812	0.0837078	0.00899018	0.153258	0.0316194	0.0360229	0.1128	0.14339	0.0390162	0.0587554	0.0877668
RAB27A	0.0273988	0.16605	0.0920723	0.329186	0.0938374	0.0580584	0.0434346	0.116594	0.0194715	0.0480495	0.183282	0.176033	0.387623	0.0582716	0.195324	0.0461104	0.181061	0.159433	0.0635251	0.142738	0.118948	0.0962635
UFD1L	0.0804818	0.0910402	0.110212	0.111557	0.0728607	0.187254	0.0491547	0.0752278	0.0186634	0.0580893	0.151035	0.320186	0.423934	0.311491	0.265498	0.131606	0.0881205	0.0932782	0.18194	0.0430098	0.123764	0.0751068
EXOC5	0.16563	0.0988696	0.0413674	0.125688	0.0397192	0.107417	0.0623392	0.0268576	0.0467367	0.117498	0.0747288	0.106888	0.09608	0.0147487	0.0480912	0.0378166	0.103107	0.030382	0.0687084	0.0850255	0.0757569	0.0431666
AP3M2	0.0478816	0.0697466	0.0819553	0.107911	0.0669471	0.0446495	0.12269	0.13638	0.214032	0.123388	0.142729	0.265894	0.275495	0.0557293	0.0565434	0.324562	0.247999	0.312636	0.0291767	0.0126582	0.0955167	0.0498549
SEL1L	0.118886	0.0615285	0.0369799	0.0995695	0.0766686	0.0294641	0.0739343	0.220774	0.018259	0.0459243	0.199347	0.137353	0.0847695	0.0547105	0.0122816	0.0769474	0.0627473	0.0444363	0.10999	0.108034	0.0459924	0.0584263
UBE2D1	0.20189	0.188722	0.0491637	0.136348	0.0648295	0.0354344	0.197185	0.1277	0.0533112	0.0107492	0.134278	0.162342	0.124204	0.0548042	0.0759263	0.0302767	0.104736	0.0450195	0.195736	0.0314719	0.06118	0.0966088
ACAP1	0.0798979	0.0318045	0.0163929	0.0233307	0.0294025	0.145311	0.0456898	0.0946068	0.0435127	0.0581346	0.173856	0.256482	0.154085	0.311705	0.0461212	0.125993	0.070476	0.0599374	0.268536	0.0934647	0.107252	0.121555
DERL2	0.0574043	0.0580054	0.0500292	0.051987	0.0605953	0.0528935	0.112187	0.0903856	0.138651	0.0843721	0.415709	0.0528029	0.0732243	0.24928	0.047624	0.276465	0.298679	0.0973668	0.137261	0.131309	0.0654913	0.0880884
NDE1	0.14348	0.0425633	0.197482	0.0827082	0.0684523	0.122597	0.0339556	0.04046	0.0674503	0.0433169	0.106647	0.139248	0.155039	0.0343181	0.220105	0.0711457	0.0783325	0.145178	0.0952192	0.0674581	0.10209	0.0555952
AP1M1	0.0756369	0.166814	0.173624	0.0686016	0.173241	0.0580078	0.0693653	0.149136	0.0495643	0.0977255	0.0755748	0.0659619	0.262452	0.0482523	0.216542	0.0667279	0.0884564	0.115577	0.0693846	0.0365589	0.108876	0.0208102
NSF	0.119719	0.0675435	0.0947892	0.145209	0.052841	0.0615874	0.0520173	0.077	0.0740131	0.128717	0.123324	0.0471589	0.115518	0.111498	0.114063	0.075877	0.0492893	0.10503	0.214914	0.0415549	0.285625	0.0586371
LMAN1	0.0416119	0.051036	0.0823678	0.0552409	0.16934	0.0415452	0.0553266	0.0664509	0.0609396	0.119594	0.0364867	0.0847276	0.357775	0.0301656	0.33527	0.0505852	0.115095	0.0341606	0.107714	0.0603691	0.184111	0.0806511
RAB7A	0.0675004	0.0747849	0.161749	0.0805438	0.0479396	0.0725562	0.0782732	0.146354	0.042481	0.0978125	0.093721	0.0921795	0.231612	0.0336665	0.138908	0.0818386	0.150328	0.117995	0.13453	0.167565	0.0709225	0.0319033
SEC31B	0.0962348	0.122725	0.0848544	0.122216	0.0801806	0.073091	0.0878986	0.210741	0.0517184	0.337711	0.325362	0.0759692	0.0679224	0.0476657	0.124593	0.0467996	0.0479996	0.0102033	0.16342	0.0974994	0.0712067	0.115947
ARHGEF1	0.0500748	0.0550517	0.176179	0.10489	0.0169998	0.115175	0.0929028	0.118912	0.0620358	0.0366145	0.114492	0.128805	0.0636379	0.109856	0.20883	0.0933526	0.0864666	0.0300713	0.0661403	0.0930677	0.0733287	0.0360344
MAP2K7	0.0323778	0.0484858	0.0397765	0.075472	0.0567395	0.105912	0.0788903	0.0541163	0.0405417	0.028526	0.0726348	0.102153	0.123917	0.101491	0.0325122	0.0816696	0.139146	0.169542	0.152029	0.0732955	0.115917	0.0402494
DNAJC10	0.104262	0.0290178	0.275616	0.117426	0.0490623	0.0548588	0.0814816	0.115275	0.0418263	0.0253272	0.13735	0.194348	0.0615861	0.0196024	0.196644	0.0226339	0.156972	0.0690614	0.26443	0.083335	0.137971	0.0699478
PIK3C3	0.0313392	0.0799566	0.03273	0.0708006	0.155954	0.0717973	0.0267252	0.0863618	0.0242986	0.116154	0.0506317	0.13977	0.074743	0.0388649	0.10019	0.103977	0.0495188	0.0799339	0.356204	0.0262807	0.264587	0.0828236
UBE2D4	0.126346	0.129445	0.0694492	0.118343	0.053617	0.179726	0.0180423	0.182394	0.0952854	0.0344421	0.17851	0.0854317	0.021738	0.0459192	0.0740331	0.0853318	0.268112	0.0205775	0.0969477	0.1848	0.081782	0.0728176
SAR1A	0.0445419	0.0501329	0.0945493	0.0799773	0.111239	0.0697354	0.616206	0.104619	0.0117536	0.194896	0.157225	0.0449917	0.11353	0.0149647	0.150652	0.032273	0.191597	0.114616	0.0921765	0.04622	0.087825	0.0757171
STX7	0.101649	0.192201	0.155672	0.125588	0.0517016	0.0829679	0.0451884	0.133642	0.143629	0.0279518	0.230021	0.0773548	0.235031	0.0594005	0.156978	0.12	0.039116	0.0380621	0.152436	0.088828	0.142307	0.080838
RAB21	0.0420338	0.347242	0.222554	0.0885435	0.136541	0.0312586	0.120315	0.120438	0.0666795	0.109361	0.107654	0.054613	0.115661	0.0445882	0.0176966	0.0243558	0.0802022	0.0420726	0.0598696	0.00350366	0.176054	0.0396666
HSP90AA1	0.0695738	0.0798554	0.0206027	0.250975	0.0221499	0.0934399	0.0623268	0.227291	0.0520564	0.138405	0.0584406	0.101152	0.0698861	0.0144414	0.122624	0.110844	0.0325946	0.0311253	0.0970804	0.0571613	0.0940703	0.0819691
UBA5	0.135669	0.145663	0.0396113	0.203619	0.0505494	0.113058	0.0179783	0.0848196	0.0282078	0.0333761	0.0583783	0.0660554	0.217414	0.056278	0.139593	0.279478	0.109148	0.0453083	0.572201	0.00618169	0.129113	0.132992
RAB10	0.0556873	0.121465	0.0388908	0.0456612	0.101812	0.181043	0.0874274	0.0485938	0.0911912	0.0465512	0.0778764	0.114235	0.180084	0.019945	0.0599616	0.130098	0.212727	0.0970848	0.0737908	0.0642173	0.0826184	0.0162868
DNAJA1	0.0141595	0.0982622	0.031068	0.0969605	0.0843722	0.208241	0.0905232	0.274564	0.055946	0.14455	0.0417152	0.084048	0.0964784	0.0302991	0.107537	0.0430589	0.0801081	0.0230144	0.105426	0.0315653	0.107877	0.222081
B4GALT1	0.0813556	0.0700904	0.0747282	0.0765903	0.0630483	0.131984	0.0816646	0.0395082	0.0705842	0.224751	0.0479226	0.0544114	0.120864	0.128289	0.0369688	0.0425269	0.043083	0.03372	0.137192	0.0499711	0.268601	0.161981
EIF2AK1	0.0232969	0.104518	0.0456946	0.0724995	0.193935	0.11105	0.0643247	0.0789663	0.0991501	0.06098	0.239937	0.245345	0.198453	0.207365	0.1023	0.0808697	0.130819	0.177022	0.183138	0.0225672	0.606767	0.0552759
TMED2	0.0465781	0.0282192	0.0358945	0.210947	0.0417528	0.13936	0.0821421	0.0938616	0.0499842	0.0309204	0.076564	0.0672301	0.131819	0.069427	0.0364044	0.0243461	0.116431	0.0609554	0.0647101	0.0444994	0.12176	0.215319
ERO1B	0.0523101	0.191982	0.0353133	0.0884077	0.0460443	0.0783938	0.100647	0.105037	0.0706762	0.0543571	0.0816347	0.0865518	0.22437	0.0284874	0.0854623	0.0827538	0.0854548	0.0326431	0.127354	0.0528683	0.0775985	0.0707099
ALG9	0.0150377	0.129622	0.0499802	0.0556395	0.0358149	0.138401	0.0655471	0.0550326	0.0428701	0.0555704	0.164593	0.0481602	0.15468	0.0910054	0.358709	0.192643	0.150559	0.026683	0.0615995	0.0859809	0.0923225	0.0350608
BAX	0.626306	0.7446	0.486703	0.110608	0.750233	0.0449448	0.312227	0.341001	0.53321	0.156517	0.66382	0.510845	0.355659	0.521536	0.206615	0.528973	0.600775	0.852524	0.221154	0.560415	0.446499	0.21186
PIGS	0.0735057	0.201519	0.0511265	0.0528561	0.0528418	0.0645222	0.0368621	0.205202	0.0850805	0.120588	0.0977527	0.0884068	0.189737	0.169748	0.103251	0.0186002	0.1046	0.0312638	0.0709883	0.0723006	0.0643277	0.0889216
GMCL1	0.0117926	0.129342	0.0278732	0.0996839	0.0488961	0.0764619	0.0366426	0.0614852	0.0470047	0.122854	0.106226	0.0355916	0.264444	0.0339694	0.0504124	0.0273012	0.0333	0.0218141	0.0832738	0.0628848	0.0755126	0.0924577
ALG6	0.0258705	0.0429329	0.0921746	0.098992	0.0511239	0.0837491	0.166833	0.146938	0.0569678	0.0778138	0.179009	0.0505243	0.0682554	0.0553131	0.252794	0.0839326	0.0949102	0.0621878	0.0860864	0.107349	0.0209203	0.0291382
ASAP3	0.0721675	0.324728	0.148684	0.0376241	0.0921627	0.182362	0.115513	0.0938861	0.0854443	0.538386	0.272779	0.137437	0.110613	0.465217	0.0893628	0.249971	0.114132	0.0161013	0.198482	0.102704	0.508827	0.155735
EDEM2	0.0720314	0.038949	0.0341164	0.0335941	0.105414	0.107478	0.0402679	0.286988	0.0478107	0.12178	0.116181	0.0493808	0.40739	0.114925	0.155515	0.0647675	0.170009	0.31223	0.117584	0.156325	0.0724408	0.0671255
NSFL1C	0.11464	0.0825178	0.047182	0.202188	0.0792968	0.0975193	0.0840079	0.260168	0.0602966	0.10131	0.525605	0.195196	0.201209	0.0504044	0.100115	0.0462164	0.123319	0.0328839	0.310924	0.127246	0.279788	0.0697326
ERP29	0.0277761	0.0280967	0.148507	0.173591	0.0835433	0.185695	0.108017	0.180237	0.00873647	0.0340686	0.118049	0.0504898	0.202013	0.0915983	0.178088	0.0536533	0.0868253	0.0772235	0.0750362	0.0290918	0.183207	0.17832
GANAB	0.0319486	0.144731	0.0272387	0.0919883	0.0273697	0.0517161	0.0488924	0.132822	0.048125	0.0322221	0.089746	0.0930727	0.100857	0.0931065	0.16587	0.156553	0.101615	0.0430948	0.0283961	0.0773649	0.0563035	0.332178
DNAJB11	0.0299166	0.16893	0.0453206	0.192131	0.0537586	0.206055	0.12847	0.319645	0.0436114	0.10563	0.10996	0.12384	0.244915	0.0837599	0.152196	0.167864	0.31037	0.0568349	0.134563	0.0643008	0.0930482	0.0469397
RAB11FIP3	0.0782409	0.16583	0.0997385	0.0138092	0.224496	0.100704	0.0461176	0.0659794	0.0304803	0.106287	0.247367	0.0740748	0.0468724	0.110429	0.0373851	0.0630409	0.1176	0.0320844	0.0913823	0.109013	0.339497	0.0733758
EXOC1	0.0570911	0.0269025	0.107749	0.081869	0.0222016	0.098025	0.170688	0.0242295	0.0439603	0.148912	0.155843	0.0418426	0.14863	0.0170594	0.166434	0.22473	0.114488	0.0146067	0.0656155	0.113471	0.0566439	0.0320287
SNAP23	0.0302597	0.10931	0.0458211	0.0495158	0.0519311	0.0916485	0.0477402	0.276444	0.123677	0.0692485	0.0527167	0.0819843	0.145859	0.0351597	0.100262	0.0675699	0.143218	0.0363565	0.0291713	0.0970009	0.0306018	0.0373773
TBC1D2	0.149035	0.0242471	0.115247	0.528671	0.0335158	0.0216382	0.04487	0.0170107	0.0864922	0.134323	0.0956613	0.492102	0.304569	0.0488583	0.0593956	0.162243	0.108964	0.0838593	0.0685022	0.0405076	0.0757266	0.279934
HSP90AB1	0.138775	0.144618	0.0435999	0.0853306	0.107702	0.0653786	0.235285	0.0858185	0.0424046	0.114324	0.0365499	0.153756	0.220783	0.0401404	0.148541	0.0348401	0.209081	0.0866689	0.220625	0.141538	0.0796731	0.140034
RAB18	0.0611164	0.0738459	0.0451106	0.151875	0.0329659	0.0808851	0.149001	0.0289612	0.0120408	0.220912	0.0497239	0.0607562	0.129781	0.1364	0.0763664	0.0334466	0.0840317	0.0836686	0.070806	0.12313	0.125261	0.0411008
STX1B	0.183451	0.129753	0.067796	0.147202	0.0663275	0.0695416	0.0630173	0.0617265	0.110924	0.07366	0.0481556	0.0604775	0.222203	0.0922205	0.207751	0.0887214	0.221564	0.0888287	0.140481	0.167708	0.0352393	0.0421543
SNAP29	0.0393065	0.083347	0.127813	0.0884607	0.0184823	0.152377	0.0936926	0.41691	0.0975547	0.0351696	0.146102	0.0301575	0.145189	0.149944	0.113906	0.111329	0.0507049	0.0112713	0.116569	0.0261237	0.201123	0.163179
DERL3	0.094662	0.14564	0.0262292	0.262427	0.0261334	0.15532	0.273327	0.183893	0.113655	0.0424224	0.174938	0.178096	0.329629	0.172105	0.0418769	0.245784	0.230933	0.212815	0.0680767	0.248186	0.126404	0.166282
TBC1D10A	0.0430426	0.109774	0.10496	0.0235143	0.0782013	0.0380115	0.194562	0.38672	0.0747201	0.153349	0.138518	0.0227614	0.041991	0.12741	0.073813	0.105797	0.160312	0.120915	0.121253	0.0293429	0.0955867	0.124033
CYTH4	0.0438703	0.1118	0.0657018	0.0921629	0.0541158	0.0743551	0.196884	0.163278	0.146129	0.140256	0.0783728	0.0350281	0.158166	0.137681	0.0456729	0.0856171	0.110696	0.0964573	0.0430705	0.164266	0.168003	0.031655
GGA1	0.0263156	0.0520755	0.0537776	0.337148	0.0602863	0.125305	0.169211	0.210181	0.0126464	0.0950388	0.0534243	0.0711398	0.14255	0.070005	0.0352831	0.0376594	0.156327	0.0756566	0.101883	0.0876399	0.210281	0.203283
PICK1	0.0930082	0.0518069	0.221874	0.152556	0.0461357	0.145823	0.0917269	0.152124	0.0365857	0.282497	0.0570289	0.0736075	0.125471	0.354918	0.0464936	0.0861499	0.128434	0.126447	0.0476736	0.119542	0.0362516	0.161732
KDELR3	0.221136	0.0979162	0.15258	0.254063	0.0534627	0.252097	0.287929	0.062237	0.0783442	0.0932958	0.10953	0.0976396	0.28217	0.47141	0.211789	0.0951186	0.037765	0.0954359	0.0853045	0.126258	0.191354	0.0384475
RAB36	0.0324453	0.058206	0.0313178	0.259175	0.0514497	0.061005	0.11953	0.0809008	0.0293136	0.228955	0.0441627	0.0465701	0.180116	0.129346	0.202474	0.072155	0.0566635	0.0921093	0.200347	0.290421	0.192767	0.106857
AP1B1	0.0424167	0.0987556	0.0318839	0.0440055	0.124848	0.0996573	0.0524617	0.0884837	0.0502772	0.0962674	0.167148	0.0597936	0.302355	0.236671	0.0769672	0.0525559	0.0562741	0.0862194	0.073521	0.11716	0.0730864	0.155208
SGSM3	0.0754455	0.180977	0.115185	0.0875499	0.0913981	0.0527539	0.0783488	0.0522318	0.0534502	0.0589446	0.112375	0.073535	0.111678	0.129698	0.100205	0.0376147	0.0847991	0.0668764	0.234759	0.140183	0.158539	0.104921
IFT27	0.0471973	0.0789073	0.0482279	0.0664259	0.0225284	0.100786	0.212389	0.0861484	0.0879426	0.0279635	0.111373	0.0531918	0.182641	0.235013	0.209109	0.0728857	0.103154	0.070693	0.172541	0.0524807	0.237014	0.15721
RBX1	0.0360577	0.132688	0.119137	0.093559	0.113657	0.0512407	0.0432545	0.156098	0.0167869	0.0295584	0.210698	0.122599	0.206751	0.13422	0.0382165	0.0276556	0.0994862	0.202753	0.0302041	0.0878445	0.243501	0.103519
PIGH	0.11737	0.0534601	0.0765555	0.186164	0.0498086	0.101633	0.0938355	0.140903	0.0152772	0.0372879	0.0315645	0.0664283	0.663351	0.0596661	0.0120255	0.149836	0.0919376	0.0849497	0.142421	0.0145045	0.0533368	0.041265
VTI1B	0.376299	0.0648912	0.0965085	0.0363133	0.0203992	0.209825	0.055526	0.216385	0.0473093	0.058123	0.0535836	0.102451	0.123552	0.00846667	0.111623	0.0675184	0.061486	0.051016	0.0816769	0.117263	0.129534	0.0642545
TMED8	0.0259929	0.0545435	0.11629	0.101063	0.0956683	0.0690641	0.249509	0.0571002	0.110664	0.028978	0.0742835	0.145655	0.208482	0.0204669	0.132007	0.0767435	0.0945411	0.0421494	0.145726	0.0716263	0.199133	0.0658256
GALNT16	0.206722	0.057643	0.0818689	0.0824511	0.0404878	0.0651478	0.129132	0.036686	0.0812724	0.375637	0.0846028	0.0503293	0.304908	0.169133	0.156245	0.268795	0.240819	0.0787101	0.0635391	0.045971	0.0827053	0.551086
ARHGAP5	0.0979272	0.0238774	0.0203018	0.201054	0.0386907	0.241497	0.0546197	0.174518	0.0333393	0.0599061	0.0910081	0.0264952	0.182197	0.0359226	0.0915602	0.0944712	0.0517064	0.00931282	0.11909	0.119077	0.287552	0.0614178
SRP54	0.0269012	0.0712397	0.0536213	0.055567	0.121261	0.119811	0.158187	0.0662042	0.0172457	0.068484	0.100669	0.169826	0.0725916	0.0121177	0.119439	0.100474	0.115078	0.0041407	0.0272811	0.114824	0.0730005	0.063574
SEC23A	0.0927731	0.0886066	0.142246	0.101187	0.0889479	0.0571158	0.0568288	0.0537733	0.0499258	0.0689752	0.0433769	0.0750002	0.102459	0.0289637	0.112023	0.041834	0.40693	0.0156041	0.0413788	0.0360852	0.063455	0.0794598
DNAJC5	0.0299302	0.0551249	0.05029	0.183338	0.410927	0.119437	0.0583897	0.0872583	0.0201298	0.107438	0.0704976	0.0853261	0.0348167	0.0845248	0.0495664	0.115463	0.0118095	0.112344	0.0460544	0.0164001	0.103331	0.0461485
ARFGAP1	0.0613851	0.0734546	0.0387767	0.0165967	0.0835057	0.0531474	0.0833645	0.0326708	0.00992207	0.0449514	0.119704	0.0536495	0.108722	0.122575	0.218528	0.0521725	0.0981996	0.115613	0.132692	0.0643908	0.114314	0.0430197
SEC23B	0.0886754	0.0973419	0.0435381	0.116755	0.0543028	0.142362	0.0264948	0.0738109	0.0220851	0.162348	0.111553	0.0642776	0.0971141	0.106468	0.0711442	0.121335	0.241495	0.0156329	0.128233	0.121882	0.0841441	0.100452
PIGU	0.124796	0.087307	0.306393	0.103885	0.531535	0.287697	0.0352413	0.163789	0.080493	0.0820805	0.293755	0.111822	0.128512	0.0302136	0.0922773	0.0800841	0.17946	0.127865	0.194967	0.0708399	0.409049	0.078748
SMCHD1	0.0419972	0.050639	0.15348	0.100416	0.0335414	0.171246	0.0604163	0.0706428	0.0502848	0.0408684	0.171832	0.073742	0.185948	0.0664955	0.0829954	0.192468	0.147679	0.153154	0.0320512	0.100726	0.0539295	0.071182
ALG13	0.0503403	0.1774	0.0771753	0.0682921	0.0860705	0.269674	0.0164794	0.0710837	0.169088	0.108809	0.0795339	0.267104	0.473422	0.0175494	0.0205623	0.113502	0.20669	0.0734899	0.0397837	0.0232928	0.132978	0.113052
EEA1	0.0301867	0.0573693	0.0703725	0.040762	0.0373868	0.0392763	0.0830011	0.0381588	0.0139351	0.0330548	0.0440138	0.225062	0.312266	0.11821	0.116238	0.0611879	0.197051	0.0336398	0.121375	0.101318	0.596433	0.046519
DNAJC3	0.0300435	0.117895	0.0448524	0.0770463	0.0476183	0.108594	0.0735846	0.122511	0.0447916	0.100476	0.0597882	0.164545	0.0878752	0.0346483	0.0899582	0.0617133	0.23436	0.0473845	0.114034	0.182312	0.0863278	0.0760172
UGGT2	0.076691	0.0391136	0.144897	0.107284	0.112834	0.0123489	0.0275967	0.235593	0.025347	0.187751	0.0692262	0.0460723	0.451262	0.0150601	0.0384257	0.0638181	0.235879	0.118163	0.149656	0.0671998	0.0684918	0.0374637
ARHGEF7	0.0876556	0.0489063	0.0685762	0.127326	0.148555	0.0586922	0.351482	0.0529302	0.0637415	0.0821483	0.0788081	0.0586971	0.102619	0.161673	0.0661464	0.114549	0.0710712	0.0564958	0.195556	0.153309	0.251405	0.0731951
HAS3	0.0615296	0.0442986	0.0319153	0.117989	0.102031	0.0637111	0.470335	0.0403243	0.0108217	0.0533834	0.0983836	0.126643	0.0336539	0.0630415	0.294955	0.0601295	0.116305	0.0284884	0.0212243	0.307524	0.0672833	0.145099
COG4	0.0353834	0.0683291	0.047023	0.125995	0.205633	0.0872244	0.131247	0.0494406	0.119572	0.0447938	0.204872	0.0238148	0.0457258	0.0372083	0.192138	0.0913343	0.104569	0.0295255	0.0515852	0.095453	0.0932052	0.146924
STUB1	0.0755818	0.133042	0.0565388	0.437506	0.0390846	0.0241142	0.0386566	0.0545318	0.0892907	0.0727454	0.0295528	0.0912603	0.100335	0.0471665	0.279017	0.0262101	0.170245	0.0349777	0.142759	0.109184	0.10071	0.051545
GGA2	0.0143869	0.156316	0.07175	0.039834	0.185349	0.218351	0.0669329	0.192417	0.0587469	0.0437067	0.121083	0.0762537	0.0771372	0.0802931	0.111856	0.062578	0.0568995	0.103692	0.0480214	0.0773141	0.107449	0.0496062
STX4	0.0368632	0.0385011	0.0523147	0.0670511	0.168372	0.0655146	0.0197062	0.108359	0.0688589	0.0972061	0.222791	0.120952	0.0918695	0.149534	0.110908	0.0380662	0.248188	0.0993822	0.129558	0.0475854	0.0857906	0.0904607
AP3B2	0.0667199	0.0582452	0.0321272	0.0467646	0	0.0988934	0.0172768	0.088702	0.127561	0.149533	0	0.218547	0.105714	0.0982087	0.117492	0.0423901	0.296765	0.0641141	0.30711	0.0342075	0.0629179	0.293052
RAB11A	0.0086062	0.0977459	0.0807764	0.143855	0.209556	0.0852002	0.047239	0.222326	0.155438	0.0774332	0.186637	0.0623553	0.079341	0.0826237	0.143357	0.0774531	0.257803	0.0912109	0.065933	0.00308074	0.0476268	0.246957
RAB2A	0.0580069	0.0923451	0.125221	0.126754	0.0414991	0.0838738	0.0742681	0.128252	0.0943961	0.048597	0.0426245	0.0311998	0.204906	0.0451815	0.0738152	0.07831	0.101934	0.0651946	0.14284	0.199769	0.299673	0.0491758
TUSC3	0.0542539	0.0408111	0.0347613	0.0759693	0.0729281	0.0763372	0.106951	0.0526076	0.0305685	0.12698	0.120387	0.0640522	0.0468785	0.0910087	0.341909	0.0919421	0.0508833	0.0816102	0.14311	0.194959	0.221003	0.133552
STX10	0.157241	0.174357	0.0305532	0.175442	0.0605521	0.0565661	0.0672239	0.139032	0.04661	0.0244348	0.106743	0.0694063	0.0859065	0.0940884	0.0740702	0.0802749	0.151789	0.0281266	0.0477458	0.171663	0.203621	0.17248
TBC1D17	0.199867	0.105715	0.068431	0.114005	0.0769122	0.0955898	0.00720091	0.352398	0.0846216	0.0662988	0.218355	0.138856	0.158253	0.00338921	0.100466	0.0673943	0.100414	0.0637316	0.143185	0.147952	0.061376	0.0570521
PLIN3	0.0337572	0.122312	0.0552823	0.144258	0.169103	0.0279474	0.277882	0.155903	0.0485603	0.258573	0.0891922	0.0349651	0.241625	0.152395	0.188614	0.127371	0.16762	0.0122381	0.172375	0.0518212	0.142822	0.137
NAPA	0.0376693	0.0276522	0.13125	0.0430104	0.0455259	0.260448	0.0524288	0.0835526	0.00654635	0.0545838	0.098026	0.204015	0.260292	0.103938	0.0714051	0.229428	0.113717	0.123421	0.297482	0.084976	0.0899375	0.147912
KDELR1	0.148756	0.0742446	0.109035	0.105417	0.0470606	0.12831	0.0387764	0.127065	0.139235	0.118051	0.098542	0.0377038	0.138834	0.0272928	0.0585402	0.156393	0.0525864	0.044757	0.0926059	0.14451	0.0672214	0.0672619
CYTH2	0.101385	0.0245673	0.202696	0.0339405	0.115951	0.0611778	0.0646928	0.100226	0.0546393	0.166234	0.0404614	0.047166	0.172048	0.0650451	0.0236209	0.065455	0.0835198	0.0434113	0.0758894	0.181084	0.118313	0.0797983
HAS1	0.0624523	0.112542	0.0687837	0.162146	0.0647166	0.0181889	0.0549708	0.130772	0	0.0345493	0	0.0784492	0.0888263	0.00768596	0.101933	0.123563	0.133066	0.020221	0.0673512	0.0986075	0.0410833	0.0614558
RAB3D	0.0182586	0.11887	0.06242	0.112708	0.140336	0.069281	0.0939916	0.0894357	0.112778	0.114003	0.119744	0.178406	0.0555987	0.0506632	0.248308	0.0418515	0.0996418	0.138805	0.0872405	0.0352154	0.166771	0.13709
RAB3A	0.0884827	0.0340537	0.167288	0.249126	0.122348	0.0895003	0.065717	0.0370771	0.0590001	0.0437576	0.0781678	0.0677776	0.205818	0.094289	0.114154	0.0362849	0.10618	0.0903797	0.100591	0.155296	0.113369	0.147094
COPE	0.067504	0.0392446	0.0513122	0.0534219	0.0424586	0.0360598	0.0753048	0.100396	0.0206549	0.0636988	0.0492155	0.0147223	0.073828	0.0346042	0.0962984	0.0652267	0.0578822	0.0650152	0.10818	0.0985934	0.186852	0.0651704
BET1	0.0219796	0.0542269	0.0441182	0.184462	0.117009	0.14485	0.130057	0.187242	0.16271	0.0710766	0.133634	0.358467	0.217383	0.219212	0.0586984	0.0278618	0.112962	0.130613	0.24141	0.0825481	0.0462565	0.0339149
STX1A	0.0215424	0.0963568	0.0201497	0.0975833	0.136671	0.209439	0.0557947	0.135751	0.0380598	0.112516	0.0998728	0.114616	0.203194	0.098686	0.235455	0.0587495	0.0818142	0.256628	0.0984188	0.40881	0.130978	0.163529
AP1S1	0.0202439	0.119342	0.0897499	0.130502	0.209165	0.261407	0.0223627	0.234573	0.0624254	0.0773665	0.0452518	0.0467428	0.102008	0.0563156	0.152156	0.127341	0.0494715	0.255103	0.160746	0.0859367	0.190659	0.0457096
AGR2	0	0.0774601	0.147837	0.0972243	0.00843	0.121851	0	0.142119	0	0	0.0637342	0.060729	0.168216	0.0745798	0.188608	0.195287	0.0838873	0.0798392	0	0	0.264398	0.11932
YKT6	0.133279	0.181624	0.0419249	0.0477448	0.193354	0.101955	0.151028	0.161376	0.0632375	0.11547	0.139828	0.226122	0.0691722	0.226881	0.268857	0.0330414	0.131759	0.410127	0.17171	0.0737992	0.0733139	0.0927999
GALNTL5	0	0	0	0	0	0	0	0	0	0.103919	0	0	0	0	0	0	0	0	0	0	0	0
SEC61B	0.182191	0.0722631	0.0453519	0.183735	0.0408061	0.0752343	0.0948372	0.0445959	0.0294128	0.0570578	0.165943	0.0479575	0.104459	0.0355101	0.0318447	0.156572	0.0350296	0.0572239	0.0732036	0.0727729	0.110685	0.075579
TBC1D13	0.252225	0.0525395	0.0678865	0.121756	0.235671	0.0436527	0.334009	0.192364	0.0225176	0.071592	0.076282	0.0464593	0.0726831	0.0929283	0.0271732	0.112904	0.122367	0.124395	0.0870081	0.129002	0.112756	0.114543
BAG1	0.0848811	0.0624926	0.241399	0.0844384	0.0534488	0.076998	0.0741941	0.0197296	0.13353	0.029223	0.0544321	0.146523	0.10578	0.062885	0.144347	0.101417	0.0610593	0.0213887	0.0482391	0.0926822	0.150994	0.0592599
DNMBP	0.141728	0.0750698	0.046212	0.0901399	0.127362	0.061744	0.0733046	0.108991	0.0588121	0.0297515	0.128646	0.264728	0.148854	0.228835	0.0273672	0.0565576	0.0865542	0.0925042	0.10982	0.0661228	0.0864905	0.109349
RAB11FIP2	0.0277245	0.0939576	0.0359544	0.0835993	0.0391637	0.110658	0.109628	0.0923934	0.12991	0.147569	0.0614188	0.0382626	0.297845	0.0305826	0.182511	0.0602325	0.243995	0.169817	0.112414	0.0224336	0.0593729	0.0417822
GBF1	0.0240864	0.0589866	0.10669	0.0226554	0.0882394	0.0226268	0.303999	0.0460893	0.00956835	0.0840868	0.0562682	0.0415407	0.0620909	0.0347641	0.149672	0.00925072	0.415447	0.0737854	0.161583	0.0882658	0.0647982	0.0309413
TBC1D12	0.0578952	0.120603	0.101328	0.0467947	0.0701373	0.085979	0.0369194	0.0468495	0.116054	0.0279102	0.0703955	0.33091	0.200636	0.0377175	0.0672864	0.128636	0.0979847	0.0214522	0.0430153	0.0792434	0.0755629	0.0908729
GIT1	0.0102688	0.192958	0.122001	0.0943535	0.0837599	0.19957	0.0522467	0.0684458	0.0713636	0.0931242	0.080211	0.117475	0.0902751	0.0613529	0.0328292	0.0802185	0.0558728	0.159516	0.129953	0.0769896	0.0675836	0.062997
GOSR2	0.054414	0.114772	0.0443025	0.0350488	0.0894545	0.15669	0.281782	0.0552429	0.07241	0.0827029	0.124061	0.18942	0.32116	0.0872361	0.0723047	0.197133	0.136398	0.257776	0.0604791	0.138145	0.0738029	0.0757688
PIGL	0.0314587	0.0417049	0.0381027	0.161116	0.119267	0.0572884	0.0312089	0.114021	0.122753	0.0928745	0.0989585	0.0580518	0.0992383	0.0800075	0.213952	0.0717998	0.0989829	0.0970779	0.209581	0.0918284	0.0656978	0.16996
GOSR1	0.161214	0.108581	0.0665193	0.0874401	0.0817861	0.176368	0.062476	0.0499703	0.114839	0.0649876	0.144882	0.0896713	0.13312	0.240461	0.2731	0.0700897	0.0615619	0.026599	0.054389	0.0473722	0.26587	0.170976
AKAP10	0.110221	0.224097	0.134675	0.233835	0.178074	0.159656	0.094086	0.31647	0.184972	0.0480491	0.123349	0.132175	0.246348	0.070295	0.104734	0.223595	0.184545	0.101925	0.1016	0.0204742	0.108124	0.096038
CYTH1	0.03906	0.0919653	0.0938529	0.0322005	0.0938619	0.033184	0.0369963	0.0655093	0.0453252	0.0369169	0.129971	0.0704663	0.0492574	0.224578	0.0645961	0.128412	0.0938592	0.0804587	0.0506013	0.137316	0.316824	0.0300345
RAB5C	0.0490372	0.0621245	0.171719	0.10845	0.104873	0.0552515	0.0794408	0.145447	0.0367493	0.177577	0.0994126	0.0327338	0.063739	0.084588	0.0831986	0.0696318	0.117077	0.0500966	0.142269	0.0888658	0.0413158	0.0208704
RAB34	0.0405641	0.0534929	0.0182863	0.165421	0.0170713	0.170387	0.0559722	0.157657	0.0317665	0.225599	0.0758191	0.0361297	0.0606742	0.0756888	0.0497659	0.0385465	0.155899	0.201868	0.107324	0.0519086	0.0671083	0.168503
UBE2D3	0.0706627	0.0696544	0.0242689	0.1204	0.0534022	0.299483	0.0539878	0.167885	0.014703	0.0455928	0.479862	0.0643154	0.273519	0.10679	0.230914	0.0190539	0.177932	0.0268757	0.0727014	0.0560338	0.0556164	0.052633
TBC1D9	0.0425929	0.0337158	0.482374	0.0942291	0.0687685	0.0610748	0.0352268	0.246374	0.101833	0.0690667	0.0759482	0.0865906	0.258142	0.179541	0.0265578	0.161069	0.0950456	0.225702	0.0658889	0.0777988	0.0702835	0.0628702
WFS1	0.00988368	0.0956809	0.223787	0.118873	0.184518	0.0657114	0.0801925	0.198066	0.116369	0.0467898	0.0574308	0.393322	0.238704	0.126515	0.0242209	0.0410468	0.170087	0.0511995	0.0601202	0.0594983	0.0424666	0.116817
GALNT7	0.0989888	0.134564	0.142872	0.0529858	0.0639608	0.130873	0.0250928	0.0315686	0.0382632	0.0248382	0.0931159	0.0397555	0.0575667	0.0540963	0.179721	0.186807	0.294585	0.0897454	0.101955	0.0396134	0.114532	0.162953
TBC1D19	0.0183343	0.108539	0.0788242	0.0526918	0.124938	0.0303059	0.120019	0.0303549	0.0818556	0.0333101	0.0618536	0.177887	0.386286	0.0190512	0.0195364	0.0672862	0.103165	0.00989671	0.258684	0.0616698	0.0132605	0.0417722
CRYAB	0.129485	0.0516466	0.0171685	0.0312759	0.0464014	0.0558914	0.0918302	0.147027	0.221304	0.0400196	0.0729828	0.0305813	0.116637	0.307064	0.140046	0.0893324	0.129498	0.198962	0.113665	0.124798	0.0819642	0.0359959
HSPA8	0.0030485	0.11721	0.0832583	0.0374472	0.107598	0.143889	0.0232958	0.0592239	0.0792047	0.054272	0.140417	0.140622	0.0517273	0.129475	0.019241	0.0929879	0.0711387	0.107546	0.0777522	0.0617621	0.0546598	0.148218
GALNT18	0.139108	0.0496363	0.0728094	0.0730924	0.022042	0.0794686	0.143729	0.608833	0.0244918	0.155351	0.164525	0.0896246	0.332352	0.100685	0.139403	0.0320399	0.23981	0.0926906	0.0649525	0.35706	0.0296021	0.142702
STX2	0.111468	0.102848	0.0352687	0.0330718	0.0847776	0.0827102	0.0322131	0.215695	0.126381	0.110588	0.230533	0.0590804	0.0900564	0.0100602	0.159398	0.0564461	0.0593084	0.0462274	0.0457423	0.0100612	0.0836101	0.0806785
COPZ1	0.10843	0.167146	0.0886492	0.0298052	0.0850239	0.188321	0.10549	0.0636828	0.0974984	0.0166338	0.0836686	0.0564125	0.0540264	0.0658637	0.112806	0.112433	0.100236	0.0468555	0.0615653	0.165441	0.084046	0.0245059
TBC1D30	0.119671	0.219303	0.0705941	0.0707948	0.107477	0.0518084	0.142601	0.0655195	0.133635	0.0689463	0.147498	0.0927579	0.10461	0.287317	0.107555	0.272608	0.227323	0.109852	0.0565185	0.138912	0.144735	0.0245511
RAB5B	0.00873799	0.0945883	0.154563	0.0843861	0.0494832	0.0292654	0.0852284	0.0861653	0.0607863	0.0451113	0.0563194	0.247321	0.039083	0.0862503	0.0519162	0.110952	0.0675299	0.154142	0.136106	0.048394	0.0338616	0.0560143
RAB35	0.0320159	0.201896	0.0660798	0.00840296	0.0768063	0.169614	0.0877987	0.111968	0.048999	0.0574121	0.172576	0.10996	0.284244	0.127818	0.161847	0.0728095	0.02089	0.107145	0.0582887	0.0437472	0.323314	0.139318
MAN1A1	0.0165929	0.0931841	0.0642475	0.138128	0.122362	0.0988437	0.0623993	0.0322609	0.0471527	0.145958	0.0797956	0.0809977	0.105473	0.0619548	0.0481861	0.111978	0.103582	0.079318	0.0521755	0.0687924	0.100547	0.0271233
BAG2	0.0770472	0.175961	0.0366959	0.0328531	0.159899	0.0671706	0.481151	0.0820871	0.111119	0.0422661	0.210661	0.064627	0.175983	0.0772707	0.0641966	0.184188	0.118642	0.0760405	0.17851	0.0215602	0.226128	0.057457
RAB23	0.109775	0.0636214	0.0521442	0.0520429	0.0983868	0.110904	0.0867699	0.270973	0.0479172	0.0694279	0.02442	0.0656075	0.207839	0.0513932	0.130253	0.025515	0.116381	0.0495172	0.0279446	0.0547266	0.0818513	0.024495
GPLD1	0.119385	0.0409864	0.0630109	0.0633507	0.129175	0.0448781	0.296075	0.0830217	0.0682109	0.124436	0.0618086	0.0933125	0.0297845	0.179454	0.0609581	0.0752532	0.144485	0.0617425	0.0908275	0.0490375	0.386798	0.153759
EXOC2	0.0310129	0.0431939	0.0287842	0.0499894	0.0736065	0.115242	0.0415189	0.0752745	0.00325612	0.111979	0.0704205	0.0914918	0.170001	0.0734464	0.103587	0.0112057	0.0764819	0.0124984	0.0542866	0.101935	0.161195	0.0459884
KIF20A	0.428457	0.0537981	0.0421176	0.0544598	0.0898104	0.185594	0.0598882	0.126957	0.0637858	0.0745709	0.259336	0.153245	0.154115	0.0720342	0.485076	0.377521	0.342832	0.0883859	0.28608	0.0765426	0.152184	0.0694001
SKP1	0.0420377	0.0615339	0.0867293	0.196608	0.0814232	0.020912	0.164263	0.0907768	0.0490743	0.0492203	0.194591	0.197174	0.125272	0.21056	0.142736	0.162585	0.106671	0.155631	0.115632	0.0799157	0.111844	0.0286906
SEC24A	0.0236187	0.129493	0.0183443	0.045818	0.0568662	0.206429	0.0826303	0.0967298	0.0153888	0.0307893	0.0784787	0.050258	0.141056	0.0855922	0.242125	0.0991049	0.0885673	0.0235607	0.0542	0.154706	0.0376553	0.0901122
BNIP1	0.0991656	0.0386085	0.0970625	0.136652	0.0205829	0.0545882	0.0725838	0.087527	0.0168212	0.0314272	0.0771254	0.0754087	0.131061	0.0586971	0.153988	0.0719522	0.0612874	0.0566635	0.134407	0.0288765	0.0409695	0.0586087
ACAP2	0.0606519	0.071658	0.0246659	0.04809	0.135538	0.082022	0.0447233	0.0679845	0.0236083	0.107128	0.0990435	0.0973599	0.145667	0.0115208	0.0311936	0.0277206	0.021929	0.00832875	0.0356671	0.0446926	0.0372674	0.0365882
SSR3	0.0299482	0.0634595	0.0735791	0.0566935	0.0701113	0.0537854	0.134379	0.0874511	0.0104251	0.047016	0.196321	0.121479	0.170215	0.0495241	0.162012	0.0248539	0.0915325	0.0510194	0.0544121	0.0557143	0.103125	0.140176
SPCS1	0.034798	0.0471139	0.110161	0.104993	0.0527631	0.0404857	0.0429319	0.132689	0.0398297	0.0376186	0.0678063	0.0913259	0.147257	0.0273599	0.0930935	0.0303103	0.292561	0.0372279	0.108706	0.0527737	0.055818	0.0668093
MOGS	0.0459484	0.118738	0.0678388	0.194516	0.0481406	0.0934601	0.0800927	0.0392936	0.01429	0.0165331	0.135912	0.157372	0.173764	0.204159	0.0709469	0.145821	0.0900192	0.100569	0.137509	0.0580818	0.122809	0.204842
GALNT3	0.067576	0.135327	0.0701299	0.0472793	0.0291904	0.129897	0.0652492	0.201538	0.0365268	0.169696	0.0373436	0.0581776	0.0982414	0.159858	0.256597	0.0463399	0.0801988	0.0336038	0.271978	0.12996	0.20633	0.102209
EDEM3	0.10297	0.0617505	0.064137	0.0195271	0.10792	0.0794748	0.0881607	0.0304556	0.0631684	0.0539319	0.0576552	0.169004	0.162041	0.03201	0.163351	0.156429	0.206651	0.111909	0.025677	0.0147206	0.237072	0.0590463
ARHGEF2	0.0886143	0.0722614	0.0818546	0.234086	0.0543093	0.186038	0.0839705	0.0946194	0.16824	0.100288	0.159034	0.112054	0.0845305	0.147495	0.070066	0.250112	0.117287	0.0486976	0.045365	0.0268899	0.0678945	0.218537
FBXO2	0.100051	0.0604899	0.0686965	0.0263174	0.0840888	0.128163	0.279992	0.0769231	0.032824	0.0479367	0.11091	0.0432283	0.0816039	0.038506	0.0608445	0.345645	0.216726	0.0650485	0.059437	0.146178	0.620798	0.0905389
FBXO6	0.0811007	0.0609373	0.0274192	0.124228	0.166109	0.100802	0.0531185	0.09598	0.00983605	0.222611	0.278851	0.139469	0.196261	0.192983	0.138347	0.0486835	0.121417	0.0826649	0.266693	0.181299	0.0561616	0.0827593
DNAJC6	0.0707687	0.411947	0.0637684	0.0190215	0.0625711	0.289577	0.119676	0.0444432	0.0380211	0.0909753	0.13831	0.0724723	0.1246	0.00625963	0.334023	0.140468	0.0513292	0.210514	0.213543	0.222694	0.0338282	0.118198
RAB29	0.063655	0.377926	0.0635487	0.0342272	0.0654411	0.14857	0.039976	0.0807496	0.0642465	0.0857663	0.231528	0.10926	0.0414772	0.207582	0.258066	0.0984945	0.064102	0.0552698	0.10297	0.0107447	0.18904	0.094406
TMED5	0.0216381	0.0851801	0.0508672	0.0139	0.0230502	0.091757	0.0389104	0.0584338	0.0502427	0.0723458	0.192253	0.357459	0.140965	0.114937	0.16665	0.0170538	0.0800605	0.0435811	0.120773	0.177958	0.268739	0.105061
VAMP4	0.0054536	0.0530433	0.201805	0.0508228	0.159258	0.207933	0.101576	0.0673535	0.15248	0.161539	0.0454554	0.137215	0.0821144	0.0814142	0.159436	0.240844	0.121863	0.0850345	0.318217	0.0734449	0.17492	0.0390284
MAN1C1	0.0469532	0.0873987	0.0310195	0.0830682	0.0432128	0.0435061	0.044716	0.0475349	0.103595	0.0557603	0.0529434	0.0549128	0.0995719	0.111989	0.156216	0.0676691	0.157725	0.121064	0.207727	0.358186	0.0283377	0.193267
STX12	0.145119	0.0629309	0.0813729	0.0471337	0.126574	0.307943	0.0359303	0.0852694	0.019478	0.570755	0.101915	0.0900289	0.308379	0.0237393	0.0905212	0.0859023	0.126597	0.0480372	0.0325646	0.290986	0.148374	0.0812504
TXNDC12	0.196345	0.163604	0.0181879	0.060816	0.0599468	0.0463362	0.0927914	0.0965309	0.0238	0.265931	0.189166	0.149211	0.27151	0.0204536	0.0730067	0.0474387	0.0866403	0.0757679	0.181515	0.192094	0.0357004	0.047027
ATF6	0.0559766	0.142417	0.0535275	0.0685026	0.0555972	0.109588	0.0312201	0.178756	0.0131729	0.0399212	0.0487285	0.0803314	0.370146	0.0279076	0.0797795	0.0429517	0.0958186	0.0536168	0.165702	0.0268241	0.0924459	0.0271924
SPCS2	0.0395516	0.125683	0.0671083	0.306977	0.0484353	0.0287575	0.116735	0.142534	0.0343661	0.0636605	0.0714947	0.0223103	0.12346	0.0152875	0.0716906	0.0272181	0.0925325	0.0387489	0.0836117	0.0747917	0.158557	0.0442204
RAB32	0.0174129	0.038591	0.0382294	0.111502	0.101177	0.300861	0.234708	0.217003	0.0541008	0.0676402	0.0805488	0.155892	0.220616	0.0214682	0.0115686	0.0527163	0.117717	0.0522471	0.0703825	0.0698161	0.160904	0.110531
VAMP8	0.236002	0.033155	0.149318	0.244952	0.0720237	0.0861194	0.106833	0.0602681	0.0312276	0.248503	0.0931863	0.0667308	0.199898	0.0267995	0.146235	0.0466916	0.13227	0.0553492	0.0613344	0.376815	0.109059	0.062321
RPN2	0.044855	0.13307	0.0370045	0.0571284	0.219427	0.0522847	0.0146601	0.167586	0.0161443	0.0664028	0.049772	0.199857	0.159211	0.0661956	0.213731	0.060583	0.049033	0.0905153	0.127074	0.0520175	0.0653574	0.0376246
PIGZ	0.0974714	0.0464567	0.143152	0.125811	0.0412789	0.0558817	0.172123	0.0997939	0.0190457	0.207855	0.137393	0.19731	0.0642312	0.0128018	0.0333058	0.0565884	0.0929425	0.0636383	0.0461066	0.0855845	0.0837237	0.179032
RAD23B	0.0462321	0.196133	0.0816033	0.147854	0.0390178	0.0546489	0.106723	0.121944	0.108494	0.0195048	0.0487811	0.127347	0.140601	0.0297287	0.0391483	0.044403	0.0828782	0.0233548	0.0397852	0.0288596	0.0576845	0.0209
RAB14	0.0310306	0.0645174	0.0912972	0.0789753	0.0738377	0.0336099	0.147307	0.100376	0.010493	0.0142426	0.0286223	0.10013	0.0652519	0.015226	0.0537887	0.0136485	0.0290365	0.0280547	0.174408	0.00692868	0.116621	0.0527414
GALNT12	0.00926645	0.288133	0.0326016	0.0543455	0.029917	0.141449	0.11353	0.156732	0.0478165	0.0793217	0.0437311	0.0627316	0.17441	0.1025	0.0352174	0.0319115	0.102979	0.0852072	0.066483	0.224412	0.125884	0.076432
ALG2	0.0114947	0.0635298	0.042554	0.0839844	0.195688	0.0646428	0.048286	0.0829805	0.0756515	0.0609515	0.265511	0.0620654	0.0969379	0.0393892	0.144871	0.111525	0.194276	0.0879484	0.0551566	0.0390349	0.124067	0.205245
ARAP3	0.0360461	0.128042	0.0607915	0.0573286	0.0941612	0.0487663	0.0402379	0.471907	0.0853116	0.241621	0.0944301	0.0759269	0.145436	0.130911	0.0434129	0.174016	0.0999608	0.0378353	0.124676	0.0360927	0.187209	0.0903078
SEC16B	0.0989541	0.0689869	0	0.0967766	0.113154	0.213754	0.19652	0.142241	0	0.0847163	0.26775	0	0	0	0.156529	0.124431	0	0.0641411	0.101251	0	0.0173741	0.202687
IQSEC3	0.101144	0.261131	0.0744334	0.104045	0.0494255	0.0279732	0.080666	0.105786	0.1652	0.16949	0.104924	0.12669	0.260737	0.132012	0.0393514	0.213344	0.0396396	0.294598	0.26387	0.089972	0.108899	0.0683189
HSPH1	0.0746406	0.0427109	0.0481579	0.363227	0.109863	0.288391	0.103377	0.0749598	0.0802518	0.104072	0.146051	0.0904244	0.0442373	0.273546	0.0724084	0.0525124	0.0909133	0.417191	0.144841	0.161186	0.0628642	0.0960234
ALG5	0.0477951	0.161656	0.340413	0.0323927	0.094164	0.0888674	0.0879845	0.0588605	0.104324	0.0345699	0.17113	0.0858221	0.288332	0.0840995	0.118375	0.0259041	0.0482845	0.0916929	0.495535	0.0907394	0.0609509	0.0465829
SIL1	0.102184	0.157168	0.143448	0.0532557	0.0797304	0.0416868	0.0954149	0.0361089	0.122447	0.132497	0.579917	0.50361	0.338083	0.1119	0.0821576	0.0757594	0.0709093	0.0495322	0.115116	0.109922	0.0885104	0.180067
GLT8D2	0.152709	0.0673665	0.0633366	0.610664	0.0356568	0.289179	0.0620835	0.135155	0.0553631	0.142171	0.075935	0.180889	0.150793	0.390968	0.378609	0.0820228	0.292031	0.0146642	0.213092	0.0867394	0.0281817	0.0599974
TBC1D15	0.021992	0.0501388	0.056879	0.0294884	0.165502	0.0269559	0.0885335	0.087607	0.0760346	0.103058	0.0958662	0.175334	0.0725745	0.0628655	0.0613755	0.0974255	0.133752	0.0684352	0.0926514	0.0570721	0.0975843	0.0618035
PIK3CA	0.0359814	0.0784658	0.294178	0.139125	0.0386289	0.392455	0.205752	0.175011	0.0245104	0.284511	0.233177	0.267123	0.0888377	0.0064362	0.242639	0.0417869	0.0795389	0.0159167	0.13531	0.110368	0.040624	0.189295
OCRL	0.103069	0.0429175	0.0270495	0.110687	0.276518	0.0611033	0.045474	0.271515	0.0822974	0.0233283	0.122751	0.0786945	0.142366	0.105429	0.0452351	0.0269244	0.197011	0.0624657	0.0361833	0.0757701	0.173584	0.131658
COPA	0.0175978	0.269905	0.0123308	0.0244904	0.0623136	0.02693	0.0514537	0.124319	0.0204382	0.115489	0.0686919	0.0362797	0.128142	0.0346939	0.0388485	0.0128193	0.0922177	0.0249137	0.0710338	0.0452754	0.196354	0.0558334
CLTA	0.174181	0.0915644	0.0625041	0.0526571	0.0511684	0.131429	0.157549	0.0558389	0.0877123	0.103018	0.0661446	0.0651853	0.0694297	0.0270988	0.124583	0.179538	0.201684	0.419478	0.174368	0.0647683	0.160651	0.0581699
OPTN	0.0212442	0.0530825	0.0878522	0.184304	0.0308905	0.369013	0.085737	0.211477	0.0835824	0.062752	0.454786	0.0529528	0.112448	0.0541182	0.177468	0.125626	0.0876765	0.0809378	0.0460722	0.110494	0.377875	0.223059
RAB9B	0.0853392	0.0634514	0.0225311	0.232744	0.0392083	0.163333	0.0481959	0.311444	0.0536593	0.0273119	0.0495776	0.0517895	0.100618	0.0860019	0.12516	0.0824266	0.131017	0.00817485	0.0528146	0.115665	0.122112	0.0638536
ATXN3L	0	0	0	0	0	0	0	0	0	0	0	0	0	0	0	0	0	0	0	0	0	0
RAB9A	0.0155557	0.118453	0.0862918	0.0544119	0.0875302	0.0995621	0.10451	0.0558493	0.0466421	0.0287074	0.116074	0.0758958	0.221461	0.129232	0.0376259	0.0780704	0.0628996	0.0248869	0.109037	0.0390344	0.0356057	0.161911
RAB38	0.116687	0.165582	0.151805	0.0434764	0.0536122	0.0492791	0.258378	0.060414	0.0919092	0.03323	0.0743302	0.105865	0.152035	0.159033	0.103516	0.0422123	0.0823087	0.179913	0.0599373	0.165844	0.0521286	0.109486
PIGT	0.00567063	0.105316	0.0637386	0.0359022	0.0875129	0.0959755	0.0657496	0.0598563	0.0158037	0.0631151	0.164515	0.0787201	0.508595	0.418376	0.230404	0.0495939	0.0697665	0.0234745	0.14458	0.0720594	0.202079	0.0760916
ARFGEF2	0.0373511	0.04881	0.0530065	0.0509786	0.0734267	0.0344309	0.0785276	0.0497408	0.020967	0.0761475	0.0381994	0.0792834	0.16785	0.0912351	0.117034	0.0201806	0.0656687	0.0405591	0.0650862	0.0474709	0.0910513	0.135002
RAB22A	0.022335	0.0813881	0.185565	0.103807	0.165511	0.100499	0.0796615	0.11471	0.0667392	0.0565251	0.0512554	0.068555	0.0517947	0.193749	0.161663	0.0619568	0.126797	0.0843042	0.217672	0.0798652	0.168999	0.0564161
STX16	0.105201	0.0421033	0.0691398	0.114944	0.0967382	0.104523	0.0890815	0.203774	0.102601	0.034459	0.0992557	0.145437	0.127366	0.0833308	0.152339	0.0808772	0.0984621	0.146004	0.116151	0.103167	0.146017	0.0582454
IQSEC2	0.14257	0.128995	0.0436286	0.151671	0.215014	0.0110385	0.136369	0.11371	0.0683116	0.0612478	0.0771311	0.22091	0.295128	0.0372873	0.0919067	0.0497257	0.133684	0.290528	0.204135	0.0869552	0.0640766	0.0308403
VAMP7	0.115983	0.0351307	0.141923	0.0597248	0.173491	0.389587	0.0227544	0.0498493	0.0464761	0.0751722	0.100768	0.254888	0.0946255	0.0965934	0.143218	0.0258375	0.217232	0.0565782	0.293625	0.096981	0.352614	0.0217703
SSR1	0.0772968	0.130477	0.231603	0.0700262	0.0916067	0.0962877	0.0466867	0.106043	0.046834	0.0845577	0.115602	0.211846	0.0873338	0.0752025	0.286102	0.0610248	0.113209	0.0458497	0.0936893	0.0280191	0.181317	0.131449
RAB17	0.0571668	0.0955272	0.159138	0.0468632	0.138924	0.179356	0.117751	0.355466	0.217161	0.0386588	0.0803402	0.142725	0.0920176	0.0457265	0.064179	0.0430625	0.188143	0.117566	0.0497266	0.0641932	0.0363853	0.0482812
GGA3	0.0112873	0.150191	0.0787128	0.234234	0.0485664	0.0811788	0.0373043	0.227553	0.0415164	0.108234	0.0399168	0.120019	0.0619776	0.0622861	0.253891	0.0495511	0.11142	0.112768	0.160828	0.126452	0.0478658	0.087135
PSD4	0.0144019	0.198454	0.136899	0.0588436	0.183666	0.343902	0.098229	0.0455683	0.160022	0.106011	0.140362	0.112812	0.0920096	0.0617287	0.0866256	0.0609306	0.151302	0.07055	0.0751816	0.143822	0.122367	0.112948
NAPB	0.0243454	0.0395258	0.128393	0.0339188	0.1481	0.370779	0.0986728	0.0736976	0.0663656	0.024687	0.262667	0.163277	0.214866	0.0517529	0.031219	0.0370945	0.152012	0.336182	0.215982	0.0264926	0.105427	0.0428155
TMX4	0.0136907	0.0450328	0.0339051	0.0407597	0.0793329	0.0907631	0.0855017	0.11736	0.116459	0.084014	0.151324	0.0769737	0.217465	0.0544561	0.10017	0.113031	0.145825	0.193533	0.0474378	0.0808186	0.221505	0.261593
RRBP1	0.0498525	0.0590297	0.185285	0.0344844	0.115526	0.125574	0.041989	0.0981811	0.0444399	0.184693	0.24707	0.0346583	0.0672518	0.06466	0.126086	0.0920638	0.0756164	0.0321384	0.105903	0.0927383	0.118091	0.0681352
TBC1D20	0.0382005	0.045319	0.0648835	0.110735	0.0707872	0.167923	0.0655762	0.0729256	0.0293272	0.080449	0.0547062	0.0511657	0.378959	0.127067	0.211428	0.0859063	0.107937	0.0626345	0.200498	0.269859	0.30602	0.0480386
MCF2L	0.0384797	0.0213709	0.0692683	0.0229704	0.0169124	0.0555079	0.060443	0.0833672	0.0921129	0.0699864	0.138416	0.138946	0.418474	0.195411	0.0558443	0.117782	0.235183	0.100782	0.0685247	0.0457952	0.0907708	0.240517
HSPA2	0.0580519	0.153111	0.0443456	0.173573	0.0463276	0.603317	0.326514	0.374013	0.148543	0.0308255	0.233324	0.0516015	0.265622	0.128374	0.0866778	0.0312924	0.118819	0.0310465	0.0635797	0.0967466	0.0479939	0.0821958
CANX	0.0247199	0.11244	0.0930393	0.101727	0.101794	0.090452	0.153849	0.122049	0.0145954	0.048627	0.0583062	0.0632609	0.10292	0.0711048	0.0720499	0.0283442	0.0434664	0.0219657	0.115361	0.0324306	0.278071	0.0276036
RAB3IP	0.102143	0.253367	0.20858	0.057876	0.0242585	0.647077	0.106785	0.0983005	0.0705594	0.281301	0.0823902	0.165189	0.0836039	0.119696	0.0631706	0.0823722	0.0894027	0.0391268	0.148471	0.171991	0.13041	0.114373
MGAT3	0.053767	0.0452438	0.0612652	0.225913	0.07001	0.0634669	0.0469023	0.125273	0.042258	0.0329194	0.0855437	0.0712744	0.284547	0.0693278	0.0927529	0.0433711	0.105981	0.394213	0.0703652	0.102544	0.0707412	0.0550473
ATF4	0.0236961	0.0675087	0.26553	0.136656	0.0642438	0.101713	0.169496	0.111762	0.0407262	0.0448117	0.0516915	0.0959296	0.230261	0.19648	0.0623088	0.141661	0.096373	0.0388102	0.139133	0.0636893	0.0793094	0.196101
DNAJB9	0.0261227	0.244228	0.055584	0.0839639	0.0549838	0.0750766	0.0661249	0.167263	0.00764949	0.0768046	0.30182	0.136783	0.217208	0.128664	0.0428416	0.05244	0.0658797	0.0375547	0.138823	0.058559	0.2637	0.115404
EIF2AK4	0.0672268	0.0497525	0.0460481	0.20987	0.105279	0.0818111	0.211792	0.205384	0.0191771	0.0766164	0.140358	0.0602711	0.132388	0.406133	0.093667	0.105533	0.253001	0.105349	0.0492058	0.0292143	0.0794681	0.15352
COPB1	0.00143115	0.0657036	0.0388823	0.0984485	0.0727226	0.202707	0.118121	0.0690321	0.0491327	0.028318	0.0524133	0.123057	0.16863	0.0351434	0.172316	0.0471716	0.162386	0.0401242	0.0192883	0.0661446	0.0697958	0.0168396
SPCS3	0.0245997	0.090448	0.0373587	0.168322	0.0442673	0.0549563	0.0513312	0.0759718	0.0385178	0.0755913	0.211282	0.141599	0.101374	0.0248734	0.215272	0.122769	0.175029	0.0447726	0.0368442	0.0257805	0.107709	0.13571
USP6	0.0338387	0.147587	0.0297424	0.078338	0	0.241236	0.126499	0.0832597	0.0635815	0.0330709	0	0.0606987	0.516328	0.139495	0.140916	0.0691195	0.130307	0.0576405	0.197727	0.109294	0.103941	0.0354308
RAB2B	0.0395709	0.0491909	0.12828	0.145731	0.063928	0.00929888	0.0748233	0.0525588	0.0380734	0.122858	0.0673585	0.109958	0.0971216	0.0449091	0.139525	0.112162	0.0941309	0.130861	0.0285272	0.0309702	0.0555674	0.109801
DAD1	0.141542	0.137836	0.0241238	0.07899	0.061327	0.0498659	0.0611012	0.04496	0.138003	0.04657	0.150268	0.0497727	0.300128	0.0688148	0.0760326	0.314183	0.137955	0.0385974	0.0418989	0.0535168	0.0487175	0.0888408
ARHGEF6	0.0359129	0.089935	0.0496402	0.0551341	0.0338024	0.0177314	0.122094	0.0496954	0.569154	0.0855732	0.131663	0.0615217	0.0859202	0.059479	0.202524	0.0821315	0.122803	0.0393912	0.0619192	0.238453	0.277112	0.0341606
GALNT8	0	0	0.069808	0	0.0654618	0.0982353	0.119709	0	0	0.0383817	0	0	0.105812	0.0451737	0.447949	0.165596	0	0.337017	0.126465	0	0.152279	0.242674
PRKCSH	0.0616415	0.0616701	0.0562616	0.097177	0.0783372	0.0580392	0.101291	0.188726	0.0284065	0.0472955	0.106428	0.292462	0.196271	0.236529	0.120459	0.134961	0.225839	0.105753	0.239615	0.055388	0.0416146	0.111176
DPP6	0	0	0	0	0	0	0.121446	0	0	0.0442801	0	0	0	0.156671	0.443534	0.134301	0.166986	0	0	0	0	0.0603815
POMT1	0.275747	0.0859652	0.106853	0.0833665	0.0613494	0.153736	0.0652854	0.0837748	0.00586914	0.0520922	0.11858	0.20739	0.233508	0.0263368	0.216282	0.0502059	0.252926	0.0172069	0.233924	0.106108	0.0525985	0.0591811
UBE4B	0.0363069	0.0974237	0.146007	0.0590296	0.0253917	0.111876	0.324515	0.0837776	0.0497289	0.314635	0.326225	0.24788	0.170545	0.0665922	0.0745114	0.0679065	0.14126	0.237023	0.249412	0.0427621	0.179526	0.0838084
UBA1	0.118132	0.0678005	0.097807	0.147019	0.0287657	0.182801	0.0628528	0.0383942	0.0310198	0.0372705	0.0678429	0.112367	0.0594816	0.187904	0.124601	0.146983	0.106583	0.0631064	0.0384128	0.0375312	0.113944	0.133347
RAB11FIP4	0.151659	0.0655478	0.0727345	0.0987036	0.0241145	0.0792058	0.0273775	0.134304	0.0318038	0.0505706	0.235403	0.0494837	0.289926	0.147922	0.0977518	0.125082	0.210784	0.0964975	0.1406	0.0524602	0.0905791	0.0502234
TBC1D5	0.0522662	0.134683	0.0409882	0.0599736	0.0537769	0.0599227	0.0337033	0.27931	0.0677084	0.0270431	0.0796954	0.147121	0.319806	0.154424	0.164042	0.0989322	0.0448043	0.149281	0.0507694	0.0830801	0.0276143	0.0533732
RBSN	0.0874895	0.196459	0.130103	0.0578609	0.0633875	0.110019	0.102136	0.116006	0.0578336	0.0259836	0.0512535	0.0578045	0.285563	0.0577794	0.127736	0.127274	0.10386	0.0596399	0.0827393	0.0194049	0.12621	0.0385576
GALNT15	0.078536	0.0861552	0.0311377	0.0934987	0.107933	0.0815321	0.230939	0.253141	0.175622	0.0749696	0.105765	0.0721956	0.0812179	0.0402653	0.0990586	0.0915009	0.190646	0.137843	0.192651	0.0435177	0.224078	0.0428271
MGAT1	0.0376783	0.0919378	0.0316079	0.17987	0.0228311	0.0871397	0.036959	0.0550436	0.00792759	0.119696	0.107351	0.0637348	0.173361	0.0739568	0.20847	0.102351	0.0352661	0.0395258	0.18055	0.0177774	0.0741931	0.249916
UBE2D2	0.0905745	0.103869	0.128267	0.145256	0.0644131	0.064526	0.0152142	0.156797	0.0480388	0.062949	0.0748986	0.253841	0.108858	0.10446	0.185872	0.036046	0.12341	0.0457457	0.137959	0.0841494	0.107601	0.352632
ACAP3	0.153663	0.242292	0.100545	0.108894	0.082351	0.0552788	0.222796	0.0615585	0.0883404	0.0626937	0.0701587	0.0960545	0.130378	0.159129	0.101746	0.0573447	0.135209	0.0512129	0.0773423	0.101729	0.146782	0.0861498
SELENOS	0.0387607	0.0491007	0.161922	0.0478139	0.115948	0.126447	0.0537511	0.152373	0.0763202	0.101888	0.0850102	0.090802	0.147324	0.0366202	0.0582771	0.0306439	0.107382	0.0109047	0.117789	0.191361	0.100073	0.13414
DNAJB1	0.0633214	0.128823	0.0742456	0.0508367	0.0224806	0.09063	0.0779629	0.155359	0.0394552	0.0602908	0.0902886	0.138236	0.199948	0.141233	0.117659	0.0927847	0.128783	0.0703035	0.0618236	0.119311	0.0539706	0.134577
ARFIP2	0.0692491	0.0294526	0.170291	0.0540997	0.056072	0.178442	0.134988	0.113303	0.0965492	0.0855546	0.201734	0.232334	0.374596	0.180302	0.121703	0.108495	0.247607	0.0268498	0.197609	0.24663	0.0698653	0.0939357
UBE2G1	0.0768421	0.180058	0.159734	0.134198	0.0371039	0.0476545	0.0301518	0.140038	0.0521721	0.121326	0.297767	0.0881786	0.290972	0.183965	0.110562	0.102315	0.496006	0.0561011	0.145052	0.254156	0.21807	0.090264
TBC1D14	0.179679	0.168802	0.0248281	0.0823424	0.169527	0.282028	0.0958609	0.0987187	0.0182849	0.130529	0.106176	0.0351837	0.0987137	0.074239	0.0480487	0.0404532	0.0704375	0.0641515	0.0974349	0.0232968	0.146478	0.0157476
SEC61G	0.0490669	0.112282	0.189451	0.120789	0.0879005	0.185429	0.0488259	0.0733087	0.0477011	0.0423886	0.0661652	0.263285	0.0524008	0.0966231	0.085919	0.0581008	0.173389	0.0168192	0.121587	0.0632247	0.146736	0.0707313
SNAP25	0.0576451	0.0629915	0.0650829	0.0130034	0.0476102	0.0663593	0.181143	0.14226	0.00775172	0.0855725	0.124961	0.216116	0.141096	0.0554457	0.138747	0.0242236	0.117592	0.10305	0.318061	0.328698	0.0675045	0.158794
ARHGEF11	0.0950999	0.0643347	0.126335	0.064791	0.0555748	0.0845485	0.041695	0.143601	0.0849729	0.0369293	0.0672602	0.0357778	0.109746	0.0226165	0.055534	0.149544	0.0971931	0.055157	0.199933	0.112676	0.120181	0.0865051
RAB25	0	0.03617	0.268967	0.279189	0.104244	0.10719	0.273909	0.046416	0.0219174	0.273132	0.0879526	0.0469083	0.252493	0.0846493	0.017548	0.0236538	0.15815	0.0230937	0.210313	0.123765	0.0880198	0.0375349
AP3B1	0.149817	0.0108711	0.0973051	0.0804334	0.0818304	0.0898353	0.0733814	0.0719349	0.0329608	0.109875	0.0447307	0.114633	0.181952	0.0954581	0.0971554	0.0170181	0.217734	0.049617	0.105504	0.0578388	0.254075	0.0928598
COG6	0.0910103	0.117491	0.0475402	0.0810192	0.135599	0.00906165	0.0514985	0.0377063	0.0610128	0.131207	0.0923879	0.0197053	0.239399	0.0896963	0.0387318	0.0448886	0.174534	0.153973	0.0968049	0.0533979	0.0884319	0.216924
HSPBP1	0.059315	0.0615485	0.0377584	0.0850378	0.161572	0.109542	0.105251	0.187761	0.0193781	0.108768	0.277117	0.0336504	0.0942056	0.0242004	0.189269	0.30742	0.149525	0.0214932	0.0274063	0.0445881	0.179003	0.0191319
LARGE1	0.107221	0.0611064	0.0725097	0.165974	0.0308147	0.100773	0.0821717	0.151523	0.193831	0.054133	0.0689848	0.0662378	0.0993881	0.0965988	0.0534927	0.164702	0.0928203	0.0391041	0.370033	0.0488763	0.116649	0.0783571
AGAP3	0.0990025	0.0940932	0.0651344	0.209072	0.0354344	0.203748	0.025745	0.0396534	0.222931	0.089231	0.202006	0.0564785	0.16741	0.081454	0.0609264	0.0804988	0.226557	0.0133255	0.0551268	0.0792859	0.157926	0.0330138
MICALCL	0	0.0573879	0.0600265	0.0545423	0.0686584	0.145178	0.193192	0.224617	0.131286	0.0861135	0.06402	0.15831	0.171618	0.0731267	0.0830694	0.0852886	0.0951294	0.19768	0.116881	0.0103449	0.283847	0.0651151
EIF2S1	0.0809413	0.0764625	0.0322668	0.0803213	0.0240652	0.121875	0.117884	0.0724792	0.0746717	0.112434	0.100129	0.117729	0.116808	0.096187	0.0682689	0.151077	0.08617	0.0356774	0.384765	0.115438	0.0541174	0.173386
EDEM1	0.0736277	0.0568539	0.130834	0.0339868	0.0319953	0.101941	0.0853814	0.21188	0.0331162	0.105559	0.0188326	0.0606844	0.103746	0.0621911	0.0393418	0.0248552	0.050079	0.0769656	0.0782041	0.0268535	0.0367897	0.0805744
NAPG	0.118195	0.0785556	0.0358301	0.269444	0.0237658	0.073568	0.0506104	0.173846	0.115682	0.0551339	0.0375498	0.0683926	0.265718	0.0998347	0.0781051	0.050308	0.0824289	0.116937	0.470402	0.0567126	0.0649873	0.0616996
ARF3	0.0401589	0.0527934	0.0660254	0.299029	0.146993	0.175372	0.182503	0.194638	0.0141668	0.0332964	0.082999	0.0712908	0.0905449	0.00944364	0.0700266	0.0757212	0.0497605	0.0519968	0.178117	0.0923044	0.100865	0.120598
YWHAQ	0.0393109	0.105285	0.260582	0.0843419	0.0531701	0.124123	0.0503796	0.106209	0.0333099	0.0446424	0.0772532	0.132887	0.227816	0.180927	0.0846322	0.0726284	0.39365	0.0269428	0.180259	0.0993588	0.217199	0.156793
RAB33A	0.0198074	0.0279081	0.0962067	0.0505797	0.0804091	0.102082	0.291424	0.0549569	0.02853	0.0371138	0.0726446	0.0594592	0.0735109	0.1015	0.10128	0.0395117	0.112053	0.099389	0.187087	0.0740668	0.0440837	0.0920119
STT3A	0.041885	0.0810139	0.0317379	0.0669901	0.147976	0.0239863	0.0500649	0.126693	0.0528192	0.160436	0.0453176	0.0431664	0.168864	0.0940916	0.061588	0.148141	0.161982	0.0547053	0.0492493	0.0889067	0.121992	0.0488021
TMED7	0.0288179	0.127797	0.256267	0.0560731	0.0399688	0.197913	0.168689	0.026421	0.00108877	0.339276	0.109597	0.0436684	0.0645717	0.182833	0.126484	0.0826795	0.0358407	0.067188	0.0735955	0.0656841	0.138903	0.0547271
UBQLN1	0.0107144	0.186095	0.131123	0.10146	0.0583085	0.042692	0.0506456	0.0388074	0.0913851	0.0263068	0.0527803	0.0937421	0.146938	0.0804729	0.0580302	0.0795174	0.0610751	0.143483	0.0292779	0.0346239	0.248978	0.0881805
AGAP2	0.0124939	0.18416	0.116737	0.145789	0.044743	0.0850639	0.362142	0.12141	0.122647	0.0440697	0.080693	0.0171886	0.0947295	0.0255496	0.105018	0.0441233	0.0455795	0.0244752	0.142744	0.112084	0.31501	0.0623523
B4GALNT1	0.0909439	0.111678	0.151197	0.0496311	0.150408	0.264318	0.109088	0.0658658	0.291502	0.16618	0.177041	0.0699056	0.137135	0.184911	0.0991059	0.0510399	0.0408639	0.117885	0.0813048	0.0987319	0.0469096	0.059491
OS9	0.0397052	0.075133	0.128633	0.18285	0.0720255	0.0112193	0.207334	0.171408	0.0602854	0.0572766	0.235835	0.225903	0.157526	0.0712569	0.0802406	0.0380741	0.0357501	0.0562614	0.678364	0.0459253	0.141753	0.0486022
MICAL1	0.066776	0.0595708	0.0403191	0.0413287	0.0224659	0.01819	0.136924	0.0603833	0.0255433	0.0472579	0.286031	0.037759	0.141481	0.0853704	0.0613241	0.0333994	0.204768	0.0370743	0.122672	0.0439218	0.0503296	0.057446
STX11	0.037905	0.0902293	0.0332541	0.0489285	0.0454588	0.0701515	0.0776543	0.20125	0.0408609	0.109821	0.0537807	0.0401273	0.0953023	0.112057	0.0302519	0.0432723	0.145702	0.0376455	0.0261122	0.233288	0.160186	0.0121895
RAB11FIP5	0.0441271	0.10093	0.0779024	0.0747065	0.0464444	0.0447077	0.0142734	0.308582	0.0400343	0.0569337	0.0225275	0.0715144	0.0815243	0.0213409	0.127913	0.100643	0.319173	0.111637	0.0656607	0.0777079	0.0934725	0.0925623
STX6	0.0185671	0.104159	0.0969999	0.0250392	0.166031	0.117425	0.135905	0.0621042	0.0516398	0.0586623	0.0549049	0.0484279	0.080886	0.133774	0.0406592	0.0845243	0.107872	0.0614599	0.0727078	0.0488098	0.0783704	0.214484
PIGC	0.140731	0.0694288	0.0591953	0.222354	0.112576	0.11888	0.11741	0.0551541	0.0474677	0.0923682	0.148264	0.0306421	0.157209	0.0330139	0.131128	0.0579425	0.100065	0.161614	0.0346688	0.0346283	0.0578309	0.0903118
DNAJB2	0.0376678	0.0507087	0.0378616	0.156834	0.0507692	0.0406849	0.0845777	0.183785	0.0455592	0.0631229	0.0491115	0.128226	0.213833	0.16338	0.203069	0.0669513	0.282994	0.152573	0.148875	0.211821	0.0443057	0.122153
CKAP4	0.466635	0.126065	0.0554521	0.168752	0.208095	0.0505453	0.0597791	0.432433	0.136275	0.171334	0.0564273	0.063608	0.201979	0.0194191	0.26008	0.0316982	0.137535	0.126889	0.0616088	0.0390131	0.152364	0.125988
APPL2	0.0519073	0.137461	0.10188	0.099904	0.0704827	0.0700612	0.0948775	0.121133	0.00462241	0.0336961	0.22316	0.132158	0.479645	0.0659324	0.221095	0.0794138	0.141975	0.0326439	0.17459	0.0489331	0.053677	0.0230275
TBC1D4	0.0820409	0.0695884	0.0258118	0.032969	0.0568914	0.224838	0.110718	0.146248	0.0344996	0.0820491	0.210969	0.0359231	0.115697	0.0403355	0.0330675	0.0580684	0.149549	0.0480307	0.0964873	0.386443	0.0451644	0.0514465
KDELR2	0.628106	0.0593097	0.037363	0.064892	0.0733701	0.0279246	0.0709197	0.133603	0.23476	0.0360939	0.0274242	0.122291	0.236155	0.323363	0.119603	0.0127876	0.0914999	0.0245438	0.0780156	0.0568632	0.188915	0.127164
GALNT5	0	0.0694872	0.0596347	0.0484365	0.0349966	0.0676044	0.198844	0.125696	0	0	0	0.0826452	0.0395135	0.0774237	0.0291549	0.319972	0.172704	0.0631447	0.0543881	0.195906	0.0346301	0.0393185
VPS45	0.0481089	0.161198	0.0710922	0.080744	0.0573233	0.284069	0.0313381	0.137864	0.0686754	0.0678543	0.0662824	0.0601641	0.358913	0.0736987	0.105581	0.0719997	0.0995308	0.0357204	0.105395	0.10488	0.0922285	0.0588043
UGGT1	0.0512577	0.0559312	0.109842	0.105918	0.0459543	0.0541491	0.080589	0.110772	0.0200366	0.0833798	0.055502	0.126277	0.051826	0.0266992	0.158464	0.0557691	0.346628	0.0547691	0.172604	0.142544	0.187576	0.0438053
DNAJC1	0.0359191	0.18989	0.0860834	0.412899	0.00804542	0.0208132	0.0982459	0.14286	0.0405875	0.0518124	0.0464953	0.0507412	0.116603	0.0907308	0.0509297	0.0494609	0.327589	0.035437	0.136088	0.227662	0.17933	0.0734382
TOR1A	0.022406	0.101792	0.0234372	0.0461185	0.0806451	0.0882596	0.0534049	0.117124	0.0437944	0.101566	0.0831424	0.273715	0.106721	0.0218788	0.0433226	0.12117	0.136759	0.0457172	0.0748657	0.0335942	0.0537295	0.107889
STX17	0.0391051	0.0999977	0.0397762	0.218573	0.0289663	0.103421	0.149532	0.132676	0.0147285	0.0426921	0.153878	0.048824	0.157719	0.0822281	0.106965	0.0101216	0.0670319	0.0190159	0.317111	0.182174	0.0815228	0.189585
DPM2	0.237306	0.260666	0.14916	0.0817009	0.220178	0.118499	0.532661	0.137278	0.0978708	0.0450356	0.0812945	0.0588844	0.130575	0.0124683	0.0845693	0.0384008	0.0749533	0.0396285	0.130877	0.0753912	0.0870775	0.217916
WDR38	0	0.0518271	0.0208354	0.0151126	0	0.0726373	0.0830614	0.195576	0	0.14558	0	0.034001	0.300799	0	0.0507448	0.0338206	0.126437	0.139258	0.446835	0.107311	0.355829	0.254298
DERL1	0.0530192	0.162762	0.0689236	0.123113	0.0582012	0.21839	0.0636405	0.338938	0.034041	0.030873	0.0760684	0.15044	0.27761	0.0274962	0.0417511	0.22414	0.290385	0.106536	0.0455979	0.119462	0.0757162	0.0946374
PLAA	0.0543127	0.246026	0.0314782	0.0883575	0.0448973	0.0496946	0.0646938	0.123176	0.0198736	0.0575744	0.0806242	0.0552111	0.0726022	0.43108	0.195565	0.0649261	0.196013	0.178532	0.0809926	0.159146	0.0302596	0.0807318
SYTL2	0.0329633	0.143501	0.115975	0.180161	0.133024	0.115997	0.134128	0.0577527	0.0450277	0.0631009	0.198424	0.133581	0.116224	0.00880394	0.0573976	0.0527845	0.0262743	0.0379698	0.12037	0.196918	0.251954	0.347137
RAB30	0.147232	0.0659956	0.177055	0.0973811	0.0360404	0.0271783	0.0701034	0.200192	0.122769	0.0887538	0.0447784	0.0588206	0.330348	0.0769275	0.0387766	0.152072	0.209384	0.080169	0.209552	0.0115716	0.11823	0.105932
KIF23	0.440958	0.268617	0.490895	0.0356672	0.177454	0.260178	0.219557	0.101873	0.079257	0.094725	0.144099	0.629475	0.187471	0.158702	0.32341	0.168362	0.0640801	0.18428	0.114376	0.314637	0.381433	0.0996957
RAB1A	0.0304817	0.0890507	0.103963	0.0965815	0.0309697	0.0885165	0.177479	0.208875	0.0782425	0.141113	0.132247	0.0838229	0.159374	0.116528	0.164172	0.0665535	0.0879138	0.093993	0.0666495	0.0744622	0.208189	0.102369
EXOC6	0.0637612	0.113231	0.0733349	0.133582	0.0325181	0.0500785	0.113969	0.473086	0.0311182	0.0691888	0.117628	0.0540882	0.538288	0.124287	0.369718	0.282179	0.119648	0.0575555	0.0782806	0.118516	0.203768	0.0657473
ARHGAP24	0.0157498	0.0582572	0.0354268	0.0311361	0.0492548	0.0850607	0.0294152	0.125303	0.0388324	0.355946	0.120867	0.0616052	0.157917	0.0344154	0.101485	0.0582462	0.237198	0.0899643	0.210227	0.10272	0.0912307	0.145294
SEC31A	0.0378728	0.0380693	0.129604	0.178895	0.0471582	0.079028	0.0653918	0.066663	0.0719741	0.0494288	0.0574741	0.077678	0.236192	0.0120582	0.190906	0.108056	0.0799639	0.0425339	0.145105	0.176938	0.260845	0.0846036
USO1	0.0720533	0.0711774	0.0836978	0.536821	0.0368251	0.202183	0.0308143	0.0462987	0.049196	0.115167	0.0770269	0.18522	0.231873	0.0381418	0.210656	0.0217132	0.0592765	0.00654762	0.14477	0.0396221	0.166977	0.0779975
SEC24B	0.0623169	0.152835	0.0556147	0.0649204	0.058501	0.270788	0.0400398	0.084559	0.00634766	0.0511491	0.28719	0.0611757	0.401818	0.0789787	0.0380819	0.0381876	0.0305199	0.0300874	0.13642	0.0270425	0.0390427	0.0938299
RNF185	0.106524	0.0490955	0.0451139	0.10883	0.0388198	0.0291275	0.0372547	0.0446221	0.0214079	0.0275703	0.085213	0.0424883	0.125286	0.163813	0.0401515	0.160618	0.160938	0.0453168	0.12136	0.0469588	0.243284	0.0704697
ERP27	0.041474	0.113105	0.0465757	0.107706	0.026366	0.292991	0.364971	0.101025	0.0256392	0.0600133	0.0418541	0.091079	0.133893	0.178089	0.163921	0.0512257	0.191614	0.231766	0.047582	0.0826436	0.16129	0.0538752
VAMP1	0.0268269	0.120302	0.0494083	0.0796165	0.0295861	0.199865	0.06752	0.244545	0.445877	0.130442	0.0507642	0.128952	0.189245	0.14195	0.0615902	0.0772773	0.0749083	0.0453201	0.0455953	0.0513744	0.0534927	0.0870235
GIT2	0.0512274	0.112411	0.0553445	0.0727168	0.100224	0.265358	0.0702592	0.0988478	0.0450509	0.0406633	0.126898	0.0496569	0.0517827	0.0127504	0.0287051	0.0260062	0.126711	0.0697595	0.0442494	0.0300195	0.0341549	0.0236434
GALNT6	0.0488572	0.153465	0.0728458	0.120758	0.0848458	0.115328	0.0882111	0.714066	0.0382017	0.125285	0.069338	0.0253682	0.254182	0.245319	0.292993	0.0636703	0.0921088	0.0809965	0.0779125	0.112148	0.0471318	0.087382
RAB20	0.0269658	0.110917	0.020631	0.168206	0.115904	0.0593045	0.0512263	0.211176	0.10463	0.228165	0.116492	0.0605073	0.0703844	0.0413142	0.122399	0.0417416	0.025618	0.0179978	0.0776478	0.206276	0.121233	0.0976805
TMX1	0.101267	0.0580592	0.07629	0.0332708	0.0354744	0.0677193	0.217946	0.107939	0.0698281	0.0561444	0.0466356	0.0706771	0.312185	0.0429935	0.099078	0.0491691	0.0688253	0.0777859	0.101551	0.0678377	0.131046	0.0293771
RAB15	0.150597	0.146208	0.0724559	0.0829768	0.0796148	0.120134	0.0543228	0.0302404	0.0253123	0.182569	0.194518	0.183797	0.107087	0.0584372	0.100538	0.0449053	0.0940025	0.0794169	0.0558364	0.0899571	0.109783	0.0946679
SRP14	0.0565319	0.0712594	0.115426	0.134953	0.0317641	0.0896	0.0814231	0.0747653	0.0171996	0.0881166	0.147155	0.120332	0.15637	0.0945531	0.262062	0.0853351	0.148951	0.039187	0.0461556	0.0455535	0.0776507	0.0832329
LMAN1L	0	0	0	0	0	0	0	0	0	0	0	0	0	0	0	0	0.192128	0	0	0	0	0
SEC11A	0.0759796	0.0756887	0.136044	0.127572	0.0361587	0.0811471	0.0569662	0.142339	0.117107	0.0621566	0.103873	0.0576961	0.0610672	0.0183013	0.0741397	0.0619625	0.207827	0.0325206	0.0560911	0.0888586	0.543199	0.587578
CLTC	0.0391667	0.104938	0.340354	0.158634	0.12729	0.0669764	0.232407	0.145981	0.0149291	0.0327517	0.121475	0.0707659	0.080618	0.0201344	0.0823582	0.109905	0.0745263	0.0829451	0.0896404	0.0432997	0.138703	0.0633923
GALNT1	0.0830734	0.0795159	0.0308374	0.0848043	0.0890614	0.255417	0.123024	0.204564	0.00315317	0.0443104	0.0467509	0.0799577	0.0728138	0.288973	0.0943373	0.0953758	0.078708	0.180571	0.118728	0.0602963	0.123342	0.0222948
ARHGDIA	0.0389909	0.100122	0.142736	0.131587	0.030214	0.0489993	0.0208607	0.237446	0.0250317	0.0708961	0.105997	0.0889549	0.097461	0.220546	0.118449	0.0628304	0.125518	0.0424559	0.131465	0.0493055	0.090151	0.105273
RAB40B	0.0525598	0.0299015	0.103107	0.0826061	0.0901462	0.0990883	0.027187	0.0967678	0.0722202	0.0348904	0.0783869	0.299043	0.141406	0.111559	0.216817	0.179041	0.334072	0.0234113	0.7794	0.0860226	0.0685224	0.200937
EVI5L	0.0316373	0.124363	0.0507754	0.0904215	0.0725538	0.0479084	0.11276	0.231249	0.03182	0.0634327	0.0566829	0.0733869	0.34817	0.0542242	0.150776	0.0290408	0.121357	0.252172	0.239821	0.119478	0.143459	0.115366
PIGK	0.0514294	0.0728686	0.160372	0.0801363	0.149596	0.0326634	0.0423239	0.0630686	0.0106703	0.0651379	0.131307	0.154986	0.105071	0.152546	0.108095	0.0286922	0.198676	0.0104992	0.100214	0.386433	0.173537	0.0510981
RFWD2	0.04788	0.0528177	0.070256	0.0393435	0.0471896	0.128928	0.0243398	0.240833	0.0828664	0.108261	0.0720944	0.0687061	0.113842	0.0576075	0.132044	0.0691069	0.2681	0.221243	0.199714	0.0674647	0.0882496	0.144327
PIGM	0.0595383	0.239641	0.042847	0.0923432	0.162087	0.111748	0.0626215	0.0955646	0.00887654	0.200918	0.109332	0.058041	0.14863	0.0448041	0.0715298	0.0421007	0.0541345	0.0532785	0.111553	0.0241327	0.0956888	0.0596879
RAB13	0.120201	0.075609	0.0977125	0.127194	0.124067	0.112116	0.0899156	0.0943688	0.107533	0.053883	0.138054	0.0748832	0.0933337	0.0775368	0.0336449	0.0717616	0.284064	0.0528864	0.0401195	0.120456	0.186901	0.130112
GALNT2	0.140745	0.0520889	0.0718074	0.069016	0.104811	0.0310354	0.23121	0.193753	0.334755	0.0317761	0.0263652	0.0644784	0.0612043	0.00784723	0.203301	0.034226	0.208368	0.0324937	0.0925661	0.227185	0.165269	0.156303
SNAP47	0.0763782	0.112918	0.0230416	0.250913	0.062644	0.0362729	0.0673723	0.056377	0.0598884	0.0384747	0.087659	0.0769409	0.081159	0.0935117	0.0674762	0.0729964	0.106172	0.0157798	0.0556258	0.0843519	0.0571136	0.0733107
SRP9	0.0415635	0.0650457	0.0495378	0.0400504	0.105668	0.0459252	0.134577	0.0874823	0.0645656	0.0383801	0.0414235	0.0514128	0.111458	0.0573864	0.0598705	0.0257963	0.128757	0.0728345	0.0859419	0.0387926	0.0932796	0.0409797
ARF1	0.094612	0.0265707	0.063436	0.0271882	0.0306963	0.0407792	0.103261	0.118078	0.0167774	0.0371157	0.0758255	0.0591942	0.0994791	0.027138	0.0290563	0.0386732	0.0619545	0.102839	0.0786126	0.136814	0.240779	0.0788189
PDIA6	0.0843324	0.146172	0.0389881	0.225043	0.114951	0.110101	0.208041	0.0812976	0.0189635	0.0538873	0.0702433	0.0534025	0.267347	0.0970316	0.0353713	0.074749	0.249946	0.10564	0.15002	0.0367439	0.0648483	0.0786304
EXOC6B	0.230333	0.0432992	0.14374	0.0417213	0.0670827	0.0564474	0.0700305	0.0430206	0.0472357	0.181376	0.0982583	0.0326004	0.33203	0.0580855	0.0397218	0.132837	0.107595	0.0838681	0.0312495	0.068588	0.115493	0.0947212
GALNT13	0.0229979	0.134084	0.133798	0	0	0.255318	0.339626	0.263641	0	0.0395492	0	0.0461389	0.0919039	0.0833639	0.235832	0.178671	0.0476126	0	0.087659	0	0.228305	0.239793
RAB5A	0.0330036	0.0747227	0.252879	0.0344565	0.18979	0.0591206	0.0260937	0.123906	0.036753	0.0355879	0.195564	0.0308741	0.0604984	0.0703309	0.223685	0.0200516	0.329041	0.0529415	0.111068	0.032757	0.0408144	0.0587396
GOLGA4	0.0689126	0.0421285	0.203893	0.0276174	0.0382709	0.170727	0.0304462	0.104549	0.0317341	0.188809	0.0598755	0.0536995	0.0699229	0.0355391	0.128142	0.0842956	0.0489717	0.0802706	0.0236513	0.0869091	0.0672266	0.061973
IQSEC1	0.114498	0.105167	0.0411994	0.11829	0.218298	0.0283832	0.120361	0.116051	0.102094	0.161812	0.0488445	0.160838	0.101089	0.035833	0.136475	0.100108	0.0945653	0.0580692	0.140298	0.0930897	0.0927133	0.18026
SRPRB	0.0280646	0.0849267	0.054309	0.0758554	0.104245	0.0517836	0.272821	0.112789	0.0313842	0.0481996	0.0932651	0.0427899	0.205484	0.0804913	0.0329423	0.0848568	0.0899031	0.167034	0.0764333	0.108983	0.226858	0.0757975
2021-03-06	0.140008	0.20114	0.168227	0.0931039	0.123937	0.0686867	0.101913	0.0620876	0.0449286	0.0737365	0.060684	0.343243	0.11807	0.114233	0.162417	0.0562813	0.101445	0.105952	0.455353	0.0463334	0.045177	0.0519316
TBC1D7	0.0382804	0.0299574	0.0599118	0.061271	0.0540521	0.124478	0.118998	0.0537271	0.0155397	0.106928	0.0549546	0.0722738	0.172501	0.0753774	0.201459	0.143902	0.0580081	0.0535121	0.424149	0.366999	0.0272015	0.0824127
PSD2	0.177293	0.0525863	0.0854811	0.0630686	0.105294	0.144371	0.0759838	0	0.135801	0.199506	0	0.060571	0.0431446	0.0698299	0.154564	0.0786081	0.196798	0.0416762	0.048656	0.0187758	0.359987	0.18629
RAB19	0	0.0330558	0.0800341	0.0958647	0.128734	0.142381	0	0.295307	0.0612197	0	0	0.0885656	0.178605	0.14494	0.431995	0.117315	0.0485372	0.0360545	0	0	0.212406	0.126688
RAB41	0.0873276	0.0595264	0.0203916	0.347538	0.293842	0.106896	0.108547	0.261902	0.0435541	0.0982618	0.0689549	0.0900449	0.181666	0.387825	0.0695678	0.348041	0.117688	0.0863201	0.086332	0.189195	0.121981	0.0524409
DOCK5	0.0857631	0.0198103	0.154009	0.116824	0.205274	0.0980214	0.0828867	0.257438	0.0360857	0.0207497	0.0424127	0.334551	0.0743515	0.100011	0.18925	0.155075	0.0521882	0.146348	0.0941079	0.546524	0.111127	0.164048
DNAJC5B	0.0307869	0.0528757	0.0439997	0.218002	0.0237025	0.0471517	0.260888	0.0500405	0.0925434	0.110477	0.0845156	0.166208	0.165302	0.188926	0.113852	0.154817	0.130542	0.111973	0.186845	0.0455107	0.174344	0.0332753
UGCG	0.289256	0.0494133	0.255312	0.592208	0.0684179	0.222867	0.178564	0.0976644	0.136286	0.0172383	0.109666	0.0864719	0.181851	0.0141093	0.0834373	0.0318013	0.137636	0.0124077	0.109477	0.112319	0.117588	0.143044
SURF4	0.477963	0.0811649	0.0363868	0.0546568	0.0660908	0.0430159	0.10472	0.0604122	0.0470522	0.108312	0.101254	0.0530587	0.257973	0.0578375	0.0781169	0.0493515	0.121589	0.026623	0.070547	0.0748933	0.0374314	0.0402971
GBGT1	0.0399655	0.0717814	0.0613594	0.249777	0.136455	0.0518485	0.0578998	0.0712202	0.104386	0.078939	0.157395	0.0493228	0.118891	0.0299546	0.128351	0.107752	0.0593202	0.318622	0.105853	0.064698	0.0516682	0.043899
INPP5E	0.0222555	0.0586365	0.0489865	0.0451136	0.206702	0.0666973	0.100674	0.184857	0.117745	0.0388541	0.407223	0.104943	0.0893491	0.0366298	0.182164	0.0461152	0.114368	0.112188	0.113662	0.0313043	0.0684919	0.177165
SEC16A	0.0672184	0.0856251	0.0579349	0.023316	0.0525772	0.0369723	0.152178	0.204159	0.02031	0.0965691	0.0818421	0.0291344	0.178091	0.0125701	0.185213	0.0754531	0.113455	0.0321581	0.102417	0.0256492	0.146777	0.390772
USP6NL	0.0198868	0.0570234	0.140899	0.108955	0.247897	0.0717658	0.0456255	0.214018	0.0942983	0.294405	0.155388	0.120536	0.201732	0.0339019	0.0728614	0.19619	0.139326	0.197138	0.0898579	0.0132271	0.256901	0.0626121
DNAJB12	0.0231111	0.111732	0.0360478	0.148675	0.0525581	0.0990871	0.041136	0.0549542	0.025253	0.0408976	0.117365	0.0904106	0.12475	0.148915	0.0254063	0.0700584	0.329166	0.0730366	0.298054	0.071007	0.063244	0.0885702
ARFGAP2	0.0721217	0.112372	0.0658987	0.151221	0.151494	0.135742	0.0389741	0.110117	0.0290994	0.0431904	0.0767013	0.0339583	0.156072	0.0883245	0.144803	0.0229645	0.111167	0.0841585	0.0542089	0.0884368	0.0700192	0.17981
PAK1	0.0360473	0.0581439	0.0262866	0.15373	0.0563313	0.0351561	0.0443357	0.0641004	0.201728	0.0974294	0.088392	0.0961603	0.101194	0.0398826	0.0697472	0.0171507	0.13575	0.0208707	0.309696	0.096859	0.0643892	0.148085
HYOU1	0.0365774	0.208888	0.0685909	0.167545	0.0469956	0.0330641	0.135202	0.293792	0.163149	0.0147541	0.103246	0.0180663	0.111548	0.164944	0.0709855	0.0303956	0.205899	0.0896837	0.171804	0.0693275	0.292607	0.041505
SEC24D	0.0801543	0.0322061	0.0251688	0.0780402	0.100248	0.106625	0.196351	0.031341	0.13673	0.124886	0.0961307	0.0821993	0.0949441	0.0544792	0.0836213	0.0693385	0.155806	0.0891483	0.0669477	0.1496	0.0624774	0.0238474
NGLY1	0.0439673	0.0692559	0.283911	0.0792937	0.11305	0.153382	0.0520595	0.145428	0.0548307	0.0232481	0.143275	0.043783	0.0871736	0.0726232	0.0506103	0.0223377	0.138082	0.0731225	0.162622	0.0633618	0.216619	0.0467209
GXYLT1	0.0130506	0.111187	0.0314332	0.111156	0.0814243	0.076433	0.169898	0.0921908	0.075614	0.142029	0.0360494	0.0768752	0.31139	0.0769297	0.167714	0.0389099	0.0403074	0.0119272	0.186014	0.0621867	0.117946	0.24967
VTI1A	0.0536197	0.0697312	0.0304364	0.182833	0.166186	0.0760119	0.218911	0.124354	0.0189435	0.185745	0.17255	0.0316578	0.0746278	0.0341877	0.133588	0.0675349	0.0701754	0.0618248	0.340712	0.254613	0.120802	0.305473
PIGF	0.0370719	0.0371558	0.0369051	0.0830076	0.0670916	0.260338	0.0591661	0.0836077	0.164601	0.046583	0.097952	0.161166	0.0812527	0.0272592	0.0629802	0.0454327	0.19787	0.0918757	0.0963409	0.02089	0.0354454	0.0782677
ASAP2	0.0401578	0.0543574	0.0365592	0.0530395	0.0463978	0.15192	0.0631246	0.0527114	0.0551736	0.0456171	0.0358665	0.17529	0.174156	0.100067	0.080387	0.0460072	0.216737	0.141499	0.112823	0.0944326	0.138172	0.122001
GLT1D1	0	0.0901862	0.0517029	0.0693965	0.0525072	0.0757492	0.146272	0.0704384	0.166842	0.159246	0.0455416	0.0305183	0.182277	0.0881774	0.113377	0.0372289	0.189711	0.0320678	0.170876	0.0257436	0.0555677	0.177731
RABGAP1L	0.0542428	0.0500749	0.0291374	0.258033	0.119569	0.0349874	0.0149903	0.0956271	0.0229048	0.0935195	0.0663946	0.051614	0.206802	0.0368773	0.266161	0.0395153	0.0924406	0.0953192	0.148987	0.0449106	0.213695	0.24872
MGAT5	0.0671681	0.0586007	0.0178434	0.281764	0.0934056	0.130758	0.0837817	0.0639421	0.0612656	0.0405159	0.246149	0.0555041	0.256181	0.139971	0.157503	0.141659	0.316753	0.155986	0.0781297	0.101116	0.0329575	0.0529434
SAR1B	0.0303676	0.096836	0.106023	0.0224155	0.101135	0.0831233	0.078484	0.118315	0.0938923	0.286315	0.0868423	0.0605148	0.212624	0.0918167	0.361022	0.135528	0.0315402	0.0249679	0.29529	0.0162252	0.0819113	0.0786839
RAB3C	0.0625796	0	0.0944171	0	0.176692	0.0676353	0.11112	0	0.213805	0.0801701	0.0772445	0.071992	0	0.103757	0	0.0513913	0.0697899	0.0505502	0.361855	0.137904	0.130102	0
SRP19	0.059654	0.112043	0.324826	0.0867805	0.0634465	0.163124	0.0487343	0.0917249	0.0311241	0.0760324	0.0610242	0.0399074	0.205087	0.211222	0.171528	0.0399647	0.173609	0.0570688	0.058314	0.0616566	0.0456161	0.0842598
ASAP1	0.0365242	0.0661731	0.228061	0.0588505	0.169591	0.189008	0.0696925	0.238341	0.0323419	0.0531351	0.109755	0.0796061	0.0835116	0.0411715	0.207952	0.0555904	0.175249	0.0148405	0.139844	0.219843	0.210894	0.167759
RABGEF1	0.12297	0.12584	0.0821098	0.0540571	0.0326502	0.151326	0.0478877	0.121254	0.0350213	0.0381876	0.179975	0.366312	0.0843896	0.0631041	0.0873199	0.0334885	0.559965	0.109269	0.253713	0.0486747	0.207391	0.0638431
RAB6B	0.0447886	0.0711447	0.0129101	0.13857	0.02679	0.160592	0.221659	0.0949464	0.170815	0.0243205	0.0660665	0.240733	0.166837	0.209976	0.0388823	0.0380852	0.163771	0.10626	0.247414	0.135943	0.0301241	0.0348664
PDIA4	0.0302258	0.0382603	0.0486536	0.236182	0.0446754	0.0540391	0.11028	0.0458469	0.0913968	0.0626583	0.112961	0.0966904	0.16939	0.0329853	0.079727	0.188801	0.0711315	0.0373752	0.101855	0.0529943	0.0233506	0.0968295
RAB39B	0.198317	0.31528	0.0317813	0.0948221	0.0735262	0.241458	0.0888133	0.112013	0.433509	0.0386083	0.0413352	0.0861097	0.159735	0.240212	0.332963	0.119036	0.0619934	0.0219172	0.121032	0.17917	0.186529	0.322731
PSD3	0.0681725	0.129648	0.0312829	0.0455517	0.138819	0.200946	0.236099	0.0879731	0.0111762	0.0739258	0.0399814	0.0845297	0.0750542	0.140324	0.0470494	0.0210579	0.135547	0.0871808	0.137559	0.0151164	0.0917532	0.0446234
RAB11FIP1	0.0559954	0.110196	0.0433593	0.0948512	0.0392703	0.129564	0.0782815	0.0934823	0.091336	0.0295772	0.0689237	0.0367267	0.143061	0.322477	0.114886	0.0370815	0.0378614	0.0497576	0.081253	0.185216	0.121585	0.165724
SEC13	0.107802	0.149615	0.110592	0.0959085	0.0581339	0.122257	0.026155	0.231163	0.240947	0.0503802	0.228625	0.0491894	0.231247	0.0265731	0.0696153	0.128555	0.115975	0.0410533	0.0333623	0.0783582	0.257351	0.153034
APPL1	0.0169432	0.0797127	0.0743759	0.0375977	0.105031	0.0680513	0.0588027	0.473312	0.0191039	0.0116388	0.0738552	0.040099	0.191315	0.0533318	0.020858	0.0128478	0.0543702	0.0792847	0.0202168	0.0318864	0.0448326	0.0619235
AP3S2	0.0967916	0.057522	0.139872	0.220901	0.0570714	0.147621	0.0710254	0.124093	0.0322079	0.352241	0.0554086	0.0868147	0.0655252	0.00370943	0.0718527	0.133461	0.119436	0.0222785	0.0520708	0.314896	0.0582592	0.144163
RAB28	0.062496	0.0472624	0.0278152	0.0254156	0.0704611	0.150317	0.0524124	0.0789728	0.0830702	0.122306	0.193519	0.0184975	0.0472604	0.071793	0.0829912	0.0810404	0.0869722	0.0143767	0.0899723	0.145839	0.119048	0.130667
RER1	0.287607	0.126906	0.0561848	0.161775	0.288453	0.090005	0.135973	0.0527571	0.028191	0.362737	0.170501	0.314027	0.0496133	0.260509	0.189898	0.144036	0.0787355	0.0155481	0.0695656	0.0767513	0.109013	0.045266
AGAP1	0.0585033	0.0316038	0.0341153	0.0815546	0.114267	0.0913631	0.0432892	0.14481	0.0606525	0.0662192	0.106909	0.455845	0.150812	0.0341544	0.121457	0.0376052	0.0955138	0.0462712	0.206418	0.0199423	0.215243	0.0303388
GALNT14	0.0716282	0.0937269	0.0530441	0.0158989	0.0599455	0.112612	0.0218006	0.110542	0.292027	0.167685	0.0347536	0.177005	0.0742631	0.143909	0.160955	0.0803557	0.11949	0.0980014	0.0836613	0.0924695	0.158206	0.177657
B4GALT3	0.0214139	0.222208	0.29226	0.0993206	0.0992367	0.0677573	0.0440769	0.0834047	0.0397257	0.0548803	0.0985481	0.129274	0.0843841	0.0548125	0.101053	0.148885	0.211732	0.0923838	0.0629136	0.0600858	0.440165	0.203065
ALG8	0.172457	0.0496426	0.0443745	0.0846936	0.0441353	0.112219	0.188231	0.0597738	0.0607501	0.0583842	0.10796	0.21996	0.220429	0.0412502	0.166306	0.148014	0.0615653	0.0734818	0.186656	0.120383	0.112748	0.0911337
AMFR	0.0480574	0.23723	0.0332806	0.099261	0.0638263	0.00835824	0.0681607	0.164676	0.00649868	0.0725581	0.0664986	0.0410995	0.11505	0.061594	0.131654	0.103239	0.094828	0.0224958	0.151319	0.0724579	0.0275715	0.219318
CTBP1	0.186859	0.0213969	0.0615981	0.0162626	0.0812775	0.0536019	0.122229	0.0573005	0.00791114	0.102726	0.173043	0.0658613	0.103417	0.0355411	0.104075	0.0680247	0.291836	0.0823492	0.10096	0.148006	0.117129	0.0734794
UBE2J2	0.0311033	0.0413287	0.154736	0.0488262	0.113306	0.0975603	0.073218	0.125775	0.0103141	0.198564	0.55545	0.173933	0.155415	0.141346	0.0426546	0.0161115	0.176187	0.0804704	0.117498	0.124938	0.127639	0.105767
CRYAA	0	0	0	0	0	0	0	0	0	0	0	0	0	0	0	0	0	0	0	0	0	0
UBQLN4	0.0705988	0.0514349	0.0876747	0.047022	0.0467075	0.0830747	0.0517007	0.0555819	0.0650455	0.0397572	0.169265	0.0510599	0.0770042	0.0272001	0.136546	0.0537707	0.0948716	0.204224	0.0149567	0.0884811	0.227135	0.0458601
MGAT4B	0.0431337	0.224649	0.0894615	0.604384	0.0914759	0.0691868	0.0288796	0.0520951	0.0389452	0.0569358	0.257221	0.0672873	0.0828382	0.0910308	0.0765963	0.174189	0.0730573	0.181783	0.0650879	0.046565	0.0670582	0.0480681
TBC1D24	0.0636246	0.109703	0.146797	0.0794562	0.1871	0.0262338	0.0586259	0.11236	0.0491291	0.0760977	0.172227	0.0306783	0.184514	0.0690825	0.103962	0.106535	0.124399	0.133551	0.0732707	0.0391545	0.0470839	0.0955639
STX5	0.0102039	0.137153	0.0717499	0.121876	0.175818	0.276869	0.0360624	0.130972	0.104487	0.118672	0.225706	0.147803	0.0761881	0.203303	0.0830465	0.0536462	0.0766703	0.0800564	0.17351	0.213525	0.174235	0.0440395
SYVN1	0.0861339	0.0383496	0.133682	0.121767	0.0374211	0.201448	0.0666146	0.158941	0.0527603	0.135194	0.0652637	0.0990258	0.43537	0.079466	0.215906	0.0527181	0.199488	0.103903	0.19909	0.137791	0.322705	0.123338
CAPN2	0.0553905	0.10746	0.0798169	0.0673616	0.0376781	0.129385	0.116117	0.087702	0.181474	0.0681706	0.0719462	0.101971	0.186328	0.0435008	0.168115	0.0489085	0.206363	0.0707313	0.0506076	0.158026	0.101961	0.36526
SSR2	0.0303117	0.0648504	0.126622	0.0256869	0.0264045	0.0536941	0.0389696	0.102886	0.0374102	0.0552963	0.106029	0.160106	0.118362	0.0502866	0.110409	0.0767646	0.11612	0.0371008	0.176203	0.0310921	0.126836	0.0626173
STT3B	0.0534216	0.0877039	0.0455116	0.107665	0.20929	0.035615	0.169469	0.0904195	0.00325647	0.158254	0.069065	0.21272	0.136975	0.125817	0.0140479	0.0178788	0.0946299	0.026718	0.055784	0.0155263	0.0893518	0.14387
DNAJC5G	0	0	0	0	0	0	0	0	0	0.023987	0	0	0	0	0	0	0	0	0	0	0	0
RPN1	0.16174	0.465706	0.204821	0.0453325	0.0564625	0.0645987	0.0425788	0.0666856	0.0544061	0.072643	0.100627	0.195683	0.228237	0.0522417	0.265828	0.0490797	0.0772943	0.0497124	0.149737	0.177365	0.152451	0.0905024
RFT1	0.0499896	0.101487	0.0868783	0.0712189	0.0388147	0.0385259	0.0391774	0.118056	0.103397	0.0796482	0.167993	0.101078	0.130447	0.100667	0.0696204	0.0864309	0.135921	0.0590134	0.0534714	0.115681	0.177029	0.183855
PIGX	0.010704	0.123158	0.0414796	0.0939649	0.0259794	0.170554	0.0979231	0.123913	0.128302	0.0363562	0.0977998	0.109548	0.058348	0.0787984	0.191937	0.16701	0.0599344	0.0487006	0.165487	0.115041	0.205364	0.0321051
HSPA4L	0.429866	0.282467	0.276215	0.337775	0.19955	0.0949369	0.0432111	0.284917	0.00928513	0.264532	0.408732	0.279117	0.16836	0.360925	0.430859	0.0584284	0.104066	0.342582	0.229213	0.0345886	0.449745	0.417014
MON1A	0.0497353	0.139216	0.0296168	0.0677382	0.0543037	0.182354	0.0401411	0.0618649	0.0366071	0.061685	0.165021	0.0726418	0.151711	0.116539	0.0587469	0.10965	0.117738	0.0810047	0.169554	0.106175	0.069923	0.0560722
FBXO8	0.0216191	0.076199	0.129474	0.259823	0.0414275	0.113491	0.0660012	0.100516	0.105365	0.0315767	0.22473	0.0606385	0.308497	0.0359121	0.203179	0.0110798	0.111175	0.0893475	0.0560593	0.0412811	0.124851	0.0162045
ARFIP1	0.0594965	0.0723462	0.0972478	0.0882091	0.0584551	0.128755	0.133061	0.115347	0.0655693	0.0911057	0.257523	0.0328757	0.0579476	0.105149	0.247256	0.037336	0.0611358	0.0237552	0.0454639	0.125864	0.200165	0.0605505
GALNT10	0.017384	0.111725	0.132396	0.300732	0.133225	0.240868	0.253495	0.294665	0.0263828	0.0513389	0.11477	0.0619873	0.0510695	0.141311	0.0840138	0.106655	0.0651996	0.0313216	0.0494052	0.118432	0.405315	0.407764
OSGIN2	0.0804139	0.0899988	0.110694	0.0854864	0.190854	0.144302	0.101724	0.0868064	0.0713553	0.186826	0.128317	0.467072	0.302379	0.0125593	0.0979629	0.0896967	0.0811201	0.05244	0.0609627	0.128281	0.0595569	0.0613597
MICALL2	0.0541498	0.022451	0.208329	0.0200676	0.0458587	0.055713	0.273931	0.201871	0.100705	0.456835	0.0393768	0.217236	0.0283864	0.0119471	0.20921	0.0464708	0.112552	0.0348198	0.124797	0.0635918	0.0615266	0.151403
RASEF	0	0.122823	0.0603091	0.106653	0.030908	0.227984	0.303563	0.315473	0.0757487	0.0180512	0.224506	0.046984	0.118072	0.0637734	0.328741	0.0768833	0.134338	0.111091	0.124838	0.101806	0.0615736	0.0191369
PIGA	0.107083	0.117828	0.0695798	0.0691075	0.088141	0.102711	0.0302443	0.0812233	0.0196401	0.080879	0.14748	0.0265684	0.0646757	0.0467574	0.117739	0.126063	0.246624	0.0815029	0.272688	0.030168	0.140392	0.0277191
VCP	0.0541449	0.0469773	0.0403625	0.0865737	0.0662065	0.127269	0.255937	0.0796634	0.0262514	0.109516	0.0824782	0.0404255	0.0494444	0.067553	0.112626	0.0212004	0.141287	0.0995194	0.126032	0.138245	0.0385669	0.106895
PIGO	0.106479	0.0726506	0.110043	0.0801372	0.0423323	0.0372291	0.283107	0.100457	0.0731259	0.0692983	0.0981856	0.105468	0.138839	0.0245699	0.0457238	0.0869355	0.133315	0.151792	0.122602	0.131613	0.274989	0.107329
ARF6	0.0255423	0.0720659	0.0213206	0.0470635	0.157246	0.023857	0.268244	0.0473081	0.0450736	0.0650285	0.0588822	0.0733257	0.0942616	0.0328652	0.0573498	0.0894428	0.0897023	0.0418704	0.10166	0.0777503	0.180015	0.0903101
QSOX2	0.107773	0.277053	0.060674	0.10753	0.129341	0.106184	0.05784	0.114761	0.0558231	0.0359759	0.0843015	0.0731874	0.136542	0.0522942	0.0926082	0.0704901	0.104142	0.265404	0.0702258	0.0303556	0.251837	0.0432424
LARGE2	0.362912	0.179873	0.0477506	0.360314	0.0231538	0.0659035	0.0568656	0.209139	0.0643985	0.0528188	0.132135	0.0474202	0.109179	0.160679	0.131927	0.122876	0.147128	0.0876864	0.162706	0.0490798	0.104643	0.186231
RAB8B	0.0824458	0.052303	0.0437269	0.0981916	0.0530709	0.0252174	0.200028	0.0502125	0.0484749	0.0437546	0.099958	0.112433	0.0978144	0.11655	0.044378	0.10393	0.110498	0.0296036	0.0793332	0.0652058	0.162366	0.0466092
TMX3	0.0352794	0.0223535	0.0946295	0.0871115	0.127611	0.0746592	0.111337	0.0794624	0.0439427	0.208859	0.0970916	0.0753021	0.119925	0.254304	0.199124	0.16332	0.0580764	0.0635407	0.115971	0.0363956	0.0848408	0.059994
SEC11C	0.0453926	0.0395102	0.173027	0.108212	0.0973198	0.0460629	0.387887	0.105251	0.0570834	0.0451254	0.118248	0.0870286	0.041024	0.103986	0.133204	0.47261	0.0736168	0.0742156	0.0718907	0.12426	0.0584856	0.0354358
HSP90B1	0.0442052	0.1279	0.0310668	0.168144	0.0925448	0.0568588	0.118761	0.121779	0.0129665	0.0723476	0.10056	0.0848465	0.0909477	0.0117157	0.115149	0.0384521	0.0315441	0.0129836	0.0988652	0.0346414	0.139733	0.206029
AP1G1	0.11476	0.139988	0.0148655	0.109766	0.0433109	0.149609	0.0933643	0.0344184	0.076624	0.0311155	0.0304432	0.0661701	0.0746488	0.0101852	0.0318688	0.156548	0.0447593	0.0478581	0.096487	0.0499929	0.0746074	0.0594428
STX3	0.0448492	0.149318	0.218734	0.0334519	0.0430973	0.0686864	0.0329282	0.156655	0.0791129	0.113318	0.43473	0.118437	0.149848	0.0690181	0.0668869	0.0265362	0.0313944	0.0875628	0.0490172	0.0297752	0.186195	0.0413276
PDIA3	0.0531306	0.0911633	0.171114	0.122982	0.0646374	0.1257	0.0358426	0.0844378	0.0638215	0.0788059	0.180217	0.0776825	0.0494954	0.157265	0.0865902	0.0267872	0.240977	0.0322905	0.145648	0.114579	0.338845	0.130756
SGSM1	0.0428304	0.0589221	0.0285689	0.109409	0.0174323	0.220354	0.0544907	0.192365	0.0391725	0.0395539	0.0494678	0.0653207	0.173483	0.0328591	0.0413503	0.134015	0.226742	0.188498	0.264459	0	0.074402	0.159326
B4GALNT2	0	0	0.025448	0	0.0528173	0.0701462	0	0.111892	0.0770872	0	0	0.128498	0.160049	0	0	0	0	0.218373	0	0	0	0
DOLPP1	0.141563	0.0395883	0.153505	0.0774889	0.0514985	0.129713	0.0316781	0.0623611	0.042466	0.173192	0.0435177	0.143856	0.164652	0.108716	0.043523	0.0366622	0.119642	0.141759	0.0353436	0.180063	0.253239	0.0798387
TBC1D21	0	0	0	0	0	0	0	0	0	0	0	0	0	0	0	0	0	0	0	0	0	0
TBC1D2B	0.0414457	0.129484	0.056165	0.094165	0.10438	0.0674972	0.0364595	0.0315781	0.10271	0.10031	0.111333	0.0781954	0.17827	0.0388953	0.0400758	0.0763715	0.134491	0.127409	0.14101	0.116372	0.0969575	0.0258868
TBC1D16	0.487948	0.088374	0.0355392	0.134369	0.0739201	0.0644781	0.131651	0.1379	0.0173596	0.129988	0.153948	0.429049	0.177455	0.160731	0.170822	0.0708761	0.0554449	0.0569231	0.120517	0.367209	0.17128	0.0937347
MYO5B	0.0570547	0.236246	0.0973711	0.134675	0.106022	0.0822191	0.112447	0.126767	0.011907	0.029015	0.205047	0.0533677	0.0339862	0.168579	0.269726	0.137334	0.153008	0.0479485	0.106701	0.0757722	0.105728	0.0543909
RAB8A	0.10699	0.126548	0.0465159	0.153958	0.0839754	0.319768	0.146195	0.174137	0.00895574	0.129853	0.112542	0.0621588	0.123328	0.0179211	0.146593	0.00807514	0.0905349	0.0386944	0.045582	0.0739205	0.046233	0.0736821
RAB4B	0.129112	0.0958781	0.0503191	0.0966334	0.0259868	0.134954	0.107002	0.103878	0.104657	0.0484293	0.219677	0.0116277	0.0632659	0.0163686	0.0180352	0.032674	0.0712685	0.0794767	0.0560882	0.190433	0.0714862	0.0300573
TRAPPC9	0.0344574	0.044381	0.0176909	0.126001	0.0760014	0.124956	0.234599	0.128964	0.0609926	0.0483654	0.0264252	0.202812	0.213625	0.0298323	0.0599368	0.0647666	0.0678106	0.100798	0.0974047	0.518647	0.097748	0.0203584
UBXN6	0.044954	0.0569039	0.120748	0.133145	0.0723227	0.0615135	0.0978106	0.219484	0.0866508	0.177193	0.0542026	0.0361387	0.246544	0.0498176	0.168383	0.286956	0.260309	0.065648	0.155733	0.0578782	0.082574	0.255125
SRP68	0.0576432	0.167552	0.0655206	0.0186048	0.0797784	0.0559952	0.015879	0.0416253	0.0506013	0.082057	0.110401	0.0654397	0.212879	0.299113	0.0988755	0.0716339	0.0875348	0.0209554	0.0750197	0.0895692	0.0239039	0.083984
RAB26	0.017413	0.0363874	0.0732045	0.104211	0.181823	0.0229942	0.316338	0.129023	0.119143	0.0366982	0.0896697	0.056315	0.284292	0.0273967	0.0986386	0.0640853	0.0900637	0.179378	0.124	0.152709	0.0963348	0.303984
RAB3IL1	0.103161	0.045872	0.0314584	0.0429276	0.0421146	0.263769	0.0504178	0.0664021	0.136794	0.066052	0.0784066	0.0485095	0.180683	0.157927	0.300364	0.122004	0.116778	0.0288868	0.06144	0.139925	0.0812403	0.0280443
RAB4A	0.0835638	0.0771439	0.0561892	0.0738643	0.101449	0.182004	0.0345823	0.234563	0.0219981	0.104013	0.149718	0.117633	0.166536	0.0602501	0.0326944	0.0713346	0.279081	0.090504	0.034993	0.186513	0.0551357	0.202397
MGAT2	0.0952972	0.179754	0.053031	0.0622167	0.0668486	0.0238564	0.175943	0.126434	0.137846	0.0388027	0.233329	0.0259873	0.0289892	0.117264	0.0450772	0.109879	0.107492	0.083928	0.460148	0.0420214	0.215769	0.0994206
ARF4	0.219091	0.0393706	0.0233558	0.0199869	0.0549913	0.0440485	0.311815	0.0500126	0.0345685	0.0354209	0.124837	0.105549	0.0604993	0.0546063	0.0902962	0.0413905	0.188349	0.0435424	0.0413399	0.0442187	0.176741	0.0574848
RAB31	0.0215207	0.0559013	0.0199154	0.440183	0.0875495	0.167594	0.193756	0.27174	0.138506	0.625122	0.0911414	0.175832	0.0808691	0.0211114	0.0945972	0.101441	0.263436	0.0400136	0.0592719	0.0431158	0.150551	0.0393943
STX18	0.0560154	0.0904661	0.0597163	0.0832777	0.0234999	0.154224	0.0518602	0.0751768	0.0158312	0.108223	0.0399642	0.0783307	0.153356	0.0554122	0.0449993	0.132465	0.0710878	0.140441	0.137846	0.06431	0.0605886	0.134982
VAMP5	0.0488916	0.056884	0.0945182	0.0496547	0.0327829	0.0734025	0.0745312	0.0440998	0.0922424	0.12407	0.0888001	0.0645445	0.162588	0.0947452	0.374175	0.0326783	0.157943	0.0182378	0.0295072	0.0900544	0.27799	0.0424707
RAB3B	0.13031	0.155347	0.0920098	0.0501175	0.131008	0.116195	0.207086	0.163093	0.0527912	0.0326596	0.168815	0.0657377	0.142083	0.0442027	0.0821529	0.0918842	0.0340629	0.159566	0.122288	0.0915053	0.21601	0.027015
TBC1D10B	0.065581	0.0970714	0.0598498	0.285829	0.0549095	0.0382563	0.072864	0.251459	0.191414	0.0317899	0.113212	0.0967118	0.148787	0.0688166	0.0547218	0.0325561	0.185391	0.0641297	0.257931	0.0547903	0.204337	0.0513806
LMAN2	0.032087	0.0594739	0.0900688	0.0396643	0.0833665	0.0740916	0.107402	0.0534637	0.0713578	0.0236796	0.125284	0.16144	0.111099	0.167306	0.128303	0.0526091	0.111324	0.0280157	0.3454	0.046655	0.223715	0.198125
RAB24	0.0925351	0.0762375	0.135357	0.25319	0.0518393	0.106504	0.0971381	0.241549	0.0906629	0.0392426	0.102617	0.110313	0.0890158	0.0575896	0.263924	0.0766909	0.0664951	0.200464	0.0650321	0.046394	0.0871494	0.106122
PDILT	0	0	0	0	0	0	0	0	0	0	0	0	0	0	0	0	0.222055	0	0	0	0	0
UBE2E3	0.107611	0.0528704	0.184335	0.0739322	0.0411222	0.0338424	0.229974	0.0491972	0.0185078	0.042865	0.291586	0.394697	0.0887528	0.180306	0.116224	0.0826131	0.0298528	0.0735713	0.289518	0.0692074	0.567125	0.077107
TRAPPC1	0.0627834	0.0823554	0.129586	0.0877049	0.0405499	0.0199353	0.0775064	0.0384158	0.0296554	0.0264287	0.200244	0.0739545	0.129717	0.0498427	0.122309	0.171238	0.644805	0.0251893	0.25561	0.0447326	0.129488	0.0586239
UBE2E1	0.0485599	0.0285471	0.0297371	0.283233	0.156296	0.209914	0.0224091	0.0857887	0.0196003	0.233624	0.278102	0.0690445	0.143209	0.0908055	0.0635619	0.0983713	0.303355	0.0409314	0.224487	0.0124296	0.0813429	0.0665525
STX8	0.0586463	0.0551545	0.159142	0.0945047	0.0387248	0.108566	0.0733953	0.0905505	0.0196729	0.0351989	0.206696	0.165988	0.124766	0.124482	0.0849044	0.123093	0.642521	0.166976	0.0413713	0.100739	0.157227	0.305839
TMED10	0.0366409	0.086302	0.0726774	0.0762614	0.0379353	0.109993	0.0437973	0.0755265	0.0289961	0.0173096	0.0484435	0.110061	0.0680384	0.0598096	0.106683	0.060573	0.0635994	0.0441847	0.251938	0.0983044	0.28639	0.155224
FAM71B	0	0	0	0	0	0	0	0	0	0	0	0	0	0	0	0	0	0	0	0	0	0
HAS2	0.105759	0.0676926	0.0359389	0.128946	0.0607889	0.206548	0.1454	0.0390693	0	0.329712	0.0252936	0.0937301	0.0921537	0.0902118	0.0440611	0.0525759	0.140019	0.182244	0.322792	0.0626698	0.248342	0.0299615
BCL2	0.0421712	0.063864	0.190451	0.158771	0.0527222	0.021064	0.0256052	0.0594748	0.0577444	0.09542	0.155617	0.0399526	0.14356	0.0258652	0.0439502	0.142775	0.309967	0.192374	0.421009	0.0284095	0.129813	0.0395488
RAB33B	0.05899	0.0326044	0.0718218	0.0594523	0.071145	0.163773	0.117661	0.119231	0.10767	0.0665218	0.23224	0.26196	0.0930313	0.0219533	0.0783445	0.0666655	0.139599	0.0833062	0.106549	0.0263816	0.0576385	0.120263
EIF2AK3	0.0145644	0.055884	0.534447	0.174421	0.112659	0.0278088	0.135859	0.139481	0.0120522	0.0473743	0.0449014	0.102553	0.0639658	0.00758658	0.0429775	0.117586	0.0292669	0.0640085	0.448712	0.0502099	0.0617374	0.0156455
DPAGT1	0.0641196	0.218983	0.0346822	0.0854032	0.041062	0.0557875	0.0573162	0.0588796	0.0687448	0.222032	0.171425	0.239623	0.329282	0.0307314	0.103748	0.134991	0.275773	0.0212721	0.130495	0.0180891	0.204625	0.0628989
ALG14	0.142511	0.078317	0.048227	0.313763	0.0895577	0.11274	0.151624	0.204536	0.0469918	0.412083	0.0607776	0.0572727	0.324211	0.15181	0.0414841	0.0720042	0.461117	0.0373591	0.178815	0.259769	0.107539	0.121489
RAB40A	0.0842465	0.0304434	0.0901092	0.0703206	0.174561	0.252362	0.0583995	0.0497196	0.0294735	0.079366	0.0693121	0.108555	0.121212	0.0973645	0.095384	0.0875053	0.119154	0.196893	0.0241006	0.070806	0.0860913	0.201019
RAB43	0.0889953	0.0471144	0.152451	0.130188	0.0469548	0.167629	0.0442105	0.225625	0.0925817	0.0520875	0.123745	0.0362832	0.073493	0.0326194	0.0718837	0.0798028	0.105815	0.085598	0.040216	0.060204	0.0944959	0.108785
RAB37	0.0295564	0.355465	0.197755	0.0646726	0.0239341	0.185559	0.165963	0.142768	0.0306031	0.0546583	0.0451687	0.0395913	0.392476	0.279934	0.0450057	0.0362479	0.145413	0.218808	0.0953009	0.0373715	0.0458413	0.083233
GXYLT2	0.203422	0.0925599	0.0476118	0.149396	0.108987	0.320413	0.30722	0.0753595	0.0601027	0.109571	0.0407509	0.0447071	0.0590037	0.191637	0.17394	0.3284	0.0646206	0.0852857	0.223011	0.108429	0.338758	0.281779
HSPA6	0.073427	0.081203	0.0868642	0.14301	0.0400028	0.210545	0.143149	0.103513	0.553123	0.0621895	0.0404743	0.17026	0.29214	0.25338	0.102576	0.0472727	0.0611551	0.349142	0.0861783	0.0546982	0.216769	0.122486
AGR3	0	0.0687639	0.368528	0.0588611	0.079033	0.0397187	0.0654795	0	0.0684172	0	0	0.0560003	0.229236	0.0887147	0.0701208	0.0431642	0.117531	0.10598	0	0	0.142239	0.0515844
NET1	0.042117	0.129048	0.0796907	0.0607639	0.0602108	0.0516372	0.314808	0.111314	0.0983975	0.0909722	0.109957	0.166018	0.116934	0.0644576	0.13115	0.542545	0.087909	0.0190415	0.310988	0.0956628	0.118629	0.182406
UBXN2A	0.0797722	0.0672783	0.0649008	0.124328	0.237512	0.133996	0.0458368	0.148385	0.0593584	0.137509	0.238739	0.0611651	0.22175	0.0275644	0.0844023	0.0460753	0.0852427	0.0481191	0.035744	0.0390759	0.0625818	0.0945339
PIGG	0.0805266	0.0889225	0.094243	0.0382299	0.0265023	0.0268032	0.0301892	0.0858167	0.0517923	0.0428692	0.0933263	0.110853	0.149326	0.0128327	0.149154	0.0993291	0.138495	0.0325069	0.197556	0.0719081	0.0788717	0.0404793
GALNTL6	0	0	0.0389901	0	0	0	0.0668408	0	0.0641315	0.0263645	0	0.252787	0	0	0	0.185049	0.0794216	0	0	0.0604706	0	0
SRP72	0.0398087	0.0670005	0.0671601	0.100221	0.0362033	0.0847081	0.330424	0.0928343	0.016285	0.0480652	0.264197	0.128172	0.283301	0.0160371	0.0316828	0.0685945	0.0818567	0.0501866	0.0585102	0.0284084	0.159708	0.0313592
RAB1B	0.0153909	0.138142	0.056502	0.170842	0.130622	0.0831883	0.126277	0.0512443	0.126433	0.151164	0.0400182	0.151581	0.224036	0.0476527	0.103304	0.0222779	0.0946424	0.0967812	0.165468	0.0592069	0.138273	0.0309096
ABO	0.103444	0.253926	0.0275097	0.109404	0.0382179	0.0469497	0.0269335	0.0318271	0.108212	0.0138291	0.0517368	0.136659	0.105491	0.289678	0.329812	0.0653959	0.253171	0.181031	0.137507	0.183732	0.204209	0.0564348
DDIT3	0.0732627	0.0421985	0.0397841	0.535528	0.0829194	0.108151	0.141836	0.10815	0.15405	0.124223	0.0823693	0.115038	0.0821441	0.180625	0.397111	0.0809827	0.177065	0.0429451	0.297398	0.0869051	0.208901	0.39947
ARHGAP1	0.112105	0.0424253	0.044371	0.0778604	0.0210799	0.0376635	0.0819328	0.0857928	0.037098	0.147687	0.244651	0.037966	0.183522	0.108043	0.240016	0.201468	0.149819	0.32616	0.018631	0.173531	0.159859	0.329897
DOLK	0.0361385	0.0917104	0.0844097	0.148259	0.137731	0.0261863	0.112143	0.0846519	0.258178	0.101649	0.120931	0.114118	0.105816	0.0416	0.219665	0.152882	0.0352552	0.0747953	0.32124	0.0251526	0.0218271	0.0574708
CLTB	0.0590969	0.201613	0.0526798	0.540255	0.0469152	0.147912	0.0547112	0.0415286	0.0136617	0.0382684	0.13528	0.0964401	0.0888946	0.0831906	0.053559	0.101433	0.119516	0.0794761	0.0543111	0.0151647	0.111869	0.221564
TBC1D10C	0.115626	0.0426452	0.0595	0.0685048	0.0347474	0.0696482	0.0262387	0.180685	0.0407701	0.0243518	0.024901	0.10387	0.226333	0.250094	0.0383741	0.0547946	0.102552	0.0742087	0.0570083	0.116386	0.0503809	0.137254
UBQLNL	0.0116399	0.062877	0.0148524	0.0570827	0.0854752	0.062332	0.306668	0.149589	0.0242386	0.0827954	0.0854651	0.039722	0.267989	0.100107	0.100789	0.0377099	0.2402	0.0601641	0.202422	0.276384	0.0760475	0.303952
UBQLN3	0	0	0	0	0	0	0	0	0	0	0	0	0	0	0	0	0	0	0	0	0	0
ALG10B	0.11505	0.184063	0.0703063	0.0553569	0.0442508	0.0365788	0.0643653	0.10265	0.0325076	0.0799824	0.074229	0.0818837	0.0310656	0.0826888	0.199995	0.0804732	0.210574	0.0173083	0.10632	0.0239734	0.202379	0.160434
RAB6A	0.0918326	0.101349	0.0389501	0.212679	0.121056	0.140033	0.0341509	0.176087	0.0123265	0.131653	0.0383056	0.0738433	0.243938	0.0526901	0.0788315	0.074275	0.0419696	0.0420948	0.0304798	0.0412458	0.0748668	0.0535537
B3GNTL1	0.111531	0.192952	0.0354707	0.0644219	0.0579075	0.0321301	0.0124485	0.25299	0.0672181	0.126079	0.0996495	0.0724566	0.0738564	0.128299	0.0878049	0.231689	0.0541669	0.127557	0.100309	0.0694618	0.0831052	0.121118
RUFY1	0.0581245	0.0903099	0.0962817	0.0889711	0.0778152	0.0920889	0.0360714	0.129612	0.0720733	0.14581	0.23044	0.0464915	0.236437	0.089679	0.0358794	0.0736507	0.151557	0.0466465	0.1535	0.199841	0.0545452	0.0419979
SEC24C	0.0794931	0.0721471	0.0387991	0.0702513	0.078834	0.0436618	0.142523	0.0625104	0.0280978	0.0344293	0.0487996	0.120945	0.0582862	0.159722	0.0316449	0.0545622	0.19867	0.196849	0.165732	0.0708835	0.109293	0.121036
MAN1B1	0.0287433	0.150889	0.161491	0.0701875	0.242795	0.0546405	0.18489	0.0690315	0.0285377	0.189822	0.163635	0.0552714	0.110825	0.0782202	0.101344	0.0917012	0.118443	0.127694	0.07041	0.0766141	0.106627	0.131194
JUN	0.13128	0.108958	0.0153935	0.0784218	0.0654856	0.234811	0.0566547	0.136838	0.0867237	0.0730619	0.105387	0.0941818	0.274777	0.185266	0.207377	0.113581	0.222738	0.125279	0.0574719	0.0475855	0.248354	0.107649
AP3S1	0.121734	0.258623	0.0867815	0.0299651	0.0561577	0.17908	0.0273467	0.18733	0.0275817	0.191991	0.0482896	0.0629799	0.270837	0.0348627	0.147793	0.0457159	0.191322	0.0475258	0.229669	0.115178	0.0934907	0.108497
BET1L	0.0247251	0.0567444	0.120077	0.0886237	0.0498763	0.220294	0.110063	0.115831	0.0568691	0.266559	0.0894273	0.0717965	0.104349	0.0470664	0.127801	0.0300071	0.0690983	0.178296	0.0762136	0.0226584	0.0412971	0.122045
GALNT11	0.00754971	0.118708	0.0643234	0.0841554	0.0649958	0.165269	0.0886937	0.407332	0.0252653	0.227839	0.0395254	0.0453806	0.340769	0.021584	0.0304466	0.0865499	0.0765349	0.0552881	0.10588	0.11157	0.0819876	0.10844
ERN1	0.127027	0.0304958	0.126801	0.0851241	0.0818523	0.0865254	0.0552161	0.117308	0.146255	0.101308	0.0290201	0.415946	0.235697	0.0778673	0.114566	0.263462	0.0150633	0.121936	0.109324	0.0102354	0.0434462	0.0745756
STX19	0.0881483	0.137127	0.0813554	0.062896	0.164208	0.0476564	0.118016	0.216426	0.240602	0.148601	0.0534185	0.0517061	0.111178	0.0256998	0.0730579	0.145529	0.0462522	0.191799	0.0851018	0.144779	0.0525331	0.199524
DPM3	0.0523344	0.0510592	0.0734805	0.073065	0.0371441	0.187841	0.156325	0.214631	0.0311165	0.0601888	0.090996	0.182253	0.159746	0.156216	0.0308704	0.163294	0.0770839	0.172145	0.394602	0.125535	0.0957339	0.179203
CALR	0.0537621	0.0929006	0.070655	0.0755888	0.0499943	0.208225	0.161718	0.320045	0.107679	0.101525	0.188383	0.0434115	0.111166	0.0142101	0.088382	0.0412878	0.228239	0.107687	0.139804	0.0767518	0.0527139	0.0869112
RAD23A	0.106452	0.159482	0.229075	0.0489852	0.0514884	0.127844	0.0406712	0.104422	0.127503	0.0325573	0.0698265	0.055242	0.151969	0.0364822	0.034617	0.0663172	0.170667	0.0944758	0.0721608	0.152642	0.0684979	0.0689461
RAB39A	0.0917557	0.0943912	0.047469	0.114795	0.0424491	0.0997248	0.250292	0.0520509	0.177072	0.045606	0.083417	0.049113	0.077876	0.0488864	0.10401	0.152164	0.0548959	0.0977672	0.193803	0.0333668	0.160553	0.15531
EXOC3	0.0304827	0.105753	0.0577076	0.229006	0.10234	0.0939904	0.022035	0.222598	0.0338209	0.0868288	0.132591	0.0969409	0.340233	0.12345	0.0973921	0.0346767	0.239782	0.083998	0.322544	0.0484375	0.11987	0.0364354
YOD1	0.0260256	0.11854	0.0466978	0.136161	0.0886928	0.0685877	0.135819	0.074112	0.33991	0.0662249	0.0365419	0.0228085	0.0675322	0.0291132	0.0404896	0.27522	0.106366	0.0446275	0.0743396	0.0471345	0.0961642	0.0427024
SSR4	0.0240285	0.0581921	0.0274322	0.0538886	0.0990357	0.0863703	0.104039	0.153467	0.0795352	0.139396	0.076283	0.0763533	0.170517	0.148136	0.0481315	0.140983	0.0649314	0.0534882	0.0475232	0.0426117	0.102229	0.0513816
TRAPPC5	0.0747461	0.100294	0.0481127	0.131599	0.0670673	0.0860885	0.0838067	0.11875	0.205676	0.029189	0.078289	0.373808	0.413029	0.136128	0.0358127	0.123641	0.154748	0.383731	0.118967	0.0798361	0.129446	0.0481068
MGAT4C	0	0	0	0	0	0	0.0881933	0	0	0.343884	0	0	0	0	0	0	0	0	0	0	0	0
UBA7	0.167893	0.0350784	0.0477525	0.0626716	0.118114	0.0725518	0.090974	0.573691	0.112329	0.0512393	0.0613519	0.0279415	0.166998	0.034996	0.0627625	0.0203297	0.130025	0.081818	0.171683	0.258688	0.228221	0.124672
UBE2E2	0.054236	0.0806764	0.0181977	0.0730835	0.201909	0.0780356	0.0678065	0.0635402	0.0335298	0.0616921	0.066518	0.0758132	0.178189	0.025333	0.0973351	0.0976421	0.0670172	0.0215715	0.0759909	0.121008	0.241921	0.406324
AP1S2	0.010781	0.0776713	0.132466	0.0274009	0.201682	0.0743384	0.184939	0.0754494	0.145952	0.286426	0.126177	0.0706907	0.0469865	0.0263348	0.101386	0.10939	0.115835	0.0451162	0.156251	0.022045	0.0706608	0.137863
TRAPPC6B	0.0633117	0.0529459	0.0331898	0.148442	0.070163	0.135223	0.0786609	0.051487	0.0661945	0.129454	0.0370095	0.0343722	0.273012	0.027938	0.0299358	0.0907722	0.0878936	0.0354846	0.0737226	0.032641	0.1629	0.118188
NPLOC4	0.109391	0.0960652	0.130084	0.18728	0.0294992	0.0336995	0.0490013	0.181508	0.00804429	0.0404377	0.259045	0.122661	0.324966	0.119126	0.0706182	0.0625183	0.0747586	0.0626478	0.0665909	0.100947	0.0577754	0.177572
EXOC7	0.0225463	0.0466331	0.0484051	0.0160196	0.0582107	0.0139585	0.0997481	0.0799281	0.0470623	0.0584572	0.218956	0.0410093	0.0472163	0.174391	0.166844	0.0989256	0.280553	0.0627727	0.0250354	0.120633	0.0344642	0.0543071
ALG12	0.0565936	0.147043	0.0421384	0.120221	0.0589392	0.155778	0.076858	0.0570061	0.0579906	0.0647113	0.0587681	0.123832	0.148773	0.0649388	0.0524488	0.0440887	0.0887825	0.0370297	0.0498835	0.0511694	0.207584	0.122586
GALNT9	0.132345	0	0	0.105616	0.0771743	0	0.0158352	0	0.103835	0.130246	0	0	0	0.0307909	0.284542	0.0822492	0.278207	0.0479892	0	0	0.0941225	0.0951436
SRPRA	0.0355014	0.0805249	0.0912678	0.0805473	0.180309	0.0216814	0.0868225	0.0293357	0.0253345	0.0477748	0.063587	0.0707448	0.0555653	0.185808	0.0556814	0.0866241	0.154853	0.0456567	0.0801822	0.0258775	0.078103	0.243687
A3GALT2	0	0	0	0.272758	0	0.138202	0.0509483	0	0	0.119806	0	0.0649155	0.0704181	0.106606	0.106796	0.23126	0	0	0.036319	0.0919141	0.0733987	0
COPB2	0.0291694	0.103524	0.0750246	0.106454	0.0377405	0.107598	0.0905879	0.102144	0.0382138	0.0863592	0.167929	0.0812926	0.337205	0.0821585	0.0943516	0.0427013	0.0511063	0.0201368	0.0512323	0.0283514	0.0506806	0.0262011
UBE2G2	0.071884	0.0950235	0.146753	0.191699	0.0339783	0.100901	0.12915	0.0456936	0.0811559	0.0657683	0.0592663	0.0617195	0.0532642	0.0786526	0.34835	0.173055	0.0764395	0.0807305	0.0518683	0.117168	0.158924	0.0470853
AP3M1	0.0322309	0.0692364	0.132899	0.0399774	0.0495892	0.0955134	0.096326	0.104726	0.0813011	0.270373	0.0872197	0.0486029	0.0826897	0.0913828	0.13504	0.0353104	0.0496786	0.127014	0.0963939	0.0368619	0.0612887	0.0349346
RAB11B	0.0452865	0.0860287	0.0397666	0.136932	0.064855	0.040164	0.0196511	0.115423	0.058666	0.14415	0.0761734	0.0180999	0.0347028	0.171464	0.0659012	0.0683237	0.0378513	0.0660644	0.0643672	0.120006	0.100892	0.0117033
PARK2	0.0477709	0.0819287	0.18741	0.147157	0.0944177	0.0583909	0.0649537	0.195562	0.0713584	0.0990784	0.162793	0.0740263	0.205307	0.0207801	0.136983	0.100769	0.0981198	0.0235962	0.257174	0.0355859	0.087332	0.0672124
PDIA2	0.0420488	0.0559116	0.195397	0.0810656	0.0570189	0.0814988	0.0953484	0.129808	0	0.103623	0.0811706	0.0464903	0.0608046	0.161037	0.46835	0.055836	0.287149	0.0743546	0.199753	0.148532	0.063346	0.0701771
P4HB	0.206629	0.0935345	0.139721	0.196916	0.0590484	0.0624342	0.020465	0.0809505	0.0307043	0.0224803	0.093996	0.0879972	0.304059	0.124025	0.0543212	0.0607678	0.246452	0.0245549	0.0781105	0.129191	0.0906902	0.0362813
ANKFY1	0.0855093	0.0603041	0.0623294	0.0889996	0.242107	0.0717812	0.0769718	0.107612	0.00716916	0.0612714	0.0979747	0.218164	0.0730007	0.12195	0.0541759	0.024994	0.294814	0.0176637	0.120647	0.10673	0.141029	0.0397527
PIGP	0.0448564	0.0305449	0.0212563	0.0193822	0.0501396	0.126141	0.0625457	0.0425156	0.0692222	0.0679188	0.226733	0.267783	0.0459042	0.0247611	0.0967724	0.14604	0.132164	0.0506437	0.0426684	0.228978	0.370936	0.0545717
BCAP31	0.0584396	0.077607	0.0842721	0.142597	0.263965	0.0999298	0.156879	0.09459	0.0363582	0.0425463	0.16221	0.106798	0.122971	0.28178	0.0821268	0.0457337	0.209364	0.131686	0.102112	0.0256849	0.0365927	0.253781
ARAP1	0.0528308	0.241845	0.131035	0.085861	0.0587449	0.0423888	0.00842578	0.0481261	0.0400293	0.130682	0.0681252	0.0475262	0.162196	0.00524315	0.0369412	0.016142	0.0397572	0.0730171	0.100091	0.184833	0.258063	0.147306
UBQLN2	0.05176	0.203002	0.0392114	0.341443	0.0398736	0.0367618	0.0222359	0.0442214	0.028265	0.198722	0.212188	0.0349527	0.145109	0.0333633	0.0477312	0.080639	0.155852	0.0577023	0.0285611	0.0381311	0.0704684	0.0669335
RAB42	0.102831	0.133986	0.0329659	0.0672548	0.133857	0.125029	0.0452458	0.433802	0.0966274	0.0471308	0.171892	0.0518485	0.270184	0.0256553	0.0781231	0.389866	0.342436	0.17699	0.0954779	0.0813178	0.175356	0.0992218
ALG1L	0.0792967	0.075339	0.183135	0.290781	0.0518223	0.380973	0.146367	0.109584	0.198577	0.161632	0.0672766	0.0800397	0.0960248	0.129506	0.201404	0.469514	0.258122	0.0514588	0.0447306	0.0473044	0.122134	0.0389064
PPIA	0.0232902	0.0385557	0.0579925	0.0606842	0.111793	0.103641	0.173443	0.104757	0.0517603	0.0254271	0.101218	0.131094	0.179857	0.0183809	0.153588	0.275558	0.121773	0.0986236	0.206402	0.0849711	0.125646	0.135329
TRAPPC2	0.00877923	0.174248	0.0326045	0.225909	0.0326746	0.200752	0.190729	0.082986	0.0682851	0.0556013	0.0839991	0.124201	0.147451	0.083962	0.0966532	0.0709225	0.118925	0.0656517	0.0791908	0.0193802	0.0358347	0.192025
MAN2A2	0.150787	0.205457	0.112928	0.0857693	0.116353	0.103472	0.0950898	0.0601405	0.121283	0.0439089	0.0790437	0.055761	0.0756579	0.0779832	0.0945044	0.0880183	0.0956291	0.0500219	0.134699	0.105928	0.15181	0.0627351
TRAPPC4	0.19092	0.151221	0.104734	0.0576958	0.0298522	0.11055	0.0195271	0.0619236	0.0830863	0.0494154	0.0324019	0.0515696	0.081794	0.0406168	0.240191	0.0330458	0.107991	0.022255	0.366478	0.0322429	0.37575	0.195824
PGAP1	0.0384486	0.137675	0.0259773	0.124113	0.128206	0.0155249	0.0221271	0.140915	0.186038	0.12098	0.0652251	0.0935169	0.0688311	0.170669	0.585806	0.0725971	0.178579	0.100863	0.110588	0.0625935	0.0455364	0.0838794
TBC1D9B	0.0687824	0.0778668	0.0378588	0.160972	0.102168	0.159296	0.0308041	0.0673813	0.0185065	0.0862445	0.0477676	0.164498	0.0737959	0.0476647	0.0562993	0.0426127	0.101587	0.0278278	0.0491195	0.158903	0.13891	0.0454704
MAP3K5	0.0245643	0.0786295	0.0463964	0.0499968	0.0556897	0.0764807	0.0324871	0.0875292	0.00299247	0.0551575	0.103897	0.0783714	0.235858	0.111991	0.0541868	0.0946327	0.0943529	0.00986811	0.202013	0.254505	0.161205	0.0897429
RAB40C	0.0504369	0.281686	0.152057	0.0882027	0.0589662	0.101244	0.0795164	0.065548	0.0253911	0.0937171	0.0478832	0.0502432	0.121943	0.0236948	0.153367	0.0607644	0.184443	0.0315498	0.0513354	0.0197214	0.211314	0.13025
PIGN	0.0858067	0.0366685	0.0607692	0.0690724	0.272745	0.0403497	0.0806241	0.0601543	0.0165867	0.276826	0.165336	0.0472465	0.228075	0.0889674	0.030922	0.111915	0.0300047	0.150587	0.0499336	0.0209875	0.0697203	0.277182
GPAA1	0.0553378	0.0936326	0.0730536	0.0415388	0.0503407	0.134042	0.0638109	0.175593	0.0577816	0.272446	0.119847	0.0452562	0.274974	0.107504	0.155948	0.091358	0.154919	0.0817141	0.124511	0.194808	0.119913	0.0970261
ERO1A	0.177117	0.0762419	0.0644695	0.0387756	0.0402187	0.18278	0.0587521	0.0429696	0.0233977	0.0573143	0.33203	0.0978943	0.162721	0.0259338	0.0238152	0.034609	0.0655215	0.0917011	0.0902756	0.0579331	0.0556627	0.082763
MAN1A2	0.051336	0.0974855	0.159993	0.103087	0.0375307	0.0661108	0.123266	0.115942	0.0287255	0.0899015	0.0432228	0.145474	0.1802	0.276744	0.0615779	0.0478514	0.063221	0.0456566	0.186734	0.0847638	0.167916	0.0999044
SVIP	0.0296179	0.0210914	0.102035	0.0570024	0.119912	0.0738321	0.0707396	0.237619	0.0209674	0.0624263	0.149505	0.198087	0.165745	0.139275	0.134242	0.0995131	0.125834	0.285684	0.0922188	0.100146	0.181499	0.159413
UBE2J1	0.221562	0.0942765	0.0254984	0.0960349	0.124769	0.136713	0.1792	0.214513	0.0867545	0.181147	0.194208	0.0448484	0.0389315	0.0993133	0.0704524	0.0548846	0.119447	0.0436549	0.0878841	0.0296819	0.0508737	0.116294
GLT6D1	0	0	0	0	0	0	0	0	0	0	0	0	0	0	0	0	0	0	0	0	0	0
INPP5B	0.0311353	0.227287	0.343894	0.0948379	0.108643	0.0314409	0.079637	0.165174	0.0393913	0.329725	0.0721586	0.096456	0.0346904	0.0586535	0.177765	0.121939	0.080451	0.184686	0.0991317	0.0899707	0.115161	0.159054
RNF5	0.131572	0.0732116	0.176836	0.0813466	0.130077	0.0394003	0.211323	0.0481876	0.0612881	0.340573	0.0539622	0.0461944	0.298768	0.131563	0.0287512	0.2691	0.237491	0.0780498	0.141914	0.20106	0.385911	0.171071
HSPA1B	0.0518734	0.0520521	0.0328587	0.117759	0.0912601	0.0660842	0.117021	0.0780876	0.286075	0.151064	0.0872267	0.0693555	0.0831667	0.0163015	0.0121398	0.103173	0.0347499	0.110081	0.233725	0.0608475	0.259696	0.105867
HSPA1L	0.236739	0.173578	0.0448642	0.156217	0.174609	0.0501531	0.0610678	0.138233	0.0989042	0.275082	0.0988167	0.0399382	0.114604	0.122205	0.229214	0.0984772	0.0477413	0.111288	0.0994658	0.0294466	0.311817	0.0321296
TBC1D8	0.271146	0.197995	0.10864	0.0519118	0.0680543	0.143632	0.116802	0.15373	0.0290173	0.0302584	0.106021	0.105872	0.164831	0.0405572	0.109316	0.0695044	0.0932757	0.00701434	0.271716	0.0132567	0.121587	0.143026
RAB12	0.0922544	0.139469	0.0529684	0.0602488	0.0531193	0.105254	0.0727709	0.070611	0.0104276	0.0566793	0.157734	0.0785095	0.222667	0.192033	0.042188	0.1031	0.132509	0.12523	0.0314601	0.128335	0.0514091	0.106251
TMX2	0.0350503	0.129529	0.0657212	0.153157	0.0203492	0.216062	0.102054	0.131583	0.0687367	0.0806297	0.0812606	0.0460353	0.278357	0.119857	0.293058	0.217675	0.437755	0.0233043	0.0367923	0.021597	0.0228649	0.133996
NCKIPSD	0.0144339	0.0351257	0.142789	0.0193719	0.032193	0.160594	0.0856168	0.0176542	0.109399	0.111764	0.0642695	0.0663026	0.132138	0.0980116	0.122592	0.0998435	0.0674573	0.231174	0.140569	0.0906033	0.0691749	0.070805
ATF6B	0.0337717	0.0968949	0.0312555	0.0835749	0.156103	0.198173	0.129377	0.158994	0.0061522	0.021809	0.118232	0.0457077	0.0589742	0.0681223	0.215582	0.236636	0.111495	0.181699	0.286181	0.0575471	0.152343	0.036508
REPIN1	0.0250212	0.0307564	0.0954094	0.126072	0.0565076	0.335031	0.0885183	0.174015	0.0324215	0.276804	0.104551	0.0261516	0.0547138	0.106831	0.0564819	0.317417	0.0243444	0.132458	0.065555	0.135249	0.101738	0.0734225
ALG3	0.0432705	0.285627	0.156793	0.0541832	0.0430975	0.0685462	0.150182	0.483045	0.0398413	0.0412868	0.116786	0.273309	0.462527	0.0558575	0.311996	0.0240994	0.0627547	0.00764134	0.0748911	0.0536571	0.146697	0.363562
VAMP2	0.0150787	0.0643957	0.064933	0.161137	0.0236553	0.114765	0.109021	0.032564	0.0780819	0.0807865	0.169006	0.293129	0.075402	0.0630222	0.187228	0.0941637	0.642649	0.0451222	0.112838	0.132316	0.116264	0.0489453
RAB6C	0.0442958	0	0.127001	0	0	0.288986	0.0652114	0	0.0609492	0.10519	0	0	0.34195	0	0.131827	0	0.118315	0	0	0	0.161322	0
TXNDC5	0.113559	0.0551477	0.0315203	0.101528	0.109241	0.0324	0.0729598	0.0691981	0.008346	0.0957697	0.0655351	0.139491	0.111112	0.104322	0.0822719	0.143898	0.125055	0.10078	0.069435	0.0126429	0.104256	0.0296149
ARFGAP3	0.0311634	0.157875	0.181558	0.0944642	0.0636875	0.122786	0.0732301	0.0643282	0.0632089	0.0294507	0.0710943	0.0722987	0.520246	0.0513666	0.143474	0.095359	0.0991703	0.00698406	0.0448993	0.101861	0.207424	0.386754
DDOST	0.0639288	0.0250599	0.173579	0.223591	0.241495	0.050484	0.0285948	0.122752	0.0528642	0.130433	0.253778	0.0602896	0.202091	0.212623	0.158867	0.0630868	0.188998	0.261842	0.0694244	0.0599515	0.149534	0.0730889
ALG1L2	0.0425197	0.111536	0.106869	0.149715	0.0467368	0.17202	0.295752	0.290781	0.0222464	0.10025	0.100374	0.221929	0.0234529	0.0222646	0.0736602	0.0901951	0.256378	0.0471322	0.118874	0.167957	0.112369	0.0856191
ALG11	0.0756814	0.0989054	0.0850311	0.207659	0.103381	0.0681514	0.116941	0.16544	0.0344841	0.0957956	0.103401	0.378271	0.120429	0.0563337	0.0823431	0.116349	0.0458971	0.061545	0.203718	0.0163676	0.0360531	0.147071
RAB44	0	0.112223	0.0491088	0.187805	0.100463	0.0382976	0	0.311724	0	0	0	0.0853163	0.151299	0.135964	0	0.175408	0.097103	0.108064	0.0805315	0	0.140961	0.0803217

## Sheet: CancerStatus
Gene	BLCA	BRCA	COAD	ESCA	HNSC	KICH	KIRC	KIRP	LIHC	LUAD	LUSC	PRAD	READ	STAD	THCA	UCEC
DPM1	0.0212235	0.0437412	0.043774	0.128705	0.0718818	0.0377652	0.0292451	0.01437	0.0225494	0.0243861	0.085118	0.0273204	0.0703327	0.13139	0.0367269	0.0132405
ARF5	0.112741	0.0720248	0.0580685	0.183971	0.0363914	0.0275949	0.00780637	0.0484627	0.026785	0.0356292	0.057266	0.116015	0.0578071	0.0764982	0.0586268	0.0234969
COPZ2	0.0223634	0.0564928	0.0480075	0.0744991	0.187124	0.0272512	0.0515032	0.0189249	0.0354344	0.0545838	0.0270539	0.0618112	0.0346725	0.0446038	0.0686925	0.110305
TRAPPC6A	0.132734	0.0592574	0.0331313	0.0357668	0.222025	0.103038	0.0235441	0.0885164	0.0250227	0.0164503	0.0298073	0.0592353	0.0281257	0.0220666	0.0996909	0.0194455
PIGQ	0.0656581	0.138259	0.105306	0.0263209	0.025268	0.0470185	0.0706608	0.141117	0.099992	0.0284406	0.0147244	0.0363125	0.018653	0.0696332	0.181882	0.0702215
CYTH3	0.0263758	0.039249	0.0407524	0.0104543	0.088143	0.0263544	0.0463999	0.0393941	0.235704	0.038461	0.0619183	0.185342	0.00945081	0.011241	0.100734	0.00972687
SEC62	0.144306	0.0383767	0.0290103	0.0694963	0.0499506	0.019702	0.0642736	0.0508894	0.112502	0.0866769	0.0997436	0.0736608	0.0291869	0.0111822	0.0216417	0.0740976
POMT2	0.231173	0.012148	0.0359049	0.0457975	0.0769017	0.0377282	0.0842106	0.0422044	0.0323608	0.0647716	0.0711144	0.090719	0.0216945	0.0956615	0.01404	0.0407203
RABGAP1	0.0919868	0.0455831	0.113886	0.010573	0.0555159	0.0275415	0.0145256	0.0310773	0.0764568	0.0268315	0.020332	0.0791416	0.0283852	0.0510049	0.0609804	0.0136466
CAPN1	0.0722732	0.00299046	0.0330378	0.0315405	0.0647095	0.029457	0.0305317	0.0735062	0.0857907	0.0184871	0.0237621	0.0971137	0.0500449	0.128299	0.0555042	0.0151216
WAS	0.0342123	0.0774191	0.0929434	0.0656721	0.024652	0.0283753	0.142409	0.0462314	0.057297	0.0386292	0.0378519	0.181453	0.0191236	0.0718728	0.0913195	0.106095
GLT8D1	0.115436	0.0732107	0.0559444	0.0367991	0.0581379	0.0710523	0.0383784	0.0186401	0.0927363	0.023412	0.0343465	0.0263012	0.0496003	0.0997006	0.051042	0.0425002
RALBP1	0.0359428	0.0600224	0.0243153	0.0877602	0.042983	0.0180891	0.20949	0.0434124	0.0333119	0.0415576	0.0357071	0.0775373	0.0476773	0.0594436	0.0565702	0.0465125
ERP44	0.0257993	0.0715213	0.035895	0.0391811	0.0775867	0.00720726	0.0830919	0.0272629	0.0921578	0.114089	0.0352071	0.127343	0.0225966	0.102199	0.0495854	0.053156
SEC63	0.0310429	0.0290026	0.0233017	0.0579681	0.0259581	0.0168002	0.0175396	0.048849	0.0353722	0.0372568	0.0378959	0.0287005	0.0265658	0.0536483	0.0679286	0.0375903
RABEP1	0.0381551	0.0916507	0.0460147	0.0236217	0.0202272	0.0439895	0.02097	0.0411862	0.0762646	0.040483	0.0319499	0.0426775	0.0198208	0.0234845	0.0251549	0.0580348
BAK1	0.140521	0.145212	0.0672502	0.181612	0.0620773	0.0494509	0.0297895	0.0406032	0.0576703	0.0422343	0.113477	0.0242242	0.0603766	0.0644321	0.0456366	0.0852409
ALG1	0.00858009	0.176044	0.0791864	0.0795895	0.0484762	0.0465741	0.134361	0.0181434	0.0565577	0.0583031	0.0301454	0.0438536	0.0599806	0.12138	0.0353866	0.0150481
FUT8	0.0935416	0.0501396	0.192916	0.0455456	0.0459438	0.0873912	0.0610171	0.0639896	0.0497838	0.0902819	0.0517626	0.0614936	0.1507	0.0189785	0.0533094	0.0735134
TBC1D23	0.0291508	0.0542814	0.0381782	0.034906	0.0257863	0.00756196	0.0439712	0.0305214	0.0376231	0.0319131	0.0191314	0.0861186	0.0106457	0.0240709	0.0305024	0.0248729
RAB27B	0.0340003	0.0542392	0.0282434	0.131307	0.0577939	0.0861067	0.114411	0.154028	0.0225312	0.00744416	0.154377	0.138569	0.0457447	0.0749973	0.0925163	0.0275683
HSPA5	0.0613356	0.0204527	0.0946365	0.0269329	0.0725817	0.013205	0.0520776	0.0147818	0.0935402	0.0790547	0.0367972	0.050717	0.0609813	0.102959	0.0722354	0.0285026
ARAP2	0.0500437	0.0322352	0.0339504	0.0289917	0.025075	0.0460827	0.0490465	0.0592387	0.112854	0.0229634	0.0254786	0.0174159	0.0233496	0.0265541	0.146193	0.0540441
VAMP3	0.0475871	0.128704	0.0456939	0.0411658	0.0945134	0.0637426	0.0545115	0.0211169	0.0506503	0.0732964	0.101587	0.0686716	0.0466235	0.108114	0.0541497	0.113608
HERPUD1	0.0995893	0.0946814	0.0569792	0.0566427	0.106394	0.0433576	0.0869577	0.0233581	0.0956859	0.0931386	0.057488	0.0692588	0.0597546	0.133477	0.095231	0.0569083
USE1	0.0382961	0.0245242	0.104675	0.0349933	0.0448696	0.0186245	0.0605795	0.0605224	0.0997924	0.0605219	0.0161835	0.0426144	0.0694493	0.111861	0.0635686	0.0457969
TRAPPC3	0.0805526	0.00479586	0.0561718	0.0680167	0.0528439	0.0756927	0.0543792	0.0384731	0.0487065	0.0183702	0.0510157	0.0650038	0.00902142	0.118416	0.0809642	0.0379082
TBC1D22A	0.0335616	0.0994978	0.0603827	0.0803505	0.0533633	0.0191008	0.0779229	0.0170207	0.0809295	0.0138211	0.0342099	0.0224127	0.0373725	0.0203377	0.0563389	0.0572544
CUL1	0.0454892	0.0497168	0.17578	0.0524079	0.0273024	0.0528477	0.0301825	0.0309226	0.0992745	0.0285735	0.0224448	0.135415	0.0192378	0.0103927	0.0998727	0.089252
EIF2AK2	0.0825227	0.0113088	0.0594755	0.186031	0.296024	0.0173239	0.0608281	0.0168871	0.0677335	0.0417185	0.0450002	0.096155	0.0259582	0.179996	0.0391485	0.0358549
SEC61A1	0.119679	0.0562487	0.0302249	0.039059	0.0774123	0.11166	0.0303605	0.0401516	0.0199205	0.0178381	0.0707044	0.15691	0.0379925	0.107689	0.00662242	0.134525
PSD	0.144892	0.0895573	0.334633	0.0958182	0.0750962	0.0335741	0.026148	0.031779	0.0650658	0.0631806	0.142127	0.184061	0.416072	0.0701675	0.127533	0.13046
PIGV	0.0327786	0.0414687	0.0806596	0.0994788	0.0256282	0.0787706	0.0641028	0.0278289	0.119552	0.0332743	0.0513589	0.101679	0.0609005	0.0758282	0.0352486	0.0922267
CTSA	0.152712	0.0862874	0.055688	0.0512652	0.0856194	0.148595	0.0402418	0.034065	0.126997	0.0654741	0.0178344	0.0540326	0.102081	0.0292642	0.248213	0.0660767
AP3D1	0.0904465	0.0636551	0.014855	0.0504863	0.0287337	0.0872485	0.0219734	0.0193843	0.0332792	0.0179969	0.0320725	0.042607	0.0275753	0.0727403	0.0195706	0.0170257
PDIA5	0.265686	0.0531782	0.0635988	0.086657	0.150315	0.0951975	0.0271488	0.110145	0.0587549	0.0536426	0.0976344	0.0834798	0.0598131	0.110515	0.12528	0.0697518
TBC1D22B	0.0189257	0.0111461	0.0448458	0.114383	0.0645478	0.0186929	0.00988553	0.0493361	0.0823938	0.0237133	0.0112816	0.101186	0.0444636	0.0115161	0.189848	0.0605198
SEC61A2	0.124856	0.0866155	0.0506084	0.0484757	0.0999402	0.0748138	0.0722467	0.0248426	0.00599852	0.101733	0.0933583	0.132275	0.0940778	0.159377	0.0255298	0.0878299
TBC1D1	0.0370555	0.0456067	0.059177	0.0608372	0.0168382	0.159636	0.0457191	0.180614	0.0729192	0.0217029	0.0297136	0.0997167	0.207365	0.0398695	0.0688207	0.144058
ATXN3	0.0193184	0.0777043	0.0399129	0.00509465	0.046809	0.0173938	0.0425104	0.0256561	0.111379	0.0215808	0.0954852	0.0528329	0.0139178	0.0518076	0.0115043	0.00353569
ARFGEF1	0.0672707	0.0421545	0.0281254	0.0432358	0.0367175	0.0834903	0.156051	0.0259876	0.0417729	0.0331061	0.0402819	0.0461519	0.00458578	0.0446342	0.0276568	0.0162724
TRAM1	0.122317	0.049713	0.0524232	0.0778494	0.0282089	0.0134477	0.0168367	0.0297678	0.109489	0.0205676	0.0331536	0.0496048	0.0798081	0.128153	0.0458071	0.0241994
EVI5	0.017343	0.115407	0.0810191	0.0406721	0.0687703	0.021335	0.0282194	0.022854	0.0680154	0.0454679	0.0919663	0.0252228	0.0337955	0.0459461	0.0632796	0.0508242
ROCK1	0.0562805	0.03469	0.0227606	0.0329523	0.0431835	0.0142058	0.0163514	0.00779325	0.0520441	0.0301005	0.0566256	0.0641952	0.0356181	0.0266234	0.0417376	0.0443154
ERLEC1	0.0411359	0.055961	0.0835779	0.0265585	0.0668729	0.0183865	0.119833	0.0623888	0.0843013	0.0418551	0.0839148	0.219863	0.0243939	0.0136645	0.0402372	0.0269141
DNAJA2	0.119019	0.123612	0.0522681	0.0791733	0.0531293	0.0641911	0.104478	0.0285145	0.0411754	0.0487671	0.0340548	0.0825538	0.0566097	0.0411627	0.0566155	0.0580565
PIGB	0.0146732	0.0304309	0.114709	0.0221453	0.0235605	0.0454565	0.0348948	0.017085	0.0429298	0.0464732	0.0773042	0.110992	0.0226799	0.053135	0.0350296	0.076063
RAB27A	0.0758504	0.0486313	0.282021	0.0496195	0.068083	0.0433193	0.0761725	0.0233263	0.0734842	0.0582518	0.12703	0.0848449	0.0986781	0.0793273	0.109384	0.0537186
UFD1L	0.161558	0.112825	0.0281025	0.0714572	0.0619921	0.117816	0.070825	0.0656305	0.269268	0.0588017	0.0725117	0.0529641	0.00867628	0.0407229	0.0864163	0.0342034
EXOC5	0.0292398	0.139392	0.0231794	0.0288668	0.0391324	0.0349942	0.0172842	0.0327993	0.0383213	0.0639319	0.0362605	0.0609291	0.0235166	0.0534573	0.018987	0.0463515
AP3M2	0.188648	0.046729	0.123391	0.185618	0.109862	0.0148963	0.0633267	0.0452897	0.105619	0.0246124	0.0499964	0.0496012	0.117963	0.218987	0.0246344	0.0240491
SEL1L	0.00773301	0.0340529	0.0399919	0.0164749	0.0243446	0.0685271	0.024578	0.045747	0.0140428	0.0243125	0.031741	0.175619	0.026962	0.0498603	0.0817792	0.021224
UBE2D1	0.161296	0.190034	0.0534494	0.123721	0.00759776	0.0807762	0.0562914	0.0437538	0.0336013	0.0262296	0.0501826	0.0172727	0.0140156	0.109222	0.057311	0.0569369
ACAP1	0.102115	0.0197029	0.0107601	0.0314669	0.0822358	0.0581495	0.0689055	0.0499817	0.133191	0.0763862	0.0703766	0.077611	0.0815374	0.0394278	0.17508	0.0191165
DERL2	0.0410905	0.0669467	0.0331477	0.0368283	0.102964	0.0545025	0.0717678	0.0236858	0.0325998	0.0223677	0.0279861	0.0832965	0.0230441	0.00593875	0.0540951	0.0308044
NDE1	0.0421451	0.0627446	0.144117	0.0582904	0.142577	0.0383448	0.0546164	0.0367992	0.119675	0.0577928	0.117356	0.167906	0.0533375	0.0967066	0.0335705	0.0708054
AP1M1	0.0531783	0.0193833	0.0378675	0.113329	0.06993	0.00968604	0.15226	0.031988	0.0759228	0.0407662	0.0709991	0.016725	0.025531	0.0188522	0.0897226	0.0418964
NSF	0.0611499	0.0569915	0.0740786	0.122858	0.0707342	0.0338064	0.081033	0.0372411	0.102421	0.0416336	0.0636918	0.103078	0.0194827	0.0835426	0.0609998	0.0805995
LMAN1	0.0714598	0.01828	0.0264871	0.0767308	0.0801203	0.0450287	0.0347252	0.0349416	0.0695079	0.0317545	0.048168	0.0388198	0.0225642	0.124759	0.0216879	0.0145932
RAB7A	0.0371899	0.0335137	0.0861729	0.0354125	0.0666786	0.0200031	0.0471919	0.0357503	0.100031	0.0426969	0.0781347	0.17669	0.0390987	0.0811152	0.132253	0.0695043
SEC31B	0.0762028	0.106748	0.0240892	0.0399694	0.100121	0.00438329	0.0252639	0.0190273	0.176842	0.114114	0.165145	0.259016	0.0691542	0.068761	0.0456737	0.016438
ARHGEF1	0.124651	0.0410034	0.0617545	0.133941	0.123252	0.0320829	0.018989	0.0116558	0.0119386	0.0443855	0.0500217	0.0453107	0.0610685	0.186981	0.0438752	0.101618
MAP2K7	0.0342307	0.0569239	0.0646285	0.0690533	0.0145146	0.0532454	0.12066	0.024169	0.0761846	0.00608371	0.0350721	0.0480914	0.0134582	0.0218956	0.0472668	0.0265734
DNAJC10	0.0346467	0.0168757	0.0725847	0.0156983	0.0296562	0.017387	0.0144568	0.00869707	0.0632465	0.0698733	0.0393466	0.0804209	0.0717204	0.108786	0.0167034	0.131576
PIK3C3	0.104841	0.0444915	0.035853	0.00129465	0.0335518	0.00928132	0.0328295	0.0311623	0.0365755	0.0242453	0.0497942	0.15686	0.0394431	0.0395438	0.175531	0.0243268
UBE2D4	0.0677785	0.170108	0.0547412	0.0858238	0.0707051	0.033767	0.00988637	0.0438465	0.0522903	0.0825698	0.229651	0.0274844	0.0351746	0.0376202	0.0584885	0.0188927
SAR1A	0.0852809	0.0419512	0.0564218	0.0342655	0.0234783	0.0444771	0.0522393	0.0552647	0.0339356	0.206768	0.0644051	0.186076	0.0607495	0.158238	0.0342355	0.0122141
STX7	0.0468926	0.078652	0.0515361	0.0141413	0.0342496	0.020236	0.00643952	0.0474303	0.0306449	0.0494991	0.0423503	0.0220562	0.0479341	0.0971781	0.213062	0.053204
RAB21	0.0346037	0.0312823	0.0257521	0.0242446	0.0625965	0.0239871	0.0727364	0.0303485	0.0340079	0.0521928	0.0302265	0.173236	0.0246089	0.0607313	0.0292159	0.0478728
HSP90AA1	0.0583908	0.0656107	0.0813032	0.0576766	0.0104211	0.0159344	0.0685034	0.0340409	0.0264507	0.0365831	0.0542151	0.108772	0.0419595	0.363105	0.110575	0.0243544
UBA5	0.0625074	0.0379174	0.0326383	0.0479555	0.0659577	0.0647623	0.112538	0.0303929	0.108853	0.0281519	0.0426575	0.05646	0.0396307	0.0127873	0.0362567	0.0152971
RAB10	0.0696392	0.075339	0.0621361	0.0934023	0.0541576	0.0748838	0.035187	0.0455325	0.0162755	0.0275425	0.087242	0.0256831	0.0290992	0.139567	0.0543869	0.0411784
DNAJA1	0.0462949	0.0257308	0.0511786	0.0163326	0.0660988	0.0393703	0.0668907	0.0786389	0.0701531	0.117137	0.0544455	0.0701315	0.194391	0.0852355	0.0226386	0.0531404
B4GALT1	0.0810725	0.0807789	0.0507674	0.0257351	0.0241318	0.0926503	0.0500249	0.0311212	0.0504356	0.0123684	0.142865	0.0859417	0.0356144	0.0284975	0.085278	0.0711083
EIF2AK1	0.233881	0.148372	0.0830697	0.0480529	0.0402277	0.0815826	0.0387127	0.0828077	0.0562046	0.142643	0.0283712	0.0509398	0.07119	0.139345	0.0752351	0.0878336
TMED2	0.0938697	0.0426081	0.0273471	0.0813806	0.035801	0.0362991	0.0456249	0.0264309	0.044586	0.0393028	0.0492172	0.0416046	0.0172106	0.011904	0.0516088	0.0325618
ERO1B	0.0277026	0.102387	0.0804824	0.0365349	0.0615219	0.0445041	0.0296738	0.0813544	0.0384622	0.105287	0.0505432	0.0425914	0.0514603	0.0470871	0.094661	0.0899317
ALG9	0.067862	0.0518549	0.0514394	0.0297099	0.0162666	0.0864703	0.061097	0.0182603	0.0512264	0.029573	0.0140673	0.0510062	0.0152404	0.063608	0.0416231	0.0706001
BAX	0.227901	0.138528	0.0430814	0.386279	0.120377	0.0301264	0.246957	0.458314	0.213712	0.0421191	0.118664	0.117218	0.0934811	0.0577998	0.591428	0.0251588
PIGS	0.0421072	0.0416222	0.0448499	0.256934	0.0751181	0.114832	0.0411043	0.025366	0.116327	0.0253503	0.0193434	0.0569988	0.083348	0.122729	0.0423457	0.0360023
GMCL1	0.00863145	0.0931631	0.0285338	0.0862824	0.03816	0.0132785	0.0619181	0.0351024	0.0869838	0.0523115	0.0679667	0.0411142	0.0444774	0.0413945	0.0376111	0.0256305
ALG6	0.0364004	0.0732024	0.0528141	0.0854581	0.0498359	0.0430501	0.0710056	0.0465513	0.0866453	0.0633151	0.137012	0.137411	0.0271833	0.0503504	0.114969	0.0886112
ASAP3	0.150128	0.0435641	0.215037	0.132386	0.253088	0.0682505	0.173747	0.022413	0.063399	0.0182555	0.0422936	0.0799818	0.15609	0.0600099	0.0667504	0.0820293
EDEM2	0.115877	0.0403104	0.172277	0.0699046	0.0534344	0.0876233	0.0318767	0.0317987	0.0273986	0.0333257	0.0642748	0.050428	0.0708844	0.131885	0.127573	0.130181
NSFL1C	0.0427175	0.0764827	0.0177507	0.067789	0.0656735	0.0696892	0.100099	0.0429686	0.100059	0.00821101	0.0196244	0.0405997	0.0257418	0.0804226	0.114406	0.053235
ERP29	0.0238618	0.0998772	0.123981	0.0484566	0.0721943	0.00603296	0.137284	0.0980424	0.118718	0.0601043	0.0473733	0.114207	0.0721958	0.0598619	0.0485254	0.0461462
GANAB	0.0631126	0.0202404	0.0223508	0.0137581	0.0947263	0.0179557	0.0590678	0.0125399	0.0496343	0.0152645	0.0188403	0.0470911	0.0130174	0.0155758	0.0410383	0.0406713
DNAJB11	0.146944	0.0232644	0.0938938	0.0645768	0.169362	0.0261718	0.027983	0.0399331	0.311842	0.0413628	0.142422	0.0616477	0.0511338	0.0649881	0.0167478	0.08518
RAB11FIP3	0.0178938	0.0628259	0.112989	0.136359	0.0731364	0.0612925	0.154234	0.119072	0.047587	0.0211514	0.0110739	0.115407	0.0751846	0.0343503	0.0240205	0.0682546
EXOC1	0.108275	0.0324832	0.0328625	0.0273234	0.0611484	0.0376911	0.11541	0.0327408	0.120023	0.0376909	0.0592367	0.130285	0.0489989	0.0597193	0.054698	0.0581053
SNAP23	0.035575	0.0561384	0.0277807	0.0217317	0.0396439	0.0279923	0.0798533	0.049184	0.0586155	0.0392377	0.0830048	0.156618	0.0606168	0.0563357	0.05605	0.0730938
TBC1D2	0.0685435	0.0620045	0.0505869	0.0857238	0.0397597	0.131055	0.0399244	0.0337617	0.0965945	0.0708909	0.0918796	0.231888	0.0385566	0.0456372	0.113214	0.0627486
HSP90AB1	0.0489747	0.0158106	0.191778	0.0665075	0.0399097	0.0489866	0.0320285	0.0202258	0.0502082	0.0307874	0.0619196	0.0973008	0.148009	0.201465	0.00298845	0.0617627
RAB18	0.10314	0.0746272	0.0524955	0.0288665	0.0723234	0.0220012	0.0553477	0.0199329	0.0691325	0.00612912	0.0155155	0.0285321	0.0795331	0.014488	0.0774819	0.0562568
STX1B	0.0293725	0.147366	0.0403747	0.0902613	0.0411784	0.125789	0.028767	0.0668373	0.0355041	0.0424471	0.04429	0.297024	0.0557464	0.0405166	0.0260428	0.0819724
SNAP29	0.0508057	0.114856	0.10225	0.0772151	0.0469328	0.00684058	0.0614362	0.0169992	0.0984473	0.00663201	0.0163895	0.0551103	0.0655479	0.0379438	0.131833	0.0189864
DERL3	0.105572	0.0383409	0.113791	0.360137	0.117155	0.0898861	0.0253609	0.101951	0.0383601	0.188319	0.15337	0.100048	0.0499465	0.139663	0.036615	0.0394546
TBC1D10A	0.118454	0.0711028	0.105469	0.043417	0.0536429	0.0940281	0.0685252	0.179878	0.0221158	0.100737	0.0236663	0.0907103	0.0991629	0.0189444	0.0230593	0.0681199
CYTH4	0.0429949	0.0276718	0.0668905	0.0356414	0.0354254	0.0450352	0.110027	0.0210303	0.0556992	0.0453574	0.066643	0.090397	0.0241849	0.0160474	0.073872	0.037796
GGA1	0.00716773	0.0167168	0.0182862	0.0672539	0.0666434	0.0636255	0.0994775	0.021628	0.0295885	0.0475677	0.135661	0.0650064	0.0169746	0.0875131	0.0870113	0.0205377
PICK1	0.0168674	0.075426	0.0454973	0.0377224	0.06523	0.00723265	0.00879181	0.0331653	0.0396066	0.046522	0.0422536	0.0610052	0.024581	0.0681031	0.0862187	0.0216531
KDELR3	0.324342	0.0762816	0.216407	0.340137	0.0731571	0.0673756	0.14331	0.0457643	0.0997771	0.398725	0.0514915	0.115458	0.136873	0.163827	0.309186	0.0930233
RAB36	0.119278	0.0830233	0.334925	0.00990358	0.0507974	0.0893303	0.111798	0.0197197	0.0474733	0.044566	0.0412067	0.0691457	0.0987807	0.115923	0.116866	0.0548268
AP1B1	0.0318766	0.172547	0.0594608	0.0523131	0.0948248	0.0856071	0.0974177	0.0372262	0.0109733	0.0814347	0.00908164	0.0811364	0.0475938	0.0914165	0.023155	0.0437681
SGSM3	0.0552638	0.0516013	0.046375	0.0560175	0.0882984	0.0218029	0.0450204	0.0230834	0.0723489	0.0841045	0.0429785	0.0489206	0.041147	0.0632065	0.118398	0.00923882
IFT27	0.0250595	0.0416097	0.0770809	0.0578972	0.0534927	0.00551928	0.0382252	0.0871671	0.102055	0.020073	0.0911891	0.0875602	0.0178785	0.047379	0.103545	0.0458064
RBX1	0.0347129	0.105124	0.0495768	0.0447156	0.0331159	0.0261044	0.0582126	0.0367345	0.0559181	0.0972131	0.012077	0.0220104	0.0337988	0.0484789	0.102654	0.0545242
PIGH	0.0608213	0.0634212	0.0271671	0.0351876	0.0526694	0.0177007	0.106369	0.121383	0.0626299	0.0155799	0.0893094	0.0916477	0.0402176	0.109	0.10897	0.00971803
VTI1B	0.0827177	0.141535	0.154003	0.0203226	0.0334378	0.0140615	0.0262709	0.0394326	0.121178	0.0369279	0.0318357	0.0648637	0.115711	0.0633367	0.123872	0.0310599
TMED8	0.0697453	0.0445175	0.0270564	0.0359717	0.0411404	0.026564	0.0571396	0.0221278	0.0315107	0.0250501	0.0332244	0.0558081	0.00732711	0.0256736	0.018821	0.0350903
GALNT16	0.0397379	0.388855	0.354776	0.0887967	0.110997	0.0742998	0.0664702	0.0987292	0.0342468	0.0660009	0.229246	0.0317519	0.230846	0.0977968	0.0250608	0.0641004
ARHGAP5	0.0394147	0.0325862	0.0193986	0.0479864	0.0882075	0.0178366	0.0184184	0.0301285	0.0564305	0.0539468	0.0447488	0.0789712	0.0375999	0.0276447	0.0322021	0.054771
SRP54	0.0410067	0.0392281	0.132951	0.0631034	0.0539614	0.0174092	0.0464794	0.0108215	0.056841	0.0318181	0.0627175	0.0632447	0.00678021	0.0666898	0.0616372	0.0357328
SEC23A	0.0282343	0.0805368	0.0453448	0.103963	0.0836251	0.0635891	0.0215654	0.0627446	0.0159568	0.0307161	0.0317874	0.100075	0.0481424	0.0560266	0.0247643	0.0382184
DNAJC5	0.0654172	0.0375636	0.03438	0.0868434	0.0438491	0.0650969	0.0225644	0.0605605	0.0980817	0.00490484	0.0437197	0.0319039	0.0359921	0.036327	0.0193658	0.0510479
ARFGAP1	0.24924	0.0706911	0.166882	0.0554563	0.48743	0.0456936	0.0241307	0.0155016	0.0586584	0.0851249	0.134986	0.156524	0.173669	0.0928248	0.0751776	0.0488099
SEC23B	0.0342993	0.0322811	0.0379787	0.0393648	0.0590609	0.00866225	0.0580531	0.0205114	0.0395078	0.0239185	0.0327868	0.0381365	0.0494618	0.0293017	0.0794388	0.0769889
PIGU	0.0372868	0.032274	0.0414839	0.202424	0.0270767	0.0503877	0.0547507	0.0229922	0.168395	0.0596913	0.0688422	0.115251	0.0503897	0.10928	0.0745324	0.0627457
SMCHD1	0.0398406	0.0304862	0.0531452	0.0563741	0.0627641	0.0399957	0.0129047	0.0273216	0.0261286	0.0314339	0.0527519	0.0670233	0.0879449	0.0718296	0.0853732	0.0255987
ALG13	0.0356362	0.0513741	0.0191536	0.0314163	0.033124	0.010682	0.028596	0.0435636	0.0354359	0.121622	0.0504255	0.10405	0.0980005	0.04164	0.0674604	0.0602845
EEA1	0.0222764	0.0739683	0.0351754	0.0684695	0.0401825	0.0303934	0.0363345	0.0139187	0.0281354	0.0453177	0.0730544	0.0869271	0.0211464	0.0630341	0.0258844	0.108193
DNAJC3	0.0459479	0.0879474	0.0184173	0.0362221	0.0712802	0.0221827	0.0279625	0.0158803	0.0411099	0.025139	0.0694785	0.0879028	0.0462273	0.0384294	0.0295913	0.0565999
UGGT2	0.0502506	0.0451861	0.241085	0.0318755	0.0706177	0.037352	0.060779	0.0333127	0.0852716	0.0447853	0.0312235	0.122202	0.169011	0.112055	0.0357503	0.036254
ARHGEF7	0.0738278	0.0790251	0.0599532	0.00750028	0.028695	0.0612736	0.219412	0.0455809	0.0467057	0.00525894	0.0426798	0.101081	0.0412303	0.089817	0.027671	0.0225959
HAS3	0.240385	0.612624	0.060011	0.0643751	0.126138	0.0352717	0.0455215	0.021106	0.04963	0.0126475	0.0562096	0.166713	0.0710484	0.181254	0.0571213	0.0447135
COG4	0.0680103	0.0341967	0.0253279	0.0346327	0.0333192	0.0592542	0.0187957	0.0383404	0.0649637	0.0546183	0.0205666	0.0619473	0.0549037	0.0491581	0.0468162	0.0112764
STUB1	0.0291133	0.0378428	0.0256361	0.0691061	0.126519	0.0132271	0.0613701	0.0197185	0.0535078	0.0345281	0.0180983	0.201873	0.095939	0.0431593	0.121829	0.0998457
GGA2	0.035707	0.0935936	0.1104	0.0497629	0.0567486	0.243899	0.0244578	0.0960649	0.0218828	0.0981401	0.126083	0.129913	0.048525	0.0464763	0.048328	0.0540376
STX4	0.0339276	0.0239283	0.043291	0.0480082	0.0424493	0.00695926	0.157976	0.13961	0.180722	0.106741	0.097932	0.0555096	0.0543234	0.0638314	0.0286141	0.0368542
AP3B2	0.0263611	0.0304608	0.125305	0.0832192	0.0247361	0.0400086	0.044898	0.052434	0	0.024271	0.062208	0.0504079	0.0427725	0.0616912	0.152134	0.0692808
RAB11A	0.065658	0.0613688	0.0280903	0.0373523	0.147245	0.0190762	0.03254	0.0601414	0.0443191	0.0707085	0.0361432	0.119244	0.0605955	0.0419902	0.100606	0.0426216
RAB2A	0.0521913	0.0980939	0.0283443	0.0542257	0.026131	0.0127012	0.0425167	0.0376258	0.0655374	0.0289364	0.0377005	0.0436943	0.0403436	0.0546236	0.0727735	0.0278071
TUSC3	0.0651857	0.0880212	0.0948202	0.0576814	0.0492932	0.0552564	0.192846	0.0789074	0.0636502	0.0233984	0.0533699	0.0727534	0.0759918	0.0283273	0.42954	0.0923672
STX10	0.0966624	0.0644618	0.0896426	0.0803557	0.128	0.0444885	0.0725069	0.0665622	0.0578394	0.0606297	0.0205002	0.0647274	0.0662797	0.0666215	0.0442382	0.196873
TBC1D17	0.0313251	0.0390469	0.0281513	0.0572133	0.0452725	0.0227883	0.0521766	0.0358089	0.0207738	0.0184726	0.0290786	0.0644248	0.0186932	0.136363	0.0754877	0.0870158
PLIN3	0.136819	0.046238	0.0599322	0.0491844	0.0793163	0.0954266	0.0634977	0.0446026	0.0640292	0.0675069	0.0314371	0.0628199	0.103161	0.0615823	0.0219559	0.0601937
NAPA	0.0738767	0.102991	0.0407851	0.052341	0.0874969	0.0381791	0.0317471	0.0395629	0.0392093	0.0377925	0.0363573	0.0419313	0.0860344	0.0197017	0.0434049	0.0487819
KDELR1	0.101487	0.158694	0.0780728	0.0397551	0.105781	0.052441	0.0262123	0.0848466	0.0631086	0.10237	0.0341894	0.108988	0.0189452	0.0358667	0.00680481	0.0389372
CYTH2	0.0627504	0.0577155	0.0677002	0.0371725	0.0599743	0.0278725	0.0364382	0.0113087	0.0553581	0.0347589	0.060745	0.0724395	0.0152497	0.0116293	0.052059	0.154867
HAS1	0.294694	0.0317847	0.1185	0.163673	0.0858354	0.0964878	0.0669307	0.0594861	0	0.383249	0.184569	0.154576	0.00531894	0.104753	0.0293034	0.0948949
RAB3D	0.0814617	0.027232	0.0724793	0.122985	0.0701297	0.0255254	0.107293	0.0452764	0.0297513	0.00351885	0.0990289	0.163216	0.0329677	0.0421078	0.0239332	0.0578903
RAB3A	0.123398	0.111073	0.0456863	0.0542572	0.0549084	0.146154	0.087815	0.0143971	0.187897	0.0600105	0.0836899	0.0575619	0.141132	0.0760614	0.0425007	0.031838
COPE	0.0714794	0.0406905	0.0483777	0.0397439	0.0761312	0.161975	0.119052	0.0213304	0.058877	0.0185021	0.023393	0.114515	0.0655406	0.113199	0.0304542	0.114767
BET1	0.065553	0.0199018	0.0432593	0.127162	0.0170312	0.0722934	0.0407764	0.0465348	0.120688	0.0623578	0.0438018	0.0964903	0.0465342	0.0286362	0.0300794	0.0229772
STX1A	0.325294	0.208964	0.309813	0.0844916	0.377159	0.0257984	0.0513691	0.0731646	0.244429	0.507409	0.23329	0.0309636	0.227926	0.0715307	0.0367367	0.0519942
AP1S1	0.158691	0.0692692	0.128807	0.436614	0.189243	0.059096	0.0576557	0.0563921	0.164155	0.0924836	0.106505	0.164653	0.090721	0.044805	0.270771	0.0978318
AGR2	0.340032	0.0120075	0.0288106	0.0121047	0.103682	0.550053	0.273241	0.458527	0.243749	0.119281	0.0485772	0.0412594	0.0565218	0.0427593	0.208154	0.0325284
YKT6	0.288521	0.132022	0.0605132	0.0409348	0.232037	0.310809	0.067005	0.067263	0.0609838	0.0280336	0.129021	0.106578	0.0328304	0.0442051	0.0930075	0.0538029
GALNTL5	0	0	0	0	0	0	0	0	0	0	0	0	0	0	0	0
SEC61B	0.00847913	0.0623147	0.0285376	0.0620234	0.0237603	0.0175644	0.080699	0.0190049	0.0591608	0.0294709	0.0466286	0.0938923	0.0331277	0.0515194	0.0497492	0.0635162
TBC1D13	0.069907	0.156721	0.0961058	0.0584082	0.0704507	0.0728386	0.199343	0.366756	0.0483168	0.0776027	0.0449369	0.0841965	0.109224	0.0996255	0.0576472	0.0558363
BAG1	0.179515	0.0369248	0.0434338	0.0821298	0.324818	0.0273562	0.0773078	0.0252288	0.0443143	0.0542696	0.0468721	0.0953699	0.0327099	0.0256133	0.0726858	0.0391177
DNMBP	0.0312163	0.0606592	0.0215491	0.0919986	0.0369425	0.0328946	0.0608003	0.140519	0.0386484	0.0616791	0.0296283	0.0536751	0.00924594	0.0516499	0.0358281	0.0453467
RAB11FIP2	0.0937884	0.0277489	0.036838	0.0526733	0.0895127	0.031442	0.0456742	0.0462948	0.0517894	0.0619561	0.0613028	0.199488	0.0248828	0.0524151	0.0677694	0.144023
GBF1	0.0728724	0.0149664	0.0488102	0.0452366	0.0685272	0.0498714	0.0420472	0.0742799	0.0727803	0.00988823	0.044947	0.0675195	0.0362858	0.0286188	0.0398311	0.0327566
TBC1D12	0.0235016	0.028255	0.0691784	0.115084	0.0343297	0.0162993	0.0909025	0.0180529	0.0251011	0.118759	0.0606077	0.0373337	0.110757	0.116643	0.0590567	0.0158351
GIT1	0.0611758	0.0468321	0.10642	0.0663	0.0316547	0.0442169	0.0519759	0.0863284	0.171853	0.0183215	0.0201276	0.104387	0.0596518	0.0990529	0.157065	0.0142077
GOSR2	0.058016	0.0418047	0.0292815	0.0440209	0.0203535	0.173874	0.0535752	0.292809	0.0513679	0.0485456	0.020687	0.0615257	0.0833744	0.0460524	0.0275389	0.0224913
PIGL	0.13761	0.104922	0.0622227	0.0674504	0.0528235	0.00833001	0.0567308	0.0436947	0.0472069	0.101721	0.082181	0.085962	0.171515	0.0732342	0.0351371	0.0300903
GOSR1	0.0569002	0.0382827	0.0137723	0.0466358	0.018538	0.0208958	0.0423209	0.0145329	0.024575	0.0250978	0.0064965	0.0750844	0.0381518	0.0257895	0.0441023	0.0292165
AKAP10	0.0496565	0.026225	0.0468558	0.0077635	0.0397038	0.00829935	0.0683202	0.0673547	0.0320782	0.0616724	0.0163844	0.150725	0.028799	0.0290588	0.051756	0.0502995
CYTH1	0.0510924	0.0208657	0.0616112	0.00570426	0.0475324	0.0220281	0.0694012	0.0289633	0.067163	0.0365926	0.0707751	0.0496968	0.0467893	0.0485724	0.102507	0.0586783
RAB5C	0.0489958	0.0708262	0.0516118	0.0554787	0.0203821	0.15652	0.104761	0.0787276	0.0458017	0.0432791	0.0696889	0.118173	0.0967526	0.0766749	0.0330387	0.0960146
RAB34	0.0442147	0.0425973	0.0475926	0.0907501	0.206689	0.20851	0.0504524	0.0211717	0.0632826	0.0151891	0.0572937	0.21292	0.030813	0.0333324	0.0912561	0.0409093
UBE2D3	0.068803	0.0580674	0.0374988	0.052403	0.014395	0.0201253	0.0324432	0.0250034	0.0536302	0.0427785	0.0257651	0.0806978	0.0807564	0.0717561	0.0102049	0.0384462
TBC1D9	0.131208	0.0404476	0.0946689	0.0611256	0.0585418	0.0487948	0.0707642	0.198411	0.0358765	0.0921669	0.0467767	0.0359599	0.067804	0.121713	0.0553543	0.0466821
WFS1	0.0946071	0.0406506	0.101838	0.143529	0.0320769	0.0728187	0.042696	0.100105	0.288152	0.180583	0.229704	0.0558249	0.092318	0.0827592	0.0411421	0.0547576
GALNT7	0.0337904	0.0779094	0.051147	0.0262348	0.044658	0.0633972	0.0499466	0.0952901	0.0581453	0.35058	0.0284906	0.101172	0.0455898	0.035448	0.376853	0.0642062
TBC1D19	0.0273819	0.0515118	0.0409348	0.0292255	0.030216	0.0565571	0.0259367	0.0543069	0.264283	0.0152187	0.0420715	0.0480956	0.0270844	0.0296738	0.0533708	0.0507347
CRYAB	0.396351	0.553053	0.262218	0.0535554	0.284279	0.156679	0.0259639	0.0379064	0.0594407	0.216307	0.0307665	0.526425	0.226513	0.105888	0.190123	0.175152
HSPA8	0.067364	0.0981308	0.0728714	0.204042	0.0692179	0.0301079	0.0642469	0.077044	0.0439533	0.0514434	0.0548987	0.138617	0.0801426	0.0369388	0.0523741	0.0375215
GALNT18	0.0246843	0.0302267	0.033706	0.0852061	0.0915259	0.638643	0.0988908	0.359034	0.0199251	0.0633226	0.117478	0.0271103	0.0322913	0.278076	0.0273615	0.0632631
STX2	0.0446653	0.0507514	0.0952711	0.0195312	0.076173	0.0448765	0.0328719	0.0128748	0.0552921	0.0357399	0.0362975	0.0266576	0.0581245	0.062308	0.137238	0.128231
COPZ1	0.0823644	0.0302763	0.124134	0.0365807	0.0748149	0.0485777	0.0203708	0.0817886	0.0444259	0.067847	0.0315037	0.0731601	0.0325547	0.0342252	0.0379594	0.00982945
TBC1D30	0.0162062	0.0674455	0.104327	0.0127671	0.0585021	0.0484679	0.16492	0.16189	0.0516879	0.0472131	0.0312235	0.164191	0.0813188	0.193298	0.0719842	0.0816832
RAB5B	0.0314585	0.075572	0.070592	0.0616692	0.0517873	0.0666126	0.0679152	0.0970494	0.0526237	0.03915	0.0866748	0.0698902	0.055333	0.0600915	0.0464733	0.0534664
RAB35	0.0300472	0.0961413	0.110825	0.0762048	0.0540765	0.0553061	0.050216	0.0463193	0.037407	0.0102123	0.0402138	0.0807174	0.0812822	0.0589918	0.079038	0.0420161
MAN1A1	0.0501418	0.0460796	0.166356	0.00721155	0.0886003	0.0422834	0.271963	0.518955	0.207958	0.0427685	0.0311897	0.0472512	0.104087	0.0530812	0.407454	0.0134082
BAG2	0.175614	0.0445547	0.0531411	0.033362	0.183445	0.0174931	0.0347494	0.0551337	0.02494	0.0212801	0.0790436	0.0393988	0.178057	0.0544263	0.0763079	0.0304662
RAB23	0.117822	0.0906465	0.0487811	0.0319375	0.0583127	0.0387382	0.0443913	0.0371039	0.143589	0.0307038	0.0232223	0.17817	0.0560272	0.077067	0.0473131	0.0685379
GPLD1	0.0437359	0.353859	0.130584	0.407412	0.0491249	0.0315979	0.0519433	0.0307594	0.180274	0.0347426	0.0293626	0.156612	0.101967	0.0651884	0.0991595	0.0307143
EXOC2	0.0765407	0.04545	0.076959	0.0314389	0.0302649	0.0139022	0.0262088	0.0281281	0.0462101	0.0322507	0.0317503	0.0597777	0.0250467	0.0942573	0.0344042	0.0420208
KIF20A	0.358671	0.25534	0.195843	0.655204	0.19785	0.0569874	0.119077	0.0446699	0.270869	0.372267	0.40576	0.199463	0.0820791	0.262951	0.136978	0.658573
SKP1	0.0470274	0.0437678	0.0326812	0.0744634	0.046367	0.0476456	0.0307182	0.0463691	0.0746718	0.0467033	0.0428268	0.0447554	0.0582461	0.0564445	0.0264316	0.0979121
SEC24A	0.0805263	0.0282552	0.0247812	0.0109732	0.0190592	0.0243775	0.0665228	0.00747641	0.0357815	0.0921187	0.0250426	0.0319883	0.0267427	0.0721569	0.0698862	0.0341201
BNIP1	0.0528467	0.114147	0.0355089	0.0445476	0.0335132	0.0339422	0.0259634	0.0281017	0.0535215	0.0584485	0.0345375	0.0729195	0.0525841	0.0722504	0.034622	0.0420307
ACAP2	0.021936	0.0381069	0.0245935	0.0540534	0.0366117	0.0386853	0.00580847	0.0384084	0.0460623	0.0080841	0.0206824	0.0631122	0.0702126	0.0576313	0.0397471	0.0237719
SSR3	0.0522695	0.137031	0.015296	0.0800512	0.0421673	0.0526325	0.0881111	0.0567458	0.0905439	0.00958556	0.034195	0.0779673	0.0201644	0.0592509	0.0611051	0.131834
SPCS1	0.0357993	0.0750624	0.0241914	0.0358247	0.0409701	0.0174637	0.105247	0.0355579	0.0971631	0.049186	0.0418388	0.0512876	0.00931159	0.065858	0.0665646	0.0186563
MOGS	0.256886	0.0372984	0.049311	0.0733155	0.0839276	0.047616	0.022903	0.106703	0.0699391	0.109901	0.126282	0.184568	0.22849	0.130707	0.0296338	0.127757
GALNT3	0.139197	0.0481801	0.0401254	0.0625152	0.0371182	0.243846	0.184736	0.0554195	0.0530915	0.0203243	0.0383382	0.0421305	0.0340392	0.0420275	0.13029	0.0389207
EDEM3	0.0866414	0.074924	0.0219061	0.0312815	0.0354068	0.039154	0.0347247	0.0133953	0.030544	0.0509418	0.0153027	0.114924	0.0137007	0.0807827	0.0190756	0.0887439
ARHGEF2	0.06255	0.0376288	0.0571434	0.0317298	0.0965922	0.0250266	0.054174	0.0708631	0.022025	0.035411	0.139074	0.0315121	0.108434	0.0308756	0.180132	0.0647511
FBXO2	0.0701092	0.108061	0.0583433	0.104743	0.118358	0.0137594	0.0512382	0.0277631	0.0616734	0.0474998	0.0410143	0.131486	0.192942	0.0868304	0.0563544	0.017715
FBXO6	0.429377	0.147483	0.0332452	0.271871	0.184317	0.0239683	0.0602689	0.0299584	0.0602739	0.0376227	0.0191332	0.0859941	0.0758851	0.050679	0.106841	0.052007
DNAJC6	0.0392109	0.0750493	0.0817225	0.286832	0.0280985	0.0860992	0.172658	0.150869	0.242017	0.01819	0.0173818	0.100027	0.0161029	0.0654241	0.0204757	0.0371225
RAB29	0.0546116	0.0322476	0.024272	0.0744632	0.0624925	0.139547	0.230247	0.280386	0.0353048	0.0347688	0.0311991	0.22829	0.0595047	0.119223	0.08331	0.00954701
TMED5	0.0133827	0.0304642	0.0547232	0.00619592	0.0757907	0.0373371	0.0850026	0.0490628	0.0470392	0.0497226	0.033586	0.0697416	0.0204501	0.118475	0.0471135	0.0221949
VAMP4	0.1005	0.0781982	0.0702761	0.0679254	0.0130575	0.019287	0.0369712	0.0395924	0.053029	0.00883353	0.0541982	0.137468	0.0411743	0.0236755	0.018418	0.0330305
MAN1C1	0.0908469	0.0606079	0.0573534	0.0623217	0.221398	0.0354565	0.104576	0.380856	0.200504	0.0259166	0.0311808	0.0710951	0.0340441	0.0413104	0.0746359	0.114676
STX12	0.0643114	0.131025	0.144451	0.144809	0.191345	0.0510399	0.0444029	0.00957707	0.0454579	0.159935	0.170873	0.0869818	0.06346	0.0971407	0.0549441	0.119167
TXNDC12	0.0376955	0.0156013	0.0710365	0.0441094	0.150806	0.103747	0.0270848	0.0389308	0.0190259	0.0244024	0.0675808	0.0358068	0.0787715	0.158306	0.173969	0.0638988
ATF6	0.0755658	0.0516284	0.0552138	0.056731	0.00911013	0.094058	0.0594656	0.0314119	0.0909017	0.0127598	0.0424409	0.0943714	0.0199849	0.0464519	0.0259046	0.010978
SPCS2	0.017729	0.0621865	0.0308028	0.0134271	0.0882977	0.0342819	0.111899	0.0286509	0.0508404	0.0119648	0.0312836	0.04896	0.0397976	0.103798	0.0472328	0.0221268
RAB32	0.0548053	0.0359132	0.051142	0.0980561	0.395367	0.0296308	0.0428414	0.0347453	0.120634	0.0418589	0.0186095	0.0405595	0.101743	0.0187512	0.0351453	0.0218837
VAMP8	0.121032	0.0277289	0.138543	0.0680482	0.0987596	0.0398168	0.126628	0.0804444	0.117194	0.0405586	0.0241089	0.0755889	0.0667883	0.0770654	0.0651164	0.0738744
RPN2	0.0769626	0.0237556	0.215094	0.0357564	0.0774251	0.0205434	0.0882581	0.0421867	0.0904597	0.0383886	0.0536415	0.0328709	0.085986	0.131217	0.034914	0.0746803
PIGZ	0.116291	0.0468327	0.277189	0.0664679	0.035074	0.0837372	0.0454615	0.0659499	0.0500116	0.0210441	0.0242525	0.178529	0.117803	0.0257364	0.035126	0.0316819
RAD23B	0.0264873	0.126142	0.105129	0.0713917	0.0846662	0.0212408	0.0455265	0.0258019	0.0281835	0.0599934	0.0122681	0.1057	0.0573776	0.103497	0.105206	0.017055
RAB14	0.0618882	0.0251656	0.0411874	0.0261154	0.0346972	0.013373	0.00578	0.0103452	0.087867	0.0415968	0.107783	0.0525729	0.0409276	0.119035	0.0868683	0.0622667
GALNT12	0.0728628	0.326575	0.0954549	0.0799829	0.17692	0.119406	0.045359	0.0836244	0.0731744	0.0988817	0.0595293	0.164121	0.19451	0.0984683	0.109082	0.0203065
ALG2	0.0951433	0.0379311	0.0863873	0.0289182	0.0329348	0.035742	0.0357727	0.0712396	0.0260707	0.0349004	0.0439821	0.0446348	0.0460849	0.0452838	0.0210337	0.0697795
ARAP3	0.0607657	0.155319	0.0200292	0.0490923	0.0671221	0.0491657	0.011968	0.201214	0.301862	0.06312	0.156537	0.0634739	0.0382897	0.195108	0.326781	0.0227242
SEC16B	0.137975	0.0311596	0.0657449	0.123441	0	0	0.00690368	0.0140831	0.0649446	0	0	0	0.0276082	0.122155	0.15091	0.0131325
IQSEC3	0.113517	0.231982	0.0409752	0.0755899	0.0783731	0.0998187	0.073993	0.363565	0.0240141	0.269753	0.256041	0.121839	0.0233472	0.0470637	0.0121317	0.317542
HSPH1	0.0672976	0.0630932	0.111339	0.0370467	0.0507183	0.0573641	0.0347596	0.0116514	0.131968	0.0320878	0.0198353	0.171484	0.260984	0.235079	0.02673	0.0318838
ALG5	0.0147422	0.0766497	0.0232097	0.0445962	0.0536157	0.054838	0.060612	0.0803776	0.0329374	0.0611652	0.0469407	0.0764437	0.0333134	0.11279	0.0703404	0.0305301
SIL1	0.082419	0.106889	0.0284423	0.0100278	0.0196498	0.028724	0.0564551	0.0196053	0.0321421	0.0422524	0.0828689	0.0238809	0.0393045	0.0520941	0.0167931	0.0265338
GLT8D2	0.131757	0.0468911	0.00764571	0.11041	0.0863369	0.0803482	0.0854574	0.128724	0.0292496	0.0154498	0.058951	0.1507	0.035003	0.04261	0.18106	0.161001
TBC1D15	0.0504949	0.0482247	0.103867	0.11033	0.0250063	0.0122613	0.0420107	0.00644567	0.0532818	0.0592971	0.0431712	0.090048	0.0305689	0.0524607	0.0988313	0.0416061
PIK3CA	0.0229543	0.0280516	0.0186374	0.04051	0.0308212	0.0182923	0.0320166	0.0429364	0.0209827	0.0281952	0.0257257	0.0466297	0.0152057	0.0448731	0.0860432	0.0185821
OCRL	0.0515507	0.0162913	0.0337929	0.0123328	0.0419846	0.0188268	0.0397256	0.0661718	0.208557	0.0245455	0.0177995	0.136496	0.0191641	0.0418601	0.0240104	0.0501659
COPA	0.0655033	0.0668459	0.0232277	0.0406234	0.0283507	0.0353823	0.026303	0.0242702	0.035559	0.0270586	0.0129667	0.0407226	0.0105625	0.0562794	0.0292891	0.0584808
CLTA	0.0350605	0.0454822	0.0853639	0.0382309	0.110151	0.0213156	0.11988	0.0196077	0.0201996	0.0525948	0.014686	0.371843	0.0355022	0.0543729	0.0930266	0.0573407
OPTN	0.0325632	0.0644458	0.0337552	0.0604778	0.0303165	0.0523241	0.0337463	0.0678144	0.0561137	0.054736	0.0670481	0.0708594	0.0385266	0.0212264	0.083238	0.0531168
RAB9B	0.304913	0.149827	0.13526	0.0989454	0.0729402	0.0614661	0.0454675	0.02713	0.18988	0.0447441	0.0395769	0.309709	0.340099	0.0719708	0.019443	0.291462
ATXN3L	0	0	0	0	0	0	0	0	0	0	0	0	0	0	0	0
RAB9A	0.0509125	0.160702	0.0815569	0.0557761	0.012599	0.0545357	0.0422225	0.0439738	0.0666468	0.0254271	0.0603745	0.134103	0.0494769	0.143805	0.150417	0.0552485
RAB38	0.0224211	0.0387967	0.020578	0.0405544	0.0361692	0.0280004	0.11938	0.253511	0.0564926	0.0571517	0.0585709	0.211515	0.0262415	0.0317037	0.0983307	0.0112144
PIGT	0.0534349	0.0602199	0.025891	0.0417636	0.0453706	0.0558259	0.0529649	0.0664688	0.145219	0.0287541	0.00932322	0.0257829	0.0444356	0.0531628	0.0803169	0.0297259
ARFGEF2	0.0516729	0.0374077	0.0106813	0.0376122	0.0375382	0.0973368	0.0272811	0.0148333	0.0196328	0.0531334	0.0270588	0.141358	0.0299833	0.0539195	0.0325868	0.0137823
RAB22A	0.0724038	0.0250382	0.163814	0.0324415	0.168787	0.0684641	0.0593414	0.0556023	0.0955345	0.0291118	0.0323821	0.0942521	0.0565904	0.0909242	0.0707488	0.0684386
STX16	0.101701	0.0428501	0.0719475	0.0373358	0.0629979	0.0349922	0.080987	0.045786	0.0230551	0.0964071	0.0682875	0.0710387	0.0799046	0.0389042	0.0509547	0.0369567
IQSEC2	0.111739	0.0443659	0.0738298	0.0509267	0.0221572	0.0308529	0.190881	0.0291315	0.0350066	0.0121297	0.0508812	0.0461399	0.0306375	0.013355	0.0263475	0.0738989
VAMP7	0.0343116	0.0379826	0.0276079	0.0617889	0.0167293	0.0183578	0.15661	0.021919	0.0182528	0.0152997	0.0803353	0.0682975	0.0233046	0.0674778	0.116382	0.0391338
SSR1	0.0436565	0.0832818	0.0438002	0.0160896	0.0732703	0.0244868	0.0266967	0.0118264	0.0364631	0.022743	0.0654882	0.0440072	0.0151521	0.0566018	0.03017	0.0349285
RAB17	0.118763	0.0772512	0.0109643	0.0452319	0.102233	0.0698126	0.131209	0.0710026	0.101145	0.061538	0.0772042	0.850472	0.0626653	0.175722	0.0666868	0.0258372
GGA3	0.0982178	0.0263488	0.0284739	0.0397014	0.0233465	0.0117343	0.0434792	0.0341147	0.0730008	0.0621954	0.046529	0.052406	0.0815265	0.0671459	0.0257551	0.0203424
PSD4	0.0690167	0.0130495	0.0262218	0.105068	0.0523209	0.010058	0.0657844	0.0150641	0.123006	0.0397894	0.063802	0.0490951	0.0117874	0.101108	0.0423144	0.105513
NAPB	0.145574	0.0832195	0.0610665	0.0153463	0.0375374	0.0238057	0.0255006	0.0465964	0.0414049	0.0422972	0.0489051	0.0816999	0.0756868	0.100474	0.0379197	0.0244993
TMX4	0.0704109	0.0319204	0.0244488	0.0490197	0.0623515	0.0304232	0.0310048	0.0871514	0.0530382	0.0442659	0.173259	0.0798977	0.0522314	0.0164728	0.0738057	0.0415951
RRBP1	0.0446868	0.0620489	0.027437	0.0527958	0.0239708	0.0386654	0.0352742	0.0637539	0.0405004	0.04649	0.0204383	0.0724084	0.0271019	0.120674	0.0315118	0.0746753
TBC1D20	0.0884223	0.040781	0.0143396	0.0343814	0.0219276	0.0626399	0.0401418	0.0180609	0.0782007	0.0130181	0.0756703	0.0404125	0.0157406	0.060329	0.0257698	0.0313542
MCF2L	0.0535541	0.121102	0.0250342	0.0169774	0.163298	0.0138237	0.198934	0.105322	0.228366	0.00785079	0.0312834	0.0866854	0.0999189	0.132724	0.0288912	0.0560538
HSPA2	0.0734805	0.0561554	0.164047	0.0369894	0.0750655	0.294903	0.641378	0.437576	0.0510185	0.0443595	0.0191697	0.134496	0.148282	0.114777	0.104264	0.0482169
CANX	0.0665125	0.0268045	0.00912158	0.0159825	0.0238074	0.0363883	0.0149979	0.0377657	0.0726058	0.00968047	0.0736632	0.0738664	0.0268792	0.18221	0.0369446	0.0292373
RAB3IP	0.119885	0.0462468	0.0404038	0.122159	0.0786358	0.0269218	0.0246683	0.00657986	0.0419821	0.0498315	0.0373876	0.0607316	0.0279048	0.210135	0.0265943	0.0625729
MGAT3	0.0364337	0.0713304	0.0154713	0.0477835	0.0323637	0.230875	0.191684	0.176573	0.103311	0.614639	0.336486	0.286579	0.0213888	0.0145465	0.231693	0.108562
ATF4	0.0391548	0.0589907	0.0231959	0.0282082	0.128388	0.127654	0.056915	0.0651331	0.0451621	0.0373915	0.0426734	0.0798639	0.0887722	0.07561	0.0480423	0.0623094
DNAJB9	0.0464949	0.0708592	0.0164736	0.120625	0.0246188	0.0255564	0.0333175	0.0451239	0.0902619	0.0333545	0.0669394	0.111709	0.0840047	0.274035	0.0735936	0.0723639
EIF2AK4	0.056846	0.0163786	0.0523766	0.034244	0.0846646	0.0594168	0.0657938	0.0436767	0.0141652	0.0160894	0.0205297	0.107308	0.0256804	0.086223	0.040327	0.0655088
COPB1	0.022214	0.0384591	0.0193865	0.0504434	0.0177126	0.0264254	0.068982	0.0178856	0.0269022	0.0367559	0.0170723	0.0644378	0.0217463	0.0143645	0.0137256	0.00758896
SPCS3	0.022759	0.0404509	0.0222557	0.153887	0.0603639	0.0173936	0.0407824	0.0640132	0.0211678	0.028383	0.0252028	0.0760769	0.0163704	0.111244	0.0172123	0.0260795
USP6	0.0793972	0.110509	0	0.0260093	0.0475731	0.0483866	0.00824283	0.0238633	0	0.0308724	0.057314	0.234323	0	0.0421393	0.0146057	0.0178976
RAB2B	0.0438619	0.057631	0.0205724	0.0369197	0.0224105	0.0109122	0.0234782	0.0644467	0.0487107	0.026156	0.087024	0.0126381	0.0756323	0.0427834	0.0471316	0.0105847
DAD1	0.0356295	0.0275239	0.0276381	0.060344	0.0564725	0.172111	0.043882	0.0130775	0.150747	0.0732268	0.0335279	0.0573897	0.0192117	0.0812208	0.0625761	0.0387114
ARHGEF6	0.205823	0.167842	0.0852006	0.0350464	0.0325172	0.0640584	0.0702325	0.0202239	0.0267075	0.0375608	0.0996189	0.0371035	0.0431342	0.0417401	0.0180114	0.0512661
GALNT8	0	0.16019	0.0988211	0.09192	0	0	0.0557893	0	0	0	0.0205222	0	0.0355595	0.0501328	0	0.0504079
PRKCSH	0.0301662	0.0906611	0.00921566	0.021247	0.0790514	0.047828	0.074393	0.0528239	0.0700945	0.0101667	0.0517743	0.111126	0.00716639	0.0606963	0.0673313	0.0311516
DPP6	0	0	0	0	0	0	0.378675	0	0	0	0	0.112141	0	0.196367	0.279851	0.14993
POMT1	0.0549247	0.0858932	0.0404255	0.0308991	0.0361022	0.0622306	0.120611	0.100496	0.0664813	0.0501103	0.0399497	0.0609314	0.0392079	0.0307281	0.00918417	0.0207522
UBE4B	0.028412	0.0817919	0.0714845	0.0676051	0.0233305	0.0344352	0.0101869	0.0552043	0.00655218	0.0446316	0.0668883	0.037774	0.077057	0.0613545	0.0306674	0.0242099
UBA1	0.0366051	0.0799495	0.0780349	0.080545	0.107852	0.0993567	0.0921954	0.0366115	0.0123454	0.019292	0.0332624	0.0519112	0.0666302	0.0310713	0.0545556	0.0409516
RAB11FIP4	0.0500865	0.0428359	0.0790495	0.074216	0.0295393	0.00464935	0.18125	0.146802	0.0630241	0.0242155	0.0563833	0.0526224	0.0699119	0.0258321	0.0405142	0.220466
TBC1D5	0.05969	0.0278408	0.0243889	0.0286847	0.056075	0.0394641	0.0402121	0.00947025	0.033105	0.0319907	0.0476584	0.103791	0.0256669	0.0518295	0.0136557	0.08166
RBSN	0.0269915	0.0478103	0.0227529	0.0381589	0.0652639	0.0882049	0.0578981	0.0560711	0.0225645	0.00812881	0.0632005	0.0250481	0.0745631	0.0836805	0.0137986	0.209406
GALNT15	0.19211	0.232262	0.220847	0.0428842	0.0450887	0.198009	0.0458492	0.280551	0.253469	0.0575211	0.237252	0.0204246	0.188502	0.456229	0.0400854	0.108984
MGAT1	0.0898579	0.0534381	0.0228942	0.0204208	0.0438568	0.0761273	0.0391317	0.0182758	0.045484	0.0364625	0.0746056	0.0922163	0.0119507	0.053978	0.104111	0.0450122
UBE2D2	0.0446588	0.173611	0.0144597	0.0683713	0.0876772	0.0588025	0.0619088	0.0491427	0.0557718	0.0260993	0.0322808	0.0888751	0.117175	0.0552708	0.0740777	0.0248179
ACAP3	0.0418084	0.0551641	0.0813995	0.0162271	0.0542275	0.0206569	0.0761269	0.0160671	0.0630673	0.115976	0.086111	0.0980875	0.0274296	0.0376651	0.0487524	0.0771687
SELENOS	0.0505809	0.0279326	0.0863714	0.0283885	0.0275967	0.0564462	0.0817418	0.0402622	0.0583618	0.0851475	0.0288136	0.0637032	0.11258	0.0311036	0.140693	0.0485546
DNAJB1	0.0859852	0.081007	0.03656	0.0158173	0.0716722	0.0245026	0.0500643	0.0417024	0.04763	0.0822124	0.0319083	0.159715	0.0762681	0.0159446	0.128463	0.0164696
ARFIP2	0.0542571	0.014994	0.0751458	0.0177746	0.10687	0.059618	0.0499294	0.0260994	0.134046	0.035338	0.0607365	0.145741	0.0830849	0.0322183	0.0250602	0.0177758
UBE2G1	0.0421338	0.0561187	0.0317806	0.0486789	0.0605049	0.0115586	0.0925751	0.00841836	0.0568995	0.0273881	0.0273013	0.0879423	0.0666539	0.0808488	0.0544747	0.0278505
TBC1D14	0.0601766	0.0828622	0.0349681	0.368996	0.0465251	0.179133	0.0753471	0.102975	0.0733435	0.0372247	0.053411	0.117239	0.0468974	0.0785415	0.0427126	0.0453625
SEC61G	0.249126	0.174627	0.0656138	0.236781	0.176491	0.0364353	0.111154	0.23686	0.126958	0.0201722	0.0922793	0.392445	0.0463031	0.061688	0.0816458	0.0871563
SNAP25	0.073507	0.255602	0.195598	0.0995547	0.0172447	0.0439774	0.147999	0.177281	0.0736122	0.0593064	0.0296931	0.137739	0.253993	0.0747087	0.00637544	0.190474
ARHGEF11	0.0899245	0.0835246	0.0480278	0.0514155	0.033253	0.0220035	0.019128	0.019114	0.0726862	0.0448428	0.0826527	0.0793594	0.0645982	0.0226476	0.0439054	0.084618
RAB25	0.0707376	0.120694	0.0360511	0.185894	0.163765	0.0672442	0.203289	0.123222	0.489127	0.0441558	0.0219878	0.0677175	0.0288716	0.0794414	0.01524	0.106194
AP3B1	0.0459219	0.0639774	0.0379314	0.0252644	0.0606885	0.0192332	0.0456535	0.0305132	0.128851	0.0206571	0.0729807	0.0490341	0.0124815	0.0284631	0.10679	0.0220583
COG6	0.0273648	0.048782	0.0911021	0.0719982	0.117883	0.0526827	0.034283	0.00251123	0.0234475	0.026174	0.0483229	0.175862	0.0562234	0.0363377	0.0631515	0.050493
HSPBP1	0.0223707	0.0557534	0.0653918	0.177506	0.164984	0.0511818	0.0158867	0.00887995	0.0997429	0.0491648	0.045761	0.0700108	0.0310117	0.0303414	0.0517628	0.0292751
LARGE1	0.0332998	0.0406335	0.0692479	0.0724297	0.0214107	0.0659427	0.0281866	0.0489331	0.0712163	0.0371815	0.050562	0.134405	0.180897	0.0482442	0.0868275	0.0497644
AGAP3	0.0693789	0.0996558	0.422858	0.0354331	0.0976876	0.0265708	0.059087	0.0350142	0.0739728	0.0309619	0.0611628	0.0767529	0.120237	0.105186	0.10301	0.0343754
MICALCL	0.0323921	0.0630673	0.113239	0.105704	0.0796622	0.0209283	0.0507948	0.0656304	0.0522959	0.144478	0.358115	0.234617	0.128025	0.048598	0.096833	0.101984
EIF2S1	0.0856135	0.0709112	0.0929964	0.0800411	0.093002	0.0133935	0.0146237	0.0546481	0.0821481	0.0621494	0.00973825	0.0359045	0.0400993	0.0579943	0.0294809	0.0396332
EDEM1	0.158809	0.0287996	0.0744234	0.0305439	0.0289843	0.0273835	0.0456236	0.0464894	0.0581485	0.0450507	0.097915	0.083306	0.0176121	0.0328951	0.0418313	0.0173283
NAPG	0.062091	0.0135457	0.0321357	0.0398426	0.0394826	0.0480493	0.0589201	0.00716878	0.0529746	0.0165707	0.0431292	0.0516176	0.0190295	0.0118252	0.0933695	0.116176
ARF3	0.0138893	0.0487728	0.142974	0.0108821	0.0350767	0.00924864	0.0231456	0.048666	0.0457479	0.0510945	0.0238416	0.00969415	0.152321	0.0314321	0.121725	0.0430389
YWHAQ	0.0518048	0.175028	0.0166454	0.0345684	0.0188938	0.0772899	0.0290744	0.0389016	0.0516989	0.0241963	0.0397922	0.0436023	0.0404421	0.0134747	0.0950499	0.0939987
RAB33A	0.0402825	0.21819	0.0268657	0.0113342	0.0551678	0.0683785	0.118421	0.0195344	0.0897977	0.0208282	0.0976874	0.0967279	0.0235328	0.0353878	0.0508227	0.0237313
STT3A	0.055555	0.0477898	0.046265	0.0103914	0.0414347	0.0183478	0.0820319	0.0457266	0.0527155	0.0422846	0.0215912	0.0619954	0.0456025	0.280799	0.0239584	0.00885707
TMED7	0.0437388	0.0651553	0.0285383	0.0193309	0.0338851	0.0152822	0.0365865	0.0204112	0.0453889	0.0194033	0.0664979	0.112751	0.0494492	0.0392878	0.0497177	0.0431989
UBQLN1	0.0655446	0.0252601	0.0461388	0.0336232	0.0490111	0.0235184	0.0581744	0.0279677	0.0405473	0.0285991	0.0410716	0.047013	0.0217861	0.0938159	0.00958407	0.043866
AGAP2	0.0571426	0.0319907	0.0102701	0.0509491	0.110004	0.0619492	0.11581	0.0449443	0.0353889	0.0262312	0.0848099	0.428423	0.0637613	0.0269464	0.122066	0.101537
B4GALNT1	0.071435	0.0601555	0.0889463	0.105922	0.356591	0.0716074	0.0601022	0.113647	0.428735	0.0451841	0.0635638	0.107765	0.0702193	0.0470361	0.0260908	0.0112827
OS9	0.0592419	0.0461897	0.0427654	0.0323837	0.0546758	0.0184491	0.0611264	0.0496192	0.0414272	0.0242383	0.0531332	0.0539417	0.0296916	0.07443	0.0152003	0.0841101
MICAL1	0.0483164	0.117611	0.051915	0.123202	0.12457	0.0723133	0.0743532	0.134766	0.034259	0.0327864	0.081501	0.100653	0.0624139	0.0217045	0.0188115	0.0459135
STX11	0.0495561	0.271767	0.0932468	0.0795893	0.0212154	0.0864103	0.045608	0.0804547	0.183322	0.768935	0.563308	0.0644247	0.0317701	0.0376105	0.205381	0.0730154
RAB11FIP5	0.0627508	0.0640432	0.0723004	0.0335281	0.0708384	0.0105946	0.0361416	0.0648053	0.0711789	0.016408	0.0403207	0.124065	0.0775237	0.0424512	0.0432383	0.0796458
STX6	0.0513941	0.103875	0.216311	0.198515	0.121011	0.0137129	0.0335415	0.0380904	0.0475186	0.161979	0.129349	0.0515348	0.167648	0.070398	0.0576969	0.126187
PIGC	0.0672547	0.0604173	0.12251	0.0662843	0.0292568	0.119346	0.0732871	0.0208788	0.0587616	0.0309561	0.0751774	0.154355	0.0245264	0.0812489	0.0207493	0.0389832
DNAJB2	0.044183	0.0593504	0.0233458	0.0754786	0.0277718	0.0420272	0.138739	0.0901735	0.0619564	0.0295788	0.0902405	0.0634333	0.0395837	0.0695456	0.104423	0.0354664
CKAP4	0.0480319	0.0567932	0.0516095	0.0422354	0.0608772	0.0232451	0.0511296	0.0823517	0.0249131	0.0520052	0.0817087	0.0631269	0.0222469	0.035937	0.0462655	0.0464183
APPL2	0.013348	0.0794729	0.49411	0.0395505	0.133268	0.0108411	0.0444979	0.0401713	0.0208174	0.0402377	0.0270372	0.0917455	0.0929329	0.0422456	0.0362585	0.0371181
TBC1D4	0.0668281	0.119226	0.0396473	0.0869733	0.0457346	0.0223846	0.153424	0.0503797	0.0199628	0.0562157	0.0342038	0.100568	0.032868	0.103464	0.339194	0.0560944
KDELR2	0.0752859	0.105619	0.0399294	0.0261862	0.0735421	0.0166025	0.0694801	0.0465523	0.026938	0.0635132	0.0297812	0.0788275	0.0391546	0.0317985	0.0506027	0.0865655
GALNT5	0.0497608	0.0514706	0.0181279	0.0810305	0.142496	0	0.151138	0.0692858	0	0.0417953	0.297848	0.112357	0.0492759	0.0533874	0.239729	0.0386001
VPS45	0.0163496	0.0617965	0.053162	0.0546655	0.022722	0.0190463	0.0796517	0.0392618	0.420028	0.036333	0.0684252	0.0910019	0.0118213	0.0201055	0.0435821	0.0476645
UGGT1	0.0169537	0.0789452	0.0551956	0.0191421	0.0684019	0.0472913	0.0525272	0.0201873	0.0341133	0.0593861	0.0312954	0.046022	0.0292595	0.0574628	0.0404066	0.0763245
DNAJC1	0.0605594	0.0842839	0.0512703	0.0671743	0.0706002	0.0329178	0.0709305	0.0260407	0.0643224	0.0401106	0.0959511	0.0655578	0.0297727	0.0557657	0.0646942	0.039162
TOR1A	0.0265748	0.0938718	0.146257	0.102675	0.141613	0.049034	0.047738	0.0190004	0.0811067	0.0327181	0.0335396	0.0447048	0.0204214	0.0778033	0.0595779	0.0171231
STX17	0.0580348	0.0867479	0.0299791	0.102138	0.0536262	0.0163688	0.0171769	0.0240525	0.0842767	0.0048733	0.0786253	0.108175	0.0102646	0.00593409	0.0942425	0.0249043
DPM2	0.0744492	0.11973	0.261535	0.0707542	0.0418866	0.041891	0.0354492	0.0154593	0.0244124	0.0469513	0.0292909	0.157208	0.419325	0.286712	0.0227615	0.0330674
WDR38	0.0473078	0.0690066	0	0.0943249	0.27676	0	0.0789565	0.0406943	0	0.279901	0.0928085	0.0801003	0	0.204775	0.162721	0.134233
DERL1	0.0196579	0.00821505	0.0611451	0.164734	0.144579	0.00673745	0.0582058	0.064683	0.0436529	0.0543753	0.0337684	0.042256	0.0437383	0.0629986	0.0617795	0.0209218
PLAA	0.0231203	0.0258404	0.0487597	0.018961	0.0921024	0.0805623	0.0214828	0.0314444	0.0405244	0.0428167	0.039161	0.057369	0.0222675	0.0840372	0.0283586	0.0428499
SYTL2	0.0854871	0.0121727	0.0786023	0.129116	0.0943425	0.0938841	0.084121	0.0302296	0.0821813	0.122855	0.00957512	0.131636	0.0666121	0.0296856	0.0646442	0.0277326
RAB30	0.058506	0.0850816	0.119404	0.044832	0.0502881	0.0374938	0.0397072	0.0586615	0.0455628	0.0373511	0.0294939	0.0471727	0.0323791	0.147591	0.145977	0.0322524
KIF23	0.139765	0.37527	0.240551	0.432648	0.380279	0.0550016	0.0189918	0.0299066	0.0986281	0.178365	0.516027	0.0419142	0.0508386	0.202819	0.0181897	0.312706
RAB1A	0.0673256	0.0330765	0.0373628	0.028047	0.0137919	0.0723887	0.11673	0.0243003	0.114813	0.0378013	0.0700796	0.0294467	0.0270686	0.150261	0.0825874	0.0553506
EXOC6	0.0489508	0.0786678	0.0220144	0.0242415	0.114448	0.0136319	0.0263846	0.0236143	0.0737399	0.0501907	0.225826	0.0390516	0.020751	0.0889969	0.0562237	0.0198081
ARHGAP24	0.0969573	0.2518	0.0135401	0.25308	0.0437011	0.111228	0.527095	0.231895	0.0561922	0.0547432	0.097695	0.143328	0.0109065	0.0186438	0.126261	0.0246235
SEC31A	0.0737979	0.0344252	0.0495885	0.0530279	0.0358997	0.0196726	0.0649146	0.0142172	0.036936	0.022212	0.0242628	0.0271393	0.0395049	0.0853656	0.0321226	0.0257639
USO1	0.0134252	0.090307	0.0399213	0.035582	0.100098	0.0538517	0.177258	0.0388848	0.0455517	0.0610676	0.0215397	0.0605618	0.0210944	0.070797	0.0293231	0.0389646
SEC24B	0.0415067	0.0727711	0.0312316	0.0360203	0.0149249	0.0426549	0.0630154	0.0178649	0.22381	0.0104738	0.0473266	0.0562071	0.0227724	0.0509901	0.0594258	0.0513755
RNF185	0.224827	0.0666534	0.225605	0.103592	0.0767786	0.0335258	0.0315778	0.0590864	0.0293684	0.0739156	0.016606	0.123742	0.0915481	0.0659088	0.0459704	0.0530372
ERP27	0.0943536	0.0552199	0.0662423	0.0427007	0.110416	0.111205	0.294275	0.514659	0.0369705	0.0857855	0.0268343	0.144505	0.122844	0.352157	0.3494	0.142263
VAMP1	0.0618515	0.0809309	0.0448027	0.0674704	0.101901	0.0328423	0.0212542	0.017839	0.189358	0.0665833	0.102282	0.190923	0.0358105	0.0110882	0.0606632	0.0481374
GIT2	0.0605911	0.0364107	0.0340337	0.0321114	0.0258606	0.018124	0.102156	0.0161475	0.0368407	0.0216241	0.0552239	0.113878	0.0586858	0.118487	0.051256	0.050957
GALNT6	0.198912	0.0322225	0.400581	0.139402	0.165976	0.410668	0.0685509	0.139996	0.0318389	0.098092	0.0458936	0.176096	0.278356	0.0539682	0.0448417	0.123007
RAB20	0.0463721	0.0342075	0.0224359	0.019132	0.071525	0.181616	0.0787074	0.0237785	0.10848	0.0199514	0.070419	0.0411939	0.0582516	0.067665	0.0440438	0.0802473
TMX1	0.0633643	0.101895	0.00777334	0.0676363	0.0429036	0.0122957	0.132379	0.0401106	0.0478791	0.0573327	0.0218096	0.03787	0.0464047	0.0152884	0.0237519	0.0695002
RAB15	0.018093	0.0714763	0.17971	0.0527933	0.041721	0.0345798	0.128175	0.0373495	0.148614	0.0319399	0.0155202	0.108208	0.110054	0.303997	0.21231	0.0941171
SRP14	0.077949	0.165301	0.0640136	0.0225696	0.0534473	0.00352056	0.0254281	0.101952	0.0145106	0.0443387	0.02856	0.0346034	0.0401581	0.0380433	0.0627075	0.0107298
LMAN1L	0	0	0	0	0	0	0	0	0	0	0	0.0351233	0	0	0	0
SEC11A	0.0174299	0.0707341	0.0274088	0.0727295	0.0747261	0.0199964	0.0332539	0.050626	0.0747584	0.061974	0.0281626	0.0322541	0.0499095	0.0470169	0.0463573	0.00209162
CLTC	0.0267693	0.0239004	0.0833691	0.0249123	0.0471915	0.0188992	0.0137148	0.0241615	0.032581	0.0403402	0.0469673	0.0748676	0.0438042	0.0513813	0.0285281	0.0389247
GALNT1	0.124497	0.0273079	0.0323725	0.0368761	0.0935633	0.0111713	0.0514171	0.0469768	0.0541977	0.0429542	0.0192938	0.0666307	0.073024	0.037896	0.0458193	0.0675566
ARHGDIA	0.0626608	0.0413011	0.0352713	0.144599	0.0548756	0.00791343	0.0544143	0.041838	0.0293662	0.0624702	0.0668278	0.326757	0.0493479	0.0624503	0.0778901	0.0963568
RAB40B	0.0664513	0.0756847	0.060739	0.029971	0.047933	0.0977218	0.141722	0.0390995	0.0222579	0.0238241	0.032606	0.0977761	0.0254443	0.0362167	0.0420489	0.0161532
EVI5L	0.0204869	0.0584817	0.0122409	0.0236188	0.0618891	0.200847	0.0679816	0.0441231	0.105422	0.04231	0.0424323	0.0268348	0.0686214	0.0216339	0.0455285	0.0401186
PIGK	0.0806347	0.034229	0.0625706	0.0427866	0.0311945	0.124489	0.0703639	0.056649	0.0843142	0.0234732	0.0314829	0.0612448	0.0111628	0.104358	0.0281023	0.0305531
RFWD2	0.0558955	0.0763885	0.0409067	0.130582	0.0169292	0.0273709	0.0315471	0.0410236	0.0238135	0.0846149	0.0536185	0.103535	0.103327	0.171977	0.0719077	0.0245981
PIGM	0.0915013	0.0459373	0.0408153	0.055714	0.0670947	0.0210253	0.09172	0.0272013	0.150848	0.0242626	0.031272	0.0880828	0.0510903	0.102944	0.0759164	0.0301822
RAB13	0.0412736	0.0457053	0.0312178	0.029009	0.0277152	0.0261601	0.0423171	0.0591072	0.0648152	0.0553041	0.0660093	0.0637443	0.0167466	0.0545423	0.0400036	0.0350601
GALNT2	0.113833	0.0345643	0.0711103	0.0566977	0.104962	0.0304505	0.0466377	0.00891041	0.0981068	0.0469482	0.0655753	0.0602267	0.0374969	0.0329795	0.0476028	0.041802
SNAP47	0.0551663	0.0724768	0.158924	0.0107565	0.0641485	0.00854618	0.0609588	0.0368553	0.0909775	0.0721529	0.0633109	0.0958842	0.0360636	0.101487	0.106104	0.0234692
SRP9	0.0797886	0.210943	0.0292953	0.0735509	0.0540621	0.0356443	0.0637954	0.0410265	0.0594847	0.0592067	0.0266086	0.0640983	0.0204441	0.0690025	0.064938	0.0459393
ARF1	0.034324	0.379178	0.0850629	0.0298499	0.0435536	0.0186307	0.172881	0.0434973	0.042786	0.0638908	0.0742991	0.047781	0.00880921	0.0837899	0.104096	0.0452532
PDIA6	0.0540214	0.0704197	0.0472572	0.0481861	0.0433391	0.0504568	0.0150346	0.0346574	0.0392509	0.07219	0.0406171	0.0533649	0.0697007	0.0350595	0.0357217	0.0280858
EXOC6B	0.021045	0.0180143	0.0626263	0.0126277	0.0358385	0.0489795	0.0520041	0.0209706	0.0468933	0.033693	0.027379	0.0978468	0.049379	0.0701612	0.0179411	0.0936081
GALNT13	0.0984866	0.0833267	0	0.0180985	0.0585382	0	0.0115768	0.00714331	0	0.298808	0.14274	0.134698	0	0.0630195	0	0.0368717
RAB5A	0.0181885	0.0459522	0.102663	0.0349805	0.0572998	0.0368146	0.0394591	0.0501283	0.0355273	0.0480252	0.0390126	0.038013	0.0125352	0.0135551	0.00873765	0.0185374
GOLGA4	0.0437133	0.0432705	0.0285434	0.0270896	0.101668	0.0472737	0.0102945	0.0129596	0.078617	0.0248683	0.0271933	0.00833113	0.0108987	0.0807762	0.0180122	0.0221597
IQSEC1	0.0407021	0.036449	0.0570544	0.0633878	0.0476167	0.0540756	0.0180133	0.0601558	0.0349648	0.0397744	0.0447208	0.178495	0.0812078	0.0564111	0.01559	0.06237
SRPRB	0.119333	0.065019	0.193756	0.0962119	0.0238284	0.0572083	0.0348146	0.0540939	0.0524981	0.195931	0.0930848	0.0962059	0.117036	0.184671	0.0671439	0.101942
2021-03-06	0.0209615	0.0362358	0.0321936	0.0131489	0.106845	0.0849693	0.0841662	0.0502246	0.0338771	0.0595684	0.0805395	0.119824	0.0322409	0.0418141	0.0594671	0.0158809
TBC1D7	0.210035	0.0769741	0.149188	0.164966	0.127362	0.0859914	0.142005	0.0720722	0.156667	0.0370248	0.0507215	0.178603	0.089729	0.0585991	0.0614973	0.624923
PSD2	0.0386186	0.174099	0.0267572	0.0597015	0	0.0348073	0.0498603	0.0612078	0	0.043843	0.0424688	0.0594118	0.00681275	0.0632223	0.0766212	0.0835054
RAB19	0.0706845	0.0599759	0.0409564	0.0834698	0.0701339	0.017875	0.109296	0.0908346	0	0.044642	0.136323	0.323138	0.0356093	0.041436	0.045002	0.104093
RAB41	0.144698	0.047854	0.0338062	0.0422239	0.0699237	0.0439782	0.0784918	0.0211007	0.0572997	0.024686	0.050825	0.0864129	0.0547684	0.0737967	0.0250122	0.0519536
DOCK5	0.0576356	0.0389164	0.0340685	0.0614165	0.193022	0.0282276	0.129431	0.0638057	0.0540175	0.0239	0.0308475	0.0517034	0.0537188	0.0986408	0.0500118	0.0230941
DNAJC5B	0.125681	0.0399344	0.0403163	0.0377752	0.130962	0.0389246	0.0610105	0.108091	0.100854	0.0211925	0.0647795	0.182078	0.118148	0.0964363	0.045076	0.0586308
UGCG	0.259447	0.196151	0.118997	0.0239465	0.104573	0.0224605	0.0646036	0.0387686	0.0766553	0.0251698	0.12626	0.0300317	0.01963	0.0480479	0.0960439	0.0389301
SURF4	0.0547432	0.00490877	0.0639917	0.00390645	0.100351	0.011382	0.0310343	0.0441167	0.0557459	0.0302335	0.0252188	0.0142236	0.0343718	0.0335039	0.0756126	0.0333803
GBGT1	0.041789	0.0431148	0.0403275	0.0589582	0.07429	0.0263854	0.121444	0.0272244	0.0444666	0.011859	0.0412776	0.0405583	0.0531064	0.015749	0.0631185	0.0845728
INPP5E	0.0469463	0.116368	0.0599103	0.104734	0.0451162	0.0626538	0.0332274	0.0224321	0.0428654	0.0378867	0.0622475	0.0392043	0.096504	0.0181628	0.0567297	0.0806028
SEC16A	0.0561814	0.048677	0.0358944	0.0303185	0.0423264	0.0236123	0.0282818	0.0135559	0.100622	0.0201847	0.0180586	0.176016	0.0362981	0.054356	0.0322503	0.0585945
USP6NL	0.0170402	0.118895	0.189986	0.069804	0.106411	0.037038	0.126559	0.044451	0.0235248	0.0234861	0.0747473	0.0656698	0.0563601	0.0459943	0.0381437	0.0667431
DNAJB12	0.0181205	0.0143827	0.0533611	0.0519207	0.0419163	0.02862	0.0791475	0.0388641	0.0328276	0.0685184	0.0501907	0.0397274	0.020797	0.0098233	0.0714435	0.0301227
ARFGAP2	0.0552731	0.0346305	0.0982589	0.0976448	0.062062	0.0568579	0.0421964	0.0717274	0.100968	0.0185298	0.0513254	0.0590408	0.129308	0.0207527	0.077854	0.0196195
PAK1	0.0706623	0.0546435	0.0672408	0.0842046	0.0794856	0.0139729	0.0329376	0.075906	0.0970053	0.0839979	0.0753	0.0696235	0.0316226	0.0581634	0.0485201	0.0665852
HYOU1	0.0598772	0.0344681	0.0443703	0.0444188	0.045551	0.0230755	0.111187	0.0149175	0.0288365	0.0669221	0.034876	0.0196063	0.0375922	0.0644631	0.024993	0.0425161
SEC24D	0.0695366	0.133247	0.0535371	0.0124046	0.0349554	0.0133656	0.0435269	0.0264424	0.0309693	0.0621433	0.0215466	0.027386	0.0301003	0.0951225	0.0832713	0.0191886
NGLY1	0.0379543	0.0277096	0.0583981	0.0604932	0.0387881	0.0260353	0.0442265	0.0512267	0.0217782	0.0398175	0.0265519	0.0511685	0.0151952	0.14392	0.0401536	0.047966
GXYLT1	0.0535018	0.0697508	0.0436785	0.0360224	0.0324196	0.0264261	0.065459	0.0553614	0.101941	0.0369375	0.054514	0.167871	0.016722	0.116836	0.0210485	0.0144347
VTI1A	0.0582972	0.026269	0.0326307	0.0414535	0.0727699	0.0533299	0.199746	0.117929	0.0938437	0.031858	0.0642133	0.0451681	0.0240232	0.100132	0.0247258	0.092612
PIGF	0.0282881	0.0828538	0.0161976	0.0299678	0.0237782	0.130931	0.0363615	0.0295114	0.0652487	0.0118113	0.0747024	0.0763888	0.0341827	0.0521752	0.0181399	0.030225
ASAP2	0.029815	0.0914438	0.0488954	0.00448686	0.0666847	0.0222159	0.0822979	0.117356	0.123642	0.0334799	0.0673816	0.159618	0.112142	0.0680023	0.0308821	0.0154847
GLT1D1	0.0183753	0.0534591	0.0581184	0.0411609	0.0579992	0.0375871	0.0318056	0.0403792	0.179859	0.142226	0.0351343	0.19115	0.0603031	0.0644367	0.220485	0.0805397
RABGAP1L	0.0627648	0.135695	0.0240127	0.0260048	0.0535107	0.022577	0.0132284	0.0888847	0.101254	0.0518018	0.0393868	0.074571	0.0119623	0.0649287	0.058094	0.0126441
MGAT5	0.104616	0.10096	0.185996	0.0927688	0.0159037	0.0763523	0.229175	0.23488	0.04959	0.0162363	0.0224917	0.0851368	0.0474894	0.0738484	0.0549795	0.0222579
SAR1B	0.134289	0.115369	0.0414594	0.0810315	0.0679217	0.0166799	0.0424163	0.0908019	0.0488729	0.0450613	0.0280164	0.0711768	0.0453515	0.170946	0.0564108	0.0164281
RAB3C	0	0.151818	0.12607	0.0632436	0	0.00907156	0.0738087	0	0.0743192	0.051938	0	0.0222025	0.163376	0.0490133	0.0200089	0
SRP19	0.0608274	0.0170514	0.0290445	0.100859	0.0758826	0.00931737	0.115655	0.0291632	0.0935955	0.0169688	0.0536226	0.0757679	0.0493401	0.136744	0.0187697	0.0269526
ASAP1	0.17329	0.105387	0.130721	0.150235	0.145407	0.0668377	0.119172	0.0195797	0.132154	0.0533133	0.0254104	0.0782472	0.118583	0.148016	0.0796425	0.057388
RABGEF1	0.0654983	0.00867798	0.0961229	0.029003	0.0170652	0.0250055	0.0682261	0.013595	0.0813128	0.0298254	0.0239755	0.193044	0.193856	0.0446245	0.0804078	0.0320425
RAB6B	0.0448447	0.108778	0.041952	0.11576	0.0554153	0.0375446	0.0508632	0.266171	0.134152	0.0209371	0.110389	0.0763046	0.0730551	0.0202691	0.0341949	0.155464
PDIA4	0.133547	0.0577298	0.116723	0.102861	0.210887	0.0424343	0.0600871	0.0312877	0.076489	0.278235	0.0512205	0.0665425	0.0406291	0.0341698	0.0564813	0.0633153
RAB39B	0.104667	0.0607092	0.0685903	0.0359215	0.0720131	0.00695212	0.11872	0.028224	0.0925877	0.0501163	0.0884517	0.145651	0.102436	0.092164	0.0779103	0.0515019
PSD3	0.0461482	0.0555133	0.0329816	0.0374235	0.064949	0.0846411	0.0450688	0.0626125	0.0263282	0.0565674	0.0654993	0.0928285	0.0472152	0.119623	0.180862	0.037833
RAB11FIP1	0.197141	0.0345136	0.0363933	0.0808334	0.0589033	0.0812596	0.0685623	0.07795	0.122934	0.11166	0.216373	0.0553078	0.0856484	0.0902455	0.0245095	0.0122701
SEC13	0.102412	0.0805893	0.0404796	0.0372242	0.0308024	0.0187681	0.00750671	0.0155575	0.14044	0.0319378	0.0437124	0.0282257	0.0527488	0.076037	0.105403	0.0707887
APPL1	0.0297546	0.0440313	0.0420612	0.0512849	0.0917921	0.0150504	0.0290298	0.0118374	0.0344061	0.0301053	0.0351274	0.0287266	0.0591694	0.0305782	0.0164741	0.0238687
AP3S2	0.0188619	0.0447975	0.274233	0.0432181	0.0835636	0.00976829	0.0461732	0.0714459	0.0390032	0.0434083	0.0432829	0.0463712	0.171346	0.0405559	0.0477299	0.0497758
RAB28	0.0570277	0.0743838	0.050525	0.0147565	0.0434016	0.0241588	0.0534482	0.0495712	0.011208	0.103432	0.0253317	0.0391934	0.0391364	0.0149436	0.10784	0.0617023
RER1	0.0946167	0.0594783	0.0149743	0.0371403	0.0389976	0.0492676	0.0651868	0.0813877	0.0394466	0.0785913	0.0207959	0.0913448	0.0865635	0.0522011	0.115959	0.0951025
AGAP1	0.0322452	0.145159	0.04305	0.137336	0.0334753	0.00272975	0.0744395	0.039262	0.0353508	0.0210105	0.0866985	0.0577103	0.16366	0.136568	0.0139637	0.0666999
GALNT14	0.0225998	0.0811912	0.154672	0.080912	0.0172963	0.644077	0.0543122	0.0392793	0.0849583	0.208323	0.258626	0.0818485	0.0305201	0.0160778	0.155715	0.0198212
B4GALT3	0.0932821	0.340517	0.0548168	0.0300363	0.0906863	0.0347259	0.0364827	0.0153702	0.0531947	0.244824	0.0457399	0.0885745	0.245448	0.0152551	0.180351	0.0723028
ALG8	0.0638496	0.0160623	0.0615231	0.010932	0.0460675	0.0301086	0.179169	0.0613435	0.0282301	0.117847	0.0548729	0.0581457	0.0906153	0.401873	0.035748	0.0430803
AMFR	0.036883	0.0618033	0.0419723	0.026436	0.0317553	0.0216401	0.213037	0.343681	0.066265	0.0814923	0.0578649	0.0467158	0.0319683	0.13319	0.151806	0.0720054
CTBP1	0.00616969	0.0893291	0.0405339	0.0184986	0.0466105	0.0289585	0.0763032	0.0538391	0.0593582	0.0712343	0.0469677	0.100483	0.0315929	0.0489626	0.134563	0.0670045
UBE2J2	0.0213491	0.067652	0.0590989	0.0109849	0.0560518	0.0464843	0.102456	0.0197635	0.0936656	0.0431831	0.0399352	0.116129	0.0850525	0.0607935	0.0461193	0.0281517
CRYAA	0	0	0	0	0	0	0	0	0	0	0	0	0	0	0	0
UBQLN4	0.0462483	0.0567706	0.0806024	0.0243884	0.0267115	0.0314223	0.0220833	0.0295655	0.0496256	0.0816728	0.0389583	0.0634274	0.0608524	0.0306591	0.037282	0.037545
MGAT4B	0.0968404	0.146714	0.0644609	0.117707	0.0345528	0.16491	0.0844481	0.213288	0.0670962	0.0472538	0.0363522	0.0843892	0.130467	0.0204618	0.135982	0.0687268
TBC1D24	0.116074	0.0600186	0.0569731	0.0670464	0.127466	0.106455	0.13348	0.382501	0.0501631	0.0139806	0.0928	0.0714224	0.153469	0.120094	0.0333935	0.0337482
STX5	0.0200789	0.0680846	0.0268435	0.0331625	0.00970621	0.0298256	0.0541895	0.0560399	0.0827973	0.0462434	0.100354	0.13018	0.0803355	0.0322033	0.163821	0.0202837
SYVN1	0.0640644	0.0478663	0.087663	0.0252585	0.033589	0.0831059	0.0418706	0.0635832	0.0744817	0.0616344	0.0258063	0.09477	0.0307048	0.0986444	0.0581398	0.0196933
CAPN2	0.0494911	0.0528981	0.0958322	0.0530923	0.0524271	0.0264387	0.0957449	0.0555393	0.225958	0.00872104	0.111929	0.0700942	0.0611421	0.0638898	0.0364541	0.20492
SSR2	0.0318169	0.0703213	0.0453739	0.0125314	0.121164	0.0612979	0.0861771	0.0129864	0.225603	0.0258806	0.0239652	0.0640355	0.0105047	0.0301517	0.0406998	0.112584
STT3B	0.0254183	0.0859205	0.0353845	0.0317621	0.0486416	0.0547246	0.148907	0.0666028	0.0445538	0.0103386	0.0335069	0.0687555	0.0500355	0.0900887	0.0386871	0.0136611
DNAJC5G	0	0	0	0	0	0	0	0	0	0	0	0	0	0	0.0103411	0
RPN1	0.219118	0.0549558	0.0356289	0.0559708	0.142785	0.0047603	0.0300463	0.0411875	0.0158643	0.0445775	0.0414997	0.0427956	0.0212604	0.0236829	0.0319592	0.0331945
RFT1	0.0576317	0.0790036	0.0820157	0.0598973	0.0690163	0.00868552	0.11033	0.0679877	0.123221	0.0272929	0.0407125	0.0732496	0.0872675	0.113872	0.0317793	0.0128071
PIGX	0.0241219	0.0427035	0.0537702	0.0599344	0.0383328	0.0707797	0.0857345	0.0364939	0.151989	0.00486802	0.0479052	0.12645	0.0448403	0.0665122	0.0934913	0.0301592
HSPA4L	0.158652	0.0822453	0.0732232	0.0409949	0.0284436	0.101155	0.176746	0.0767241	0.0180967	0.041704	0.0603563	0.348924	0.022401	0.0202599	0.0215544	0.0812803
MON1A	0.0417858	0.0515211	0.0153261	0.0458047	0.102964	0.0126566	0.137864	0.167011	0.0839905	0.00573323	0.070894	0.0982044	0.146372	0.0824719	0.0394304	0.0306187
FBXO8	0.125297	0.0848941	0.0703501	0.0241769	0.0350676	0.00662601	0.0343798	0.0676164	0.0558043	0.0458398	0.0766374	0.0901211	0.106333	0.0910303	0.0104038	0.0750505
ARFIP1	0.105869	0.0627542	0.0588571	0.0417135	0.0427694	0.0142047	0.0920971	0.0668628	0.0166045	0.0535276	0.0148264	0.0380902	0.0502158	0.0552316	0.0459213	0.0616166
GALNT10	0.0885298	0.120632	0.0334997	0.158787	0.158775	0.0342723	0.046835	0.0317142	0.16672	0.0363229	0.0907145	0.0399627	0.0129196	0.0708313	0.0467615	0.0456588
OSGIN2	0.0549911	0.0771833	0.100947	0.0267066	0.0729842	0.0546317	0.0190981	0.0684141	0.0989103	0.0834624	0.0685516	0.17558	0.0583193	0.124278	0.0231238	0.0362441
MICALL2	0.274087	0.0609065	0.091248	0.0531741	0.0824935	0.0164734	0.258986	0.174233	0.0539059	0.257322	0.185468	0.340279	0.115317	0.149726	0.0839533	0.0431375
RASEF	0.113211	0.054972	0.036176	0.0596798	0.0534582	0.0292419	0.0193945	0.0412234	0.036195	0.0298268	0.0629798	0.0441316	0.0142746	0.10302	0.0715919	0.0199339
PIGA	0.159172	0.0606766	0.065105	0.040638	0.0210272	0.074694	0.0702961	0.0451015	0.0317289	0.0406749	0.0782433	0.124196	0.0423092	0.0919482	0.0916783	0.043856
VCP	0.0270922	0.145922	0.0526949	0.109538	0.0770401	0.0221493	0.0861222	0.0724589	0.052607	0.0417503	0.0217356	0.0808593	0.0201838	0.0520097	0.0205087	0.0118023
PIGO	0.0702029	0.100094	0.0391155	0.0152082	0.0253712	0.0272323	0.0332397	0.0244855	0.0218888	0.0151938	0.0127685	0.125385	0.0140471	0.0281511	0.037246	0.0791328
ARF6	0.08601	0.139423	0.0757129	0.0471379	0.0697762	0.0825485	0.0760939	0.0320793	0.0665459	0.0252409	0.0143359	0.111393	0.0470091	0.0449665	0.0515462	0.0198149
QSOX2	0.0639554	0.06293	0.133664	0.0667039	0.129515	0.00714076	0.0690769	0.0493044	0.0752835	0.024781	0.115618	0.158524	0.269187	0.382548	0.0222246	0.0765393
LARGE2	0.115024	0.0517354	0.555713	0.0674856	0.0769288	0.104399	0.0773938	0.189851	0.0989877	0.113672	0.288186	0.0858043	0.660657	0.145209	0.0343827	0.201427
RAB8B	0.0129891	0.0610567	0.0175993	0.0348687	0.0522935	0.0481431	0.00245627	0.0250863	0.0441119	0.0396899	0.147392	0.0391343	0.0447278	0.0204133	0.0472248	0.129492
TMX3	0.0888595	0.0590609	0.0940931	0.0206094	0.0467012	0.0575917	0.059859	0.0206664	0.0472712	0.0262805	0.0305752	0.0304571	0.0524848	0.115655	0.0606251	0.0506888
SEC11C	0.0460367	0.0399597	0.0589916	0.0751187	0.0847947	0.0566531	0.0874524	0.025535	0.0226525	0.0164974	0.0684365	0.0838391	0.041962	0.151107	0.114206	0.0211425
HSP90B1	0.0490954	0.0663915	0.0277482	0.0476028	0.0672775	0.0482673	0.0834485	0.0530574	0.0408283	0.0335051	0.0440767	0.0166131	0.0582414	0.0644898	0.0299048	0.0532352
AP1G1	0.0674539	0.0447426	0.0288461	0.0479035	0.0381116	0.010544	0.090767	0.0215544	0.0398084	0.0214933	0.053701	0.00784595	0.0433319	0.0810043	0.0446845	0.0119247
STX3	0.0462618	0.0672246	0.0442822	0.0608282	0.0523635	0.0359628	0.0586904	0.0395858	0.0514676	0.0231009	0.0384503	0.0608403	0.0725328	0.113564	0.0380168	0.0829405
PDIA3	0.108002	0.0371251	0.0204953	0.00792986	0.0358154	0.0474903	0.119542	0.0827433	0.0425029	0.034483	0.0733772	0.0774127	0.0270624	0.0665941	0.0483592	0.0719847
SGSM1	0.0424433	0.0672121	0.146428	0.0386224	0.0920404	0.068818	0.0471363	0.0503028	0.0228037	0.0358753	0.0679667	0.0659888	0.107121	0.0262878	0.0604072	0.16121
B4GALNT2	0	0.0178578	0.538557	0.150929	0.048675	0.140616	0.0647024	0.290831	0	0.0639327	0.102007	0	0.216035	0.0541286	0.14495	0
DOLPP1	0.0232041	0.133946	0.143017	0.0171895	0.0620224	0.022222	0.0533653	0.0451613	0.153882	0.071565	0.0804906	0.129261	0.0916538	0.0376831	0.0499746	0.134617
TBC1D21	0	0	0	0	0	0	0	0	0	0	0	0	0	0	0	0
TBC1D2B	0.0296249	0.0393096	0.0355363	0.0637965	0.0647868	0.0211463	0.0435114	0.0593242	0.0230929	0.0363259	0.0570997	0.0584868	0.0254018	0.0611447	0.0408265	0.12135
TBC1D16	0.0796315	0.0201371	0.231177	0.0303117	0.0250259	0.0267466	0.0339682	0.0181284	0.20145	0.0349533	0.0799234	0.159371	0.0626773	0.0586676	0.0198649	0.0242409
MYO5B	0.0366875	0.0771947	0.0534758	0.0836618	0.107284	0.0322942	0.113852	0.054853	0.0613069	0.0461767	0.0774172	0.157198	0.119947	0.111464	0.0991243	0.0715873
RAB8A	0.0735076	0.0446248	0.136756	0.0802797	0.018077	0.0524775	0.045508	0.0921205	0.0457758	0.0801177	0.0288654	0.0554971	0.192172	0.100644	0.0424162	0.0083891
RAB4B	0.0175927	0.0259616	0.172771	0.0604686	0.057959	0.035305	0.00808352	0.0415342	0.0217897	0.028737	0.0136072	0.038028	0.0497543	0.0557279	0.0296399	0.0382516
TRAPPC9	0.0228211	0.0570145	0.0152331	0.0255356	0.0835257	0.0137731	0.057315	0.0603783	0.101655	0.0311645	0.0135653	0.124568	0.0301518	0.0406258	0.0515321	0.0321923
UBXN6	0.032057	0.0688342	0.0128795	0.0765957	0.0340275	0.0279545	0.0832112	0.0209184	0.0579906	0.0345714	0.0234484	0.116013	0.0399275	0.0743533	0.0442538	0.199854
SRP68	0.0412183	0.0263645	0.027841	0.0512433	0.0809574	0.0524576	0.0311873	0.0707872	0.0184128	0.0442718	0.0630771	0.0639892	0.0576926	0.0630942	0.0487621	0.0352976
RAB26	0.0717148	0.308405	0.039204	0.0860235	0.0701741	0.177727	0.0546361	0.0634381	0.103019	0.217199	0.206018	0.135363	0.0411534	0.0378665	0.114031	0.163973
RAB3IL1	0.110838	0.157987	0.139444	0.160101	0.0562946	0.0224198	0.0476906	0.0979134	0.207899	0.0961022	0.0498748	0.149674	0.0290275	0.0908202	0.19701	0.0683645
RAB4A	0.0341332	0.0562005	0.0165292	0.148149	0.0614515	0.0577198	0.0462563	0.0140783	0.0838741	0.0221757	0.062409	0.0417895	0.0281246	0.0663592	0.0527174	0.0386834
MGAT2	0.0552385	0.0440425	0.074664	0.0247504	0.0333129	0.0184909	0.081134	0.0655778	0.131677	0.0167427	0.0570693	0.153332	0.0584499	0.0774754	0.110806	0.0437802
ARF4	0.0882902	0.107632	0.030626	0.0232084	0.0883245	0.0428229	0.0472839	0.0607597	0.0247219	0.0072532	0.0368357	0.0558916	0.0337064	0.00682365	0.0532014	0.0619992
RAB31	0.0766015	0.26171	0.104401	0.363432	0.0972075	0.0732938	0.040625	0.090606	0.103957	0.0403441	0.0263865	0.158441	0.162227	0.356015	0.103614	0.110566
STX18	0.0642718	0.0641433	0.0466831	0.0264781	0.0218191	0.0376445	0.0679242	0.117696	0.0546323	0.0376654	0.0214841	0.14775	0.043936	0.0557892	0.0321544	0.041157
VAMP5	0.0640865	0.136511	0.0577159	0.102134	0.0836777	0.202246	0.089706	0.1194	0.132187	0.0290316	0.0798687	0.127558	0.0541037	0.0253155	0.124935	0.120087
RAB3B	0.0194951	0.0703032	0.057534	0.111632	0.0412577	0.0216324	0.131235	0.0446566	0.176795	0.053289	0.115835	0.216743	0.139919	0.0215449	0	0.0673845
TBC1D10B	0.116492	0.102848	0.0332503	0.0254432	0.139296	0.0245109	0.012679	0.0929825	0.0606728	0.0231259	0.0532295	0.145128	0.0777209	0.0646349	0.107633	0.0173717
LMAN2	0.0745669	0.0101511	0.0393383	0.0151589	0.139261	0.103304	0.0998888	0.0819051	0.132403	0.0393439	0.0323056	0.0995409	0.0330983	0.0318365	0.0552803	0.0643416
RAB24	0.169258	0.0423025	0.0430904	0.0355082	0.0508251	0.0234869	0.188579	0.0129058	0.0887114	0.0533219	0.103442	0.0403051	0.113572	0.077074	0.077046	0.0148236
PDILT	0	0	0	0	0	0	0	0	0	0	0	0.190574	0	0	0	0
UBE2E3	0.0447782	0.0443385	0.0265039	0.074605	0.0357549	0.0904892	0.207243	0.0302997	0.0239537	0.00526115	0.0964015	0.078401	0.0628447	0.024351	0.0472502	0.104337
TRAPPC1	0.0297015	0.0814621	0.0338728	0.0233041	0.0749816	0.00685503	0.0366795	0.103759	0.0946024	0.046078	0.0899789	0.0661059	0.0734351	0.0162831	0.0480441	0.0161208
UBE2E1	0.0374746	0.0690996	0.0643221	0.0575934	0.0431266	0.0325373	0.0490935	0.0470537	0.0933896	0.0375809	0.00861112	0.0804152	0.0576183	0.0918783	0.0945523	0.033265
STX8	0.0620286	0.0924368	0.0239051	0.0209261	0.0566877	0.0164649	0.0589654	0.023936	0.0267994	0.0346863	0.0291348	0.0157955	0.0591002	0.0491975	0.0233496	0.154977
TMED10	0.0198486	0.112642	0.0171818	0.0900445	0.0204053	0.00649328	0.0334336	0.0729119	0.0495756	0.0316151	0.0210806	0.0755386	0.0254127	0.0353978	0.00321064	0.0342442
FAM71B	0	0	0	0	0	0	0	0	0	0	0	0	0	0	0	0
HAS2	0.0284568	0.191663	0.047727	0.060394	0.0585758	0.0585164	0.0914799	0.163443	0.113338	0.0563018	0.0347798	0.0738592	0.0545894	0.0472526	0.0765283	0.064297
BCL2	0.168013	0.0394748	0.192709	0.0516804	0.0692085	0.0774663	0.0777348	0.0263597	0.0257893	0.0416956	0.0169934	0.104619	0.123817	0.201843	0.201806	0.174471
RAB33B	0.0262352	0.0445686	0.0406829	0.0247674	0.00197118	0.027245	0.124797	0.0229993	0.0569204	0.0823678	0.145803	0.101794	0.0594298	0.0574946	0.0545658	0.068178
EIF2AK3	0.0561789	0.0479787	0.0470311	0.109919	0.0613525	0.101439	0.0791934	0.0305545	0.0659455	0.0377453	0.0528225	0.0445309	0.0223811	0.0923389	0.0747097	0.0561263
DPAGT1	0.0913637	0.0441884	0.0444947	0.0336909	0.0278105	0.0318835	0.0608371	0.0310679	0.0337211	0.0186814	0.0421187	0.0271969	0.041146	0.123408	0.099992	0.0324634
ALG14	0.0117694	0.0423808	0.0709552	0.0339899	0.143318	0.06959	0.012593	0.0494176	0.0676373	0.0158339	0.0503578	0.0883092	0.127115	0.059104	0.050721	0.0424886
RAB40A	0.0346834	0.0297118	0.0268704	0.0719522	0.063646	0.118351	0.0681923	0.0546977	0	0.145823	0.131729	0.092335	0.0644424	0.13203	0.0960958	0.0400082
RAB43	0.0424154	0.0183246	0.0418284	0.0254556	0.0491899	0.0101746	0.130343	0.0177201	0.0637502	0.0316733	0.0384292	0.0639503	0.0284981	0.035219	0.0665406	0.0581152
RAB37	0.323676	0.0734118	0.0924653	0.0236844	0.0484431	0.0376842	0.0510054	0.0630585	0.110486	0.0479836	0.154649	0.0372409	0.0668306	0.0952542	0.0536058	0.029416
GXYLT2	0.0917706	0.276016	0.0345601	0.0233092	0.0728852	0.0338166	0.0560498	0.045181	0.0931001	0.0688678	0.0113514	0.0364916	0.0371552	0.135267	0.15944	0.0265587
HSPA6	0.120954	0.0468083	0.0715641	0.292761	0.127694	0.125817	0.173838	0.0528045	0.0536006	0.0733748	0.0110958	0.271514	0.162218	0.10405	0.0820204	0.0233038
AGR3	0.149846	0.0599373	0.11287	0.041749	0.244179	0.307349	0	0.0950881	0	0.114407	0.200261	0.157484	0.155571	0.280999	0.568305	0.103005
NET1	0.116593	0.0625218	0.0805769	0.0638321	0.0571692	0.599143	0.0737244	0.119841	0.0601559	0.142929	0.0948407	0.059464	0.0272361	0.0629923	0.0622406	0.05844
UBXN2A	0.0502473	0.0807145	0.051758	0.0592352	0.0527876	0.0443917	0.0676587	0.0141461	0.0238804	0.0336511	0.0208751	0.0704026	0.0294993	0.0482298	0.069073	0.0143243
PIGG	0.0540403	0.0113489	0.10126	0.0598998	0.0610627	0.055258	0.0381715	0.020718	0.0565576	0.0865551	0.0522217	0.0668408	0.0738352	0.0297338	0.0410867	0.0140182
GALNTL6	0	0.0768496	0.0837083	0	0	0.0507166	0	0	0	0.0209882	0.0888944	0.129654	0	0	0.034866	0
SRP72	0.0428641	0.101885	0.0245174	0.0517431	0.055681	0.0133625	0.0632586	0.028218	0.0449487	0.0316282	0.0812852	0.0097959	0.057749	0.0804973	0.0778523	0.0221903
RAB1B	0.0632495	0.0605868	0.181239	0.0470064	0.0457143	0.0151904	0.00979848	0.0393701	0.0430493	0.0822568	0.0463669	0.0957763	0.0916602	0.107734	0.0383316	0.141748
ABO	0.109779	0.0485985	0.0920948	0.148339	0.0747078	0.0790917	0.146437	0.045369	0.0665759	0.0723921	0.029965	0.222134	0.0143291	0.0377933	0.115124	0.281639
DDIT3	0.176129	0.0303161	0.133987	0.163499	0.0709509	0.286746	0.111152	0.280635	0.157062	0.0139943	0.155991	0.215958	0.0823416	0.186584	0.0463411	0.0231141
ARHGAP1	0.147489	0.105839	0.151907	0.0290416	0.0987503	0.0319132	0.0698323	0.0241314	0.0239637	0.0339499	0.0636753	0.0920702	0.0506378	0.0305327	0.0307265	0.0846037
DOLK	0.0499939	0.0888445	0.0901505	0.0381007	0.0643576	0.00860497	0.038476	0.0825847	0.0614104	0.0162129	0.0565119	0.0509062	0.0417689	0.255168	0.0620624	0.0332811
CLTB	0.0650615	0.020017	0.0535908	0.0617983	0.0380661	0.0596096	0.083962	0.0543475	0.0757449	0.023387	0.0472731	0.0741158	0.0638593	0.131886	0.0190915	0.0219772
TBC1D10C	0.0855259	0.105356	0.0540345	0.014308	0.0687527	0.0452064	0.100292	0.0691824	0.135528	0.0938148	0.070759	0.185091	0.0733675	0.0304946	0.0131962	0.0654517
UBQLNL	0.047979	0.0337136	0.0597201	0.0842141	0.0552134	0.0554043	0.0903628	0.020826	0.0385009	0.104268	0.0968686	0.0501682	0.0684172	0.0723909	0.0985474	0.0264779
UBQLN3	0	0	0	0	0	0	0	0	0	0	0	0	0	0	0	0
ALG10B	0.0260905	0.0279856	0.0353045	0.0450158	0.0960619	0.0157938	0.0324917	0.0303075	0.0592498	0.0394185	0.0290125	0.0198529	0.0531668	0.0310638	0.0282428	0.00968824
RAB6A	0.0631252	0.0623998	0.0218599	0.102965	0.0383199	0.0134927	0.0407625	0.0572593	0.0696475	0.068238	0.0430004	0.0823603	0.0494762	0.0282773	0.0356276	0.0335472
B3GNTL1	0.0857575	0.0214302	0.466615	0.0275489	0.0275686	0.0668776	0.0964799	0.184603	0.062507	0.0633287	0.0960443	0.156997	0.465388	0.202338	0.0578724	0.0287789
RUFY1	0.0531393	0.072218	0.0543689	0.0311794	0.0908279	0.0588029	0.0304909	0.0458359	0.0862949	0.0283252	0.0389701	0.0491391	0.0713379	0.046516	0.0818583	0.0385328
SEC24C	0.0237297	0.0486622	0.0469675	0.0114088	0.0495767	0.0106885	0.0441739	0.0239801	0.0102616	0.0186521	0.0558725	0.00960125	0.0189356	0.0910063	0.0154743	0.0266203
MAN1B1	0.0372405	0.0798424	0.0923057	0.0663656	0.112178	0.0142488	0.0433552	0.0260586	0.0724794	0.0362404	0.0359179	0.107932	0.0607837	0.0848382	0.030278	0.151757
JUN	0.18477	0.372709	0.0977169	0.0184786	0.0493465	0.121832	0.0334362	0.138668	0.178989	0.0291335	0.0452002	0.154663	0.0674532	0.22686	0.0409628	0.118926
AP3S1	0.0379929	0.0888298	0.0703082	0.0116644	0.0457828	0.0234652	0.0686371	0.0282072	0.0304308	0.0174916	0.0416137	0.050538	0.0100578	0.127052	0.0111031	0.0246334
BET1L	0.0972201	0.0490718	0.0160062	0.037004	0.0749789	0.0286378	0.0479371	0.0649405	0.0718673	0.0422541	0.0125143	0.0152282	0.0329501	0.0587547	0.0233265	0.0416244
GALNT11	0.0481504	0.0788894	0.0315323	0.0730067	0.0403009	0.149677	0.0420899	0.0936731	0.0754191	0.0226289	0.0430782	0.0514412	0.0440304	0.0917586	0.0605517	0.0132534
ERN1	0.109011	0.0335729	0.0417346	0.0242335	0.0861761	0.0226516	0.0211364	0.142648	0.0677116	0.0325804	0.0905474	0.0682512	0.0955614	0.158004	0.023206	0.089979
STX19	0.0306985	0.221137	0.103773	0.151243	0.0958752	0.0628415	0.0381466	0.0363614	0.0262089	0.0789341	0.0307875	0.32374	0.0430559	0.0909618	0.0169856	0.158266
DPM3	0.0387412	0.0250185	0.0631402	0.0591072	0.0382977	0.0741192	0.0472368	0.0170086	0.121964	0.022561	0.0273431	0.0981389	0.0437228	0.0577759	0.0553116	0.0551402
CALR	0.362099	0.0657487	0.0358285	0.0481106	0.152348	0.0151658	0.0427846	0.0263256	0.037831	0.00695944	0.107958	0.0887342	0.108532	0.100617	0.0348012	0.130032
RAD23A	0.0491997	0.00853083	0.0268375	0.0243135	0.0219819	0.0885584	0.0273373	0.0562986	0.0388026	0.0142633	0.00777729	0.0130685	0.0649759	0.0552631	0.050524	0.0467702
RAB39A	0.0328478	0.0338936	0.044287	0.015119	0.130137	0.0202715	0.0238663	0.0439744	0.053667	0.106654	0.0463565	0.144316	0.0324077	0.0245408	0.060658	0.0568895
EXOC3	0.0503207	0.0334253	0.0250828	0.0178378	0.0618384	0.0191431	0.0305433	0.0330261	0.0472642	0.0339324	0.0552442	0.0555984	0.0116164	0.0105555	0.0218972	0.0544786
YOD1	0.0339411	0.0246743	0.045352	0.088285	0.049	0.0819503	0.0449803	0.089873	0.00993329	0.0659083	0.0941492	0.233042	0.0354031	0.0599561	0.0461056	0.0659232
SSR4	0.0636559	0.0902687	0.100672	0.00424207	0.0449086	0.0368865	0.0332668	0.0277687	0.043567	0.164777	0.101876	0.0949966	0.0406268	0.0360689	0.0969199	0.132283
TRAPPC5	0.11803	0.109283	0.0542582	0.00900058	0.133426	0.027931	0.07313	0.0314063	0.0837755	0.0319397	0.115238	0.0684334	0.0492246	0.0964991	0.0181602	0.0363323
MGAT4C	0	0	0	0	0	0	0	0	0	0	0	0	0	0	0.0205915	0
UBA7	0.0146304	0.0842014	0.0310387	0.0653952	0.0620221	0.0827587	0.0621934	0.0291501	0.045995	0.0384024	0.0755745	0.0591312	0.0254272	0.0698115	0.0668525	0.0666944
UBE2E2	0.0521675	0.01276	0.0408191	0.0238208	0.046789	0.0262061	0.0806782	0.0184974	0.0448496	0.124353	0.0201828	0.0638198	0.0286272	0.107774	0.127814	0.0300326
AP1S2	0.0491675	0.0163535	0.0568443	0.014084	0.0286132	0.0524509	0.206565	0.0213642	0.0723241	0.0718205	0.068182	0.0160839	0.036527	0.0872937	0.0378088	0.11412
TRAPPC6B	0.0300802	0.0687942	0.0663172	0.111758	0.0516211	0.0893647	0.0591637	0.0957579	0.0557064	0.0496676	0.0283727	0.0718025	0.0327065	0.0457285	0.0928646	0.0386188
NPLOC4	0.0810348	0.0286915	0.0484684	0.0856497	0.113849	0.0121574	0.0565212	0.0399332	0.205922	0.0570096	0.0345795	0.0408846	0.0257988	0.0488094	0.0309873	0.0446849
EXOC7	0.0350074	0.0875046	0.0402486	0.0282408	0.0412216	0.032855	0.0255249	0.0297123	0.129262	0.0327584	0.0365023	0.0272698	0.023417	0.0381245	0.0128396	0.0677983
ALG12	0.0561561	0.0898547	0.066197	0.0429843	0.0150629	0.0909208	0.0593122	0.02175	0.0215383	0.0348433	0.0361395	0.0845898	0.0746915	0.0325299	0.0419761	0.0438103
GALNT9	0	0	0.0491837	0	0	0.231751	0.178347	0.0603231	0	0	0	0.0821724	0.00668989	0.1196	0.108237	0.124446
SRPRA	0.0131954	0.0440212	0.058594	0.0369041	0.0323629	0.0462779	0.0594883	0.0354255	0.0819641	0.0168566	0.0318648	0.016015	0.111629	0.116785	0.0726178	0.0362464
A3GALT2	0	0.0572611	0	0.0508011	0	0	0.0564287	0	0	0.0547684	0.0553693	0	0	0.0868628	0.0792543	0.0454819
COPB2	0.0334636	0.0774962	0.0740647	0.0310789	0.0165773	0.0228	0.0336426	0.0113877	0.0189635	0.0391754	0.0441383	0.0813358	0.0222792	0.0400342	0.0834219	0.0366885
UBE2G2	0.0409477	0.0271878	0.0961359	0.0179758	0.0183953	0.0173704	0.120601	0.120218	0.0431455	0.0318389	0.0265687	0.0777027	0.0768595	0.0563257	0.0477223	0.0865574
AP3M1	0.05729	0.0893547	0.008721	0.0225077	0.0161651	0.0451677	0.112453	0.0448898	0.033223	0.0194683	0.0149672	0.0219818	0.0113285	0.0155828	0.0249271	0.0698755
RAB11B	0.0266761	0.0671833	0.0147752	0.0267425	0.0180846	0.0278806	0.0172452	0.058924	0.0777249	0.0284832	0.024153	0.0572411	0.0378021	0.0461426	0.0379342	0.0543217
PARK2	0.104525	0.411756	0.089655	0.425174	0.282937	0.0543055	0.164645	0.393185	0.145921	0.0315985	0.046653	0.178641	0.0985493	0.119996	0.0990828	0.148162
PDIA2	0.208258	0.00876591	0.0301394	0.449325	0.0388797	0	0.0647251	0.0426698	0.0201622	0.0993892	0.0607518	0.105617	0.0445875	0.0651023	0	0.114793
P4HB	0.111648	0.0342449	0.0296228	0.0850583	0.0808763	0.0172004	0.0501823	0.184337	0.0720485	0.0865794	0.0698631	0.0904524	0.0228396	0.104465	0.0665596	0.225582
ANKFY1	0.0254454	0.112197	0.0980726	0.0184615	0.0334778	0.0149356	0.036236	0.0246137	0.0333483	0.0272621	0.140775	0.0184478	0.0633753	0.025448	0.0347425	0.0238518
PIGP	0.00986229	0.0553737	0.023835	0.11344	0.0789275	0.0151559	0.0699805	0.0100874	0.0252015	0.0582283	0.0737312	0.0883732	0.01357	0.0444413	0.0181006	0.0760512
BCAP31	0.0466788	0.0665569	0.0719048	0.076495	0.0772892	0.0447633	0.068222	0.0836157	0.0606903	0.0342369	0.0501148	0.0632551	0.220861	0.0501428	0.0797046	0.0226218
ARAP1	0.0605963	0.0546951	0.0395214	0.0713921	0.0339981	0.0941375	0.187259	0.0449268	0.0410211	0.0303093	0.0308734	0.0514693	0.0284353	0.0453421	0.0387686	0.0874362
UBQLN2	0.0615403	0.0372806	0.0232548	0.0113926	0.0966644	0.020514	0.0108285	0.0299424	0.0746115	0.0391007	0.00756469	0.0405742	0.063957	0.084503	0.0874964	0.0677428
RAB42	0.107766	0.181495	0.0544348	0.0980007	0.0886964	0.0345415	0.528298	0.322256	0.0973157	0.167471	0.0429225	0.0337645	0.0477042	0.0704929	0.126462	0.069868
ALG1L	0.0572649	0.0452591	0.287625	0.0529085	0.594032	0.0926779	0.0608698	0.0245796	0.2997	0.204809	0.683658	0.169278	0.247984	0.151038	0.0151931	0.0609943
PPIA	0.0234532	0.179882	0.0633293	0.148411	0.10899	0.074847	0.0974761	0.0689233	0.192205	0.051212	0.0296171	0.131738	0.0820938	0.106987	0.0234891	0.0880193
TRAPPC2	0.0737221	0.0910408	0.076359	0.0147907	0.0702528	0.0117988	0.0746459	0.023816	0.0405387	0.044181	0.0854125	0.0929707	0.0505491	0.029524	0.147625	0.0725062
MAN2A2	0.0504471	0.0648754	0.017086	0.0605016	0.0184025	0.00554987	0.0225416	0.0125647	0.0346577	0.0380619	0.0383691	0.164796	0.084528	0.0455902	0.00948555	0.00737684
TRAPPC4	0.0398232	0.0299619	0.0347288	0.139956	0.0665119	0.054673	0.0389296	0.123289	0.0642123	0.0791299	0.0278345	0.125156	0.0841423	0.129118	0.113704	0.0183596
PGAP1	0.0517155	0.0678211	0.014293	0.0444937	0.070751	0.0328486	0.0710131	0.0882452	0.0418896	0.0263136	0.058914	0.108865	0.0421228	0.0348161	0.0426471	0.0594489
TBC1D9B	0.0148849	0.068016	0.0818277	0.0591853	0.0493236	0.0363645	0.051498	0.0240121	0.020918	0.0182235	0.0215805	0.0852406	0.059227	0.102426	0.0313898	0.0327891
MAP3K5	0.0410823	0.0732326	0.0619873	0.0712824	0.0598366	0.0425932	0.0629918	0.0568414	0.0367427	0.0307028	0.0415377	0.0445442	0.00907767	0.0826588	0.0367578	0.0585603
RAB40C	0.0795629	0.102084	0.0427183	0.0641347	0.0248752	0.00842079	0.0396672	0.0560694	0.0604284	0.0359959	0.037332	0.0618571	0.036675	0.0370481	0.0246484	0.0861897
PIGN	0.0436021	0.0469528	0.0506376	0.075495	0.0584218	0.0180803	0.0325941	0.0488286	0.0575144	0.0260424	0.0649985	0.0968527	0.0739348	0.152419	0.0147132	0.017451
GPAA1	0.0313139	0.0426451	0.0364052	0.0202414	0.015586	0.0220545	0.0640482	0.118301	0.472607	0.0157843	0.0402754	0.0700004	0.0383569	0.0669839	0.0652698	0.0157093
ERO1A	0.102903	0.067074	0.319988	0.141656	0.110555	0.132285	0.194155	0.239411	0.0750826	0.16972	0.140307	0.148434	0.0766857	0.120415	0.116275	0.118068
MAN1A2	0.0242393	0.0693376	0.0341627	0.04211	0.040317	0.0356937	0.0296881	0.0207196	0.0105046	0.0553317	0.0321405	0.142015	0.0079661	0.0462945	0.0668166	0.038475
SVIP	0.0832487	0.0312988	0.0352415	0.0351953	0.455053	0.0111058	0.131695	0.107544	0.0548385	0.0646621	0.0353411	0.0816281	0.0128788	0.090235	0.0564737	0.0363259
UBE2J1	0.0755636	0.00934571	0.0518881	0.0392585	0.0485259	0.0953127	0.0232616	0.0869425	0.0199647	0.0105942	0.0384726	0.0266875	0.0235629	0.334911	0.0486875	0.0273252
GLT6D1	0	0	0	0	0	0	0	0	0	0	0	0	0	0	0	0
INPP5B	0.0295557	0.0478401	0.0253907	0.0707708	0.00809289	0.118383	0.0489016	0.042468	0.0452856	0.0432825	0.0937753	0.0914512	0.0336467	0.0266772	0.0679157	0.0271769
RNF5	0.0319143	0.0588813	0.107066	0.047454	0.0268412	0.164743	0.0399796	0.0469509	0.0424406	0.0637435	0.0163298	0.199168	0.0980528	0.157072	0.138933	0.0898818
HSPA1B	0.0952202	0.062238	0.0122194	0.0763055	0.0457725	0.0222528	0.0685335	0.113619	0.0386015	0.0660895	0.0450633	0.120464	0.101905	0.128387	0.087845	0.063504
HSPA1L	0.039139	0.00877857	0.0440102	0.0510865	0.0614063	0.0535845	0.0365462	0.0415968	0.125063	0.0955048	0.0422019	0.177631	0.0331705	0.019871	0.0705691	0.276902
TBC1D8	0.0533972	0.0549226	0.147571	0.0668152	0.0376901	0.12317	0.0368416	0.0468969	0.0256591	0.0431466	0.0763513	0.0311398	0.0807146	0.0548903	0.0599453	0.0410822
RAB12	0.0121811	0.0529546	0.0385794	0.110173	0.0534454	0.0475038	0.1018	0.0507383	0.0728049	0.0794737	0.0378027	0.0888674	0.0427028	0.0612559	0.0358145	0.0836757
TMX2	0.0211794	0.0233889	0.0426477	0.0315178	0.0483722	0.0386684	0.0702566	0.0593693	0.0447357	0.0255397	0.0806654	0.034145	0.146191	0.104707	0.0502511	0.0459743
NCKIPSD	0.0539514	0.0743707	0.0113273	0.110711	0.0523818	0.0542845	0.117076	0.0461845	0.0599686	0.0519473	0.0499619	0.0811558	0.0319101	0.096973	0.117354	0.0702329
ATF6B	0.0502754	0.0542796	0.029826	0.0685523	0.0474533	0.04598	0.0836117	0.0353106	0.0489236	0.0362098	0.0296259	0.0269026	0.0282896	0.0507118	0.0223033	0.056901
REPIN1	0.0556609	0.0424386	0.0586226	0.023616	0.0632445	0.231883	0.0953742	0.0742241	0.123586	0.0323625	0.0618916	0.31772	0.0293631	0.0881504	0.128954	0.0656179
ALG3	0.456495	0.140476	0.136825	0.318247	0.264736	0.031665	0.0216787	0.0246783	0.117494	0.0546485	0.207193	0.159366	0.149288	0.466145	0.0317331	0.152722
VAMP2	0.169594	0.1657	0.130269	0.0519133	0.0591272	0.0886317	0.0313527	0.0403453	0.0949542	0.112096	0.0788959	0.0458641	0.213977	0.170734	0.0368754	0.294826
RAB6C	0	0.0697023	0	0.0664684	0	0.0334245	0.0347126	0	0	0	0.141365	0.232206	0	0.144243	0.0665325	0
TXNDC5	0.0325338	0.134299	0.0836253	0.0449222	0.0329525	0.0319336	0.026926	0.0531221	0.0515074	0.0399697	0.0765067	0.0542489	0.0484492	0.296313	0.0369997	0.0355419
ARFGAP3	0.0769742	0.0524972	0.101591	0.00108583	0.0658039	0.0368939	0.030254	0.0557439	0.0617939	0.0215658	0.0140494	0.0671125	0.0554448	0.10617	0.0517645	0.011897
DDOST	0.0897188	0.0864897	0.0111059	0.0407793	0.0302961	0.0440258	0.0705374	0.0656808	0.018837	0.0516287	0.0283253	0.0376172	0.073642	0.0431243	0.0228427	0.0299204
ALG1L2	0.0486433	0.0727239	0.0466445	0.0324772	0.0563553	0.0393376	0.0428066	0.0244757	0.0220369	0.0542564	0.0768515	0.211571	0.0482427	0.0251373	0.0575254	0.0706538
ALG11	0.0320708	0.0291524	0.0322491	0.0490507	0.0406411	0.0162402	0.0294416	0.0222163	0.0422374	0.0308883	0.104182	0.0324926	0.0137016	0.0308868	0.0862405	0.0400212
RAB44	0.0794281	0.155465	0.0323411	0.377742	0.0175514	0	0.0171098	0.0369526	0	0.0848155	0.0901715	0.101958	0.0746604	0.0475115	0	0.208516

## Sheet: TumorStage
Gene	ACC_stage2v3	ACC_stage2v4	ACC_stage3v4	BLCA_stage2v3	BLCA_stage2v4	BLCA_stage3v4	BRCA_stage1v2	BRCA_stage1v3	BRCA_stage1v4	BRCA_stage2v3	BRCA_stage2v4	BRCA_stage3v4	COAD_stage1v2	COAD_stage1v3	COAD_stage1v4	COAD_stage2v3	COAD_stage2v4	COAD_stage3v4	ESCA_stage1v2	ESCA_stage1v3	ESCA_stage2v3	HNSC_stage1v2	HNSC_stage1v3	HNSC_stage1v4	HNSC_stage2v3	HNSC_stage2v4	HNSC_stage3v4	KICH_stage1v2	KICH_stage1v3	KICH_stage2v3	KIRC_stage1v2	KIRC_stage1v3	KIRC_stage1v4	KIRC_stage2v3	KIRC_stage2v4	KIRC_stage3v4	KIRP_stage1v2	KIRP_stage1v3	KIRP_stage1v4	KIRP_stage2v3	KIRP_stage2v4	KIRP_stage3v4	LIHC_stage1v2	LIHC_stage1v3	LIHC_stage2v3	LUAD_stage1v2	LUAD_stage1v3	LUAD_stage1v4	LUAD_stage2v3
DPM1	0.138776	0.0442385	0.105941	0.301895	0.0928311	0.163881	0.133659	0.191478	0.0743007	0.133693	0.117156	0.0254859	0.0713041	0.012363	0.0277116	0.0664774	0.0653655	0.0768384	0.0134419	0.0938897	0.0843452	0.156261	0.0513292	0.16783	0.236855	0.206163	0.121682	0.127743	0.0341009	0.106441	0.0495982	0.148041	0.117962	0.0929125	0.138409	0.0418366	0.0442569	0.0523212	0.079982	0.0361031	0.0309637	0.0430488	0.166956	0.105077	0.070993	0.250182	0.189589	0.0790378	0.14631
ARF5	0.0125137	0.095497	0.0832659	0.0940667	0.09448	0.191701	0.146085	0.0553294	0.132866	0.10848	0.117432	0.144788	0.0606935	0.130536	0.0963396	0.251343	0.0660887	0.0301649	0.0680332	0.06046	0.0361429	0.12686	0.0551173	0.0829928	0.19703	0.11171	0.104561	0.00963092	0.0717855	0.0393171	0.259412	0.0589422	0.0263939	0.199797	0.106648	0.0865882	0.138864	0.0807598	0.0921692	0.0833702	0.252946	0.140849	0.125303	0.147046	0.121863	0.215369	0.139258	0.0566205	0.109889
COPZ2	0.0236227	0.0390693	0.0882468	0.344513	0.165646	0.333465	0.212544	0.329582	0.340977	0.203364	0.224191	0.202854	0.176164	0.084001	0.125284	0.0911812	0.130958	0.128619	0.109117	0.0473619	0.110399	0.16893	0.115913	0.17661	0.0865336	0.0793116	0.207327	0.232795	0.317582	0.100499	0.286432	0.117934	0.139287	0.226714	0.200348	0.216946	0.187484	0.142921	0.0555511	0.0819826	0.283878	0.257171	0.222744	0.224983	0.0296223	0.2392	0.201055	0.0304543	0.255755
TRAPPC6A	0.0197068	0.138443	0.0579513	0.0791634	0.230225	0.170422	0.132269	0.191943	0.185345	0.106747	0.136071	0.174054	0.0930229	0.0668704	0.0387992	0.161006	0.086176	0.0807685	0.228294	0.453945	0.0547489	0.00792861	0.0910623	0.0598417	0.0671524	0.169256	0.126078	0.222155	0.151806	0.0230324	0.106991	0.0694757	0.0455641	0.0546147	0.0646261	0.106037	0.0920675	0.123717	0.0309832	0.0276994	0.141195	0.0691749	0.341173	0.211907	0.186183	0.0862016	0.0798303	0.180391	0.0473747
PIGQ	0.0504117	0.008806	0.0506189	0.0964019	0.03467	0.0585786	0.104268	0.243951	0.130167	0.327334	0.214219	0.132147	0.122397	0.05704	0.0149972	0.185715	0.0400374	0.0523409	0.0779162	0.0288884	0.0660618	0.2812	0.463762	0.589456	0.181501	0.101239	0.0927341	0.0745877	0.0681426	0.00865066	0.0642023	0.136729	0.0545965	0.0806442	0.172654	0.118809	0.278893	0.102921	0.0719747	0.0247602	0.0662693	0.0142914	0.147375	0.577349	0.704579	0.274374	0.0499855	0.135874	0.246707
CYTH3	0.0163231	0.135055	0.0437149	0.192148	0.19236	0.19166	0.274933	0.103267	0.0544448	0.159366	0.0904652	0.105721	0.0827709	0.0794427	0.0707198	0.274246	0.0558723	0.0275405	0.119474	0.082334	0.0346178	0.150814	0.155297	0.235733	0.148561	0.0428255	0.186979	0.439124	0.0405701	0.105375	0.120813	0.156214	0.0805579	0.129141	0.113633	0.0824696	0.175164	0.179631	0.0881074	0.0580682	0.0345573	0.0701008	0.065762	0.129574	0.0407774	0.273354	0.0165287	0.0665786	0.271299
SEC62	0.0298648	0.0380154	0.0112279	0.0835302	0.0507487	0.133389	0.208151	0.149058	0.0792921	0.282127	0.0683538	0.0815792	0.10706	0.0520249	0.0540637	0.0527032	0.107433	0.0445771	0.0992166	0.0796922	0.127616	0.0469034	0.0304625	0.118992	0.172307	0.127248	0.143089	0.0278025	0.0105982	0.013198	0.170243	0.264135	0.0692101	0.0526386	0.062052	0.0982592	0.140898	0.0518154	0.0378655	0.0209112	0.0548399	0.017558	0.0953739	0.0777982	0.255115	0.318231	0.11702	0.042743	0.179652
POMT2	0.217967	0.0255678	0.0290518	0.165769	0.068813	0.0476507	0.284546	0.189969	0.111354	0.206539	0.0897751	0.0348023	0.292456	0.050304	0.0750403	0.189595	0.0858199	0.0590894	0.0110437	0.038142	0.0262697	0.170863	0.0957619	0.22573	0.171539	0.126179	0.312909	0.105919	0.0479639	0.0712153	0.365275	0.125841	0.0997052	0.225681	0.100733	0.148978	0.138849	0.100587	0.0188437	0.101355	0.0360979	0.105383	0.190124	0.130575	0.248822	0.138873	0.0840407	0.238624	0.186064
RABGAP1	0.0396814	0.0183132	0.143729	0.0407697	0.0785069	0.169488	0.193073	0.216428	0.0302918	0.154342	0.171147	0.0334542	0.113979	0.0619111	0.129143	0.0989417	0.215691	0.0560573	0.0225381	0.0567258	0.0615068	0.0106433	0.131598	0.132773	0.111499	0.287519	0.250694	0.085541	0.0632682	0.0855207	0.0822466	0.0623297	0.0498311	0.11819	0.114368	0.0803217	0.0956529	0.0549013	0.118271	0.123388	0.122938	0.0605711	0.141508	0.0488045	0.107552	0.0633919	0.299797	0.11348	0.11923
CAPN1	0.0326085	0.0816248	0.0871491	0.181877	0.234045	0.256843	0.18881	0.102889	0.0258705	0.113305	0.0762604	0.0786965	0.171396	0.104968	0.0567032	0.0738977	0.118742	0.172135	0.0418111	0.090199	0.0982881	0.100921	0.111285	0.104809	0.0727629	0.182724	0.349907	0.104214	0.0923409	0.0944507	0.182114	0.129254	0.0474306	0.0986126	0.174209	0.138421	0.0174159	0.0352879	0.173321	0.0233895	0.178251	0.0955853	0.118399	0.161576	0.189588	0.225547	0.13377	0.109874	0.222597
WAS	0.0375152	0.157218	0.101816	0.0604391	0.0637618	0.120409	0.0538547	0.104274	0.0919918	0.103979	0.116323	0.118393	0.134225	0.0593286	0.281572	0.0470841	0.0514275	0.0801298	0.12005	0.0972958	0.0482836	0.0984538	0.101579	0.132061	0.0798595	0.119197	0.0574744	0.255018	0.168521	0.071551	0.328261	0.148459	0.142438	0.145354	0.0352515	0.149234	0.0619257	0.0270579	0.0366405	0.118166	0.0338627	0.0431913	0.0841903	0.0832439	0.0313184	0.109044	0.0629627	0.165309	0.0999191
GLT8D1	0.0467026	0.0766396	0.127123	0.127392	0.0631198	0.211657	0.0795435	0.138725	0.0302498	0.0859692	0.0128742	0.0559508	0.161551	0.16439	0.110925	0.103316	0.11904	0.190374	0.0496368	0.0328986	0.0945208	0.0482204	0.0906341	0.0326088	0.0751884	0.0755907	0.113008	0.0146258	0.0656246	0.0960783	0.194664	0.33682	0.0742465	0.18276	0.0401671	0.20631	0.0138232	0.0750298	0.0525068	0.0301563	0.0573163	0.140802	0.153415	0.231797	0.111835	0.360971	0.0865812	0.0604637	0.0594218
RALBP1	0.210222	0.0508622	0.101852	0.182529	0.205661	0.12582	0.0863874	0.274201	0.245015	0.20051	0.198624	0.177965	0.0755863	0.104333	0.107641	0.0377364	0.347559	0.27111	0.126981	0.010187	0.238996	0.130362	0.0886886	0.166715	0.0613677	0.128134	0.0661103	0.00520243	0.0791208	0.0569865	0.072458	0.207746	0.0802041	0.120123	0.0210173	0.0371865	0.0419822	0.0628482	0.0658976	0.0243343	0.0123315	0.0816003	0.044645	0.0577009	0.107567	0.0861009	0.117537	0.0596705	0.0445185
ERP44	0.116438	0.092007	0.101326	0.138145	0.0513177	0.177495	0.146539	0.0680595	0.087712	0.124002	0.132343	0.0320012	0.210222	0.133438	0.0426029	0.0891453	0.150083	0.0435367	0.0606321	0.126454	0.0786364	0.00717073	0.115437	0.090794	0.111158	0.0799943	0.0497455	0.0570488	0.0371914	0.00653625	0.0643346	0.0908593	0.0862307	0.0427372	0.0789162	0.108259	0.0889189	0.0649378	0.0770877	0.101578	0.0542569	0.0505904	0.100441	0.049887	0.0561878	0.159046	0.0823605	0.0908563	0.0472738
SEC63	0.0473565	0.0992028	0.0110803	0.0981415	0.188551	0.164604	0.113299	0.183837	0.0667295	0.175719	0.0610275	0.161147	0.0806088	0.0617727	0.0863583	0.101811	0.16231	0.20926	0.0859668	0.0437773	0.181949	0.0348011	0.0704156	0.110803	0.0837323	0.239937	0.202074	0.109362	0.00160701	0.045308	0.0630932	0.125197	0.048857	0.0414862	0.142353	0.119392	0.0522378	0.114666	0.108024	0.0480866	0.0288624	0.0197125	0.0744455	0.222301	0.0860695	0.0753015	0.273445	0.0575072	0.0906888
RABEP1	0.0299124	0.129527	0.0343509	0.0326211	0.0961392	0.081707	0.108091	0.203041	0.13276	0.2506	0.291237	0.326786	0.0504584	0.183423	0.121687	0.181401	0.0438559	0.133303	0.092565	0.0502485	0.052452	0.0947332	0.0471193	0.085005	0.0934066	0.271361	0.208153	0.0147754	0.0113221	0.0636217	0.132464	0.161638	0.0609323	0.184104	0.0534606	0.0492109	0.0621946	0.0850527	0.0361292	0.0425308	0.0293898	0.0837829	0.165467	0.0960537	0.140993	0.133942	0.268455	0.107859	0.0220217
BAK1	0.0453508	0.128894	0.0374095	0.150469	0.323311	0.222483	0.0923935	0.139187	0.0784229	0.106225	0.0371472	0.0992421	0.0962932	0.243042	0.0393658	0.253205	0.0666615	0.145008	0.0618277	0.0628655	0.110448	0.266907	0.035928	0.220252	0.154486	0.179806	0.142727	0.144985	0.0214973	0.0408096	0.130183	0.164268	0.250207	0.109042	0.0987129	0.0982917	0.106097	0.129823	0.0717458	0.0370512	0.0282573	0.0146286	0.281691	0.147763	0.173336	0.170353	0.216215	0.135231	0.108342
ALG1	0.148225	0.12063	0.0304165	0.0527614	0.234195	0.264748	0.148813	0.0947547	0.0543691	0.189301	0.079343	0.0926811	0.181876	0.267832	0.0787467	0.0768698	0.0303104	0.14718	0.025441	0.108124	0.0690355	0.13022	0.100695	0.185102	0.0539423	0.119662	0.487994	0.101856	0.0189494	0.0118884	0.0655953	0.0812828	0.0637952	0.0709512	0.0524616	0.182036	0.0882761	0.164904	0.00935725	0.0525303	0.0215281	0.0126407	0.0568952	0.159379	0.118288	0.0877842	0.204531	0.0466005	0.0673228
FUT8	0.0953269	0.0795003	0.0322036	0.050732	0.0948807	0.0970442	0.158936	0.0739137	0.127876	0.104475	0.281416	0.227782	0.0496388	0.14396	0.13459	0.118261	0.0764421	0.0518134	0.136718	0.0806371	0.0471504	0.0140669	0.107961	0.0971136	0.233231	0.373593	0.108369	0.034896	0.0502211	0.0665842	0.0770468	0.0559421	0.119263	0.135632	0.0740166	0.21819	0.122353	0.124454	0.0523996	0.0939923	0.00806915	0.19541	0.0875674	0.0357903	0.130974	0.332745	0.115551	0.0976279	0.273165
TBC1D23	0.150754	0.0363725	0.161684	0.152934	0.0971038	0.0752494	0.229652	0.328235	0.0387272	0.0756341	0.0913606	0.128203	0.102014	0.108372	0.0347034	0.228977	0.106397	0.0742378	0.0145792	0.0756668	0.139225	0.0828409	0.0355434	0.0890195	0.138671	0.111877	0.370796	0.00459792	0.0105895	0.0113922	0.126366	0.0438528	0.0885756	0.0401813	0.0943348	0.0144714	0.0757476	0.110393	0.0601687	0.0647233	0.110234	0.0778169	0.114508	0.145037	0.110333	0.32471	0.183863	0.0798836	0.127054
RAB27B	0	0	0	0.02689	0.124238	0.0150779	0.31515	0.16302	0.226666	0.237782	0.291497	0.309486	0.0493469	0.124583	0.152847	0.263869	0.175557	0.132921	0.149209	0.237738	0.0825359	0.137284	0.0833167	0.119571	0.0742438	0.0780955	0.153068	0.157758	0.0604753	0.132319	0.211175	0.277498	0.107674	0.0537924	0.0739287	0.234855	0.14062	0.128688	0.197674	0.0763559	0.0362444	0.122653	0.0733062	0.0494294	0.16392	0.24076	0.209697	0.103174	0.185101
HSPA5	0.112266	0.0971389	0.151684	0.049477	0.0694646	0.120586	0.173995	0.145049	0.188968	0.12095	0.164884	0.206365	0.133925	0.152428	0.0293884	0.0640662	0.238759	0.0621147	0.0699944	0.0329828	0.0363266	0.188151	0.027936	0.105672	0.162812	0.10153	0.364955	0.0793535	0.00727838	0.0332889	0.0404463	0.108344	0.0664683	0.0208296	0.0218329	0.150683	0.0151411	0.130454	0.123649	0.0207007	0.0668705	0.0442718	0.119422	0.077845	0.0749448	0.141538	0.149095	0.149098	0.0598427
ARAP2	0.136556	0.0404906	0.0755827	0.145846	0.217885	0.110971	0.121549	0.182413	0.330317	0.183879	0.251423	0.148014	0.0784755	0.136825	0.186527	0.0461912	0.105414	0.137162	0.0839632	0.0185187	0.298626	0.146003	0.111239	0.142339	0.121092	0.0559821	0.0798519	0.196885	0.0722741	0.0584903	0.125558	0.0913813	0.0530231	0.098172	0.169398	0.128471	0.209747	0.0814526	0.0594479	0.0102426	0.0472502	0.125582	0.147921	0.311916	0.380972	0.105239	0.345286	0.120386	0.0747366
VAMP3	0.0585849	0.0641216	0.0629961	0.133416	0.102956	0.219082	0.217833	0.259176	0.0996226	0.182048	0.0654591	0.135542	0.194066	0.122846	0.236844	0.107065	0.122495	0.0540354	0.0700993	0.160548	0.107419	0.035339	0.0525818	0.067316	0.129118	0.153824	0.180263	0.127886	0.0113139	0.0125914	0.16254	0.251199	0.0892875	0.101186	0.125648	0.0633879	0.0859256	0.071051	0.190323	0.0266549	0.0917568	0.0391105	0.352088	0.10504	0.0698379	0.0870369	0.0736943	0.10595	0.0999662
HERPUD1	0.11514	0.0626637	0.0632602	0.0694756	0.0653329	0.124878	0.106006	0.0869785	0.0698468	0.0935736	0.142395	0.0935164	0.162676	0.116222	0.090623	0.275268	0.0703895	0.0974541	0.0508646	0.0649658	0.182349	0.0314799	0.0592083	0.0674819	0.14857	0.181805	0.238421	0.0591814	0.0367388	0.0966815	0.0873851	0.158836	0.0594941	0.137542	0.0693903	0.145395	0.117519	0.083851	0.109787	0.192755	0.152771	0.173106	0.146262	0.096419	0.190635	0.320572	0.220525	0.11437	0.137037
USE1	0.103446	0.0333041	0.0522262	0.186993	0.130133	0.127488	0.154602	0.172086	0.0401842	0.324934	0.0973425	0.0452548	0.0587957	0.0401699	0.0563352	0.105792	0.145488	0.127534	0.0398133	0.0192201	0.130099	0.0968533	0.228312	0.17328	0.153445	0.0728812	0.410923	0.0254267	0.035609	0.0864104	0.0649953	0.128292	0.0629707	0.143287	0.0749846	0.0587748	0.0659341	0.0834402	0.202487	0.133719	0.153802	0.0157038	0.215372	0.167567	0.152858	0.106519	0.118883	0.0384495	0.062277
TRAPPC3	0.0706829	0.0684855	0.0247823	0.169526	0.118625	0.0804266	0.186521	0.164004	0.0645528	0.193466	0.0455451	0.121509	0.202605	0.140506	0.0547009	0.0459248	0.106364	0.103338	0.102115	0.060443	0.064991	0.0484141	0.0484766	0.0606593	0.0761939	0.174166	0.0508219	0.00329312	0.0464821	0.0161733	0.0787203	0.126381	0.0532723	0.432788	0.167247	0.184249	0.10026	0.0904612	0.0462758	0.00435869	0.0188638	0.00706934	0.200421	0.106462	0.299508	0.0781745	0.0870688	0.285321	0.0974124
TBC1D22A	0.0255215	0.027138	0.0946149	0.130481	0.278389	0.114407	0.110392	0.0925846	0.232111	0.0682374	0.239696	0.249176	0.283617	0.196614	0.171249	0.0729657	0.0975757	0.0925732	0.109309	0.124904	0.225776	0.0816575	0.0351877	0.05315	0.112075	0.207344	0.507266	0.157049	0.219556	0.0776604	0.222282	0.123348	0.157246	0.184618	0.262521	0.0936923	0.0610945	0.043257	0.0699397	0.0251302	0.0954312	0.0747988	0.103575	0.100687	0.0384723	0.342638	0.207729	0.136319	0.142156
CUL1	0.0828739	0.128144	0.0902464	0.194008	0.102792	0.106383	0.151595	0.121817	0.0895225	0.275287	0.051622	0.1061	0.349793	0.0543099	0.152789	0.122699	0.105333	0.0297432	0.0191153	0.00947927	0.120057	0.145462	0.0891164	0.141664	0.176905	0.222676	0.18319	0.0387838	0.166177	0.0207461	0.207908	0.0520364	0.0499777	0.107803	0.13311	0.0567628	0.0195025	0.0494532	0.075952	0.0504906	0.147011	0.0823117	0.0796717	0.0567463	0.326566	0.25957	0.19706	0.108191	0.0949029
EIF2AK2	0.200026	0.0812754	0.209203	0.065953	0.0475118	0.0539174	0.160437	0.13142	0.0446866	0.136888	0.048997	0.0801125	0.111052	0.131835	0.0642747	0.049289	0.018904	0.137374	0.0436857	0.0157071	0.113177	0.260385	0.177279	0.26364	0.063223	0.070608	0.0875719	0.0223202	0.0210882	0.0107976	0.21538	0.0432792	0.043559	0.212932	0.334177	0.101646	0.0240109	0.0675029	0.0514785	0.0730267	0.0473471	0.0862646	0.144797	0.0782474	0.12328	0.148089	0.0796279	0.217233	0.114159
SEC61A1	0.0646434	0.0890042	0.0248351	0.116717	0.211016	0.0907661	0.234036	0.0894587	0.0345558	0.169392	0.0647203	0.0649362	0.129813	0.0860814	0.0840825	0.169169	0.199452	0.0666543	0.0679816	0.0204508	0.2086	0.128309	0.043476	0.0283618	0.0800959	0.107849	0.153294	0.00938504	0.0223424	0.0309054	0.156942	0.141822	0.122859	0.296159	0.282874	0.0544345	0.118866	0.0374232	0.141309	0.026989	0.0954814	0.146915	0.135087	0.042294	0.164857	0.0966419	0.0274664	0.0482839	0.059176
PSD	0.166444	0.0891766	0.0155099	0.104531	0.372972	0.247011	0.110265	0.101327	0.118149	0.098911	0.0566337	0.0820609	0.432998	0.323312	0.278219	0.0458426	0.194654	0.0941102	0.257536	0.0441434	0.146366	0.0340367	0.0479243	0.0417305	0.165912	0.134852	0.152107	0.0241644	0.0235594	0.0142491	0.0672969	0.19546	0.184189	0.0670485	0.255979	0.145932	0.130855	0.117612	0.0527751	0.0927198	0.0642934	0.010906	0.313483	0.0855867	0.0902978	0.099883	0.302838	0.033192	0.123019
PIGV	0.0578274	0.0736477	0.0586534	0.135562	0.387426	0.266045	0.109986	0.177059	0.0973866	0.239203	0.107402	0.0948192	0.361279	0.101999	0.0751587	0.218956	0.0828863	0.109342	0.263444	0.0456528	0.336941	0.131007	0.0420147	0.0873557	0.042128	0.0830838	0.0529713	0.0657969	0.0134997	0.0372213	0.121618	0.122538	0.118387	0.269245	0.187057	0.0794324	0.134401	0.110664	0.188779	0.032488	0.0530494	0.295919	0.223385	0.0969036	0.165185	0.123096	0.203929	0.127174	0.185496
CTSA	0.138072	0.191136	0.0555126	0.114972	0.303826	0.182302	0.340267	0.392697	0.159033	0.23311	0.26174	0.121787	0.306132	0.122391	0.157518	0.0685855	0.0185778	0.04002	0.0927256	0.0418068	0.0699554	0.096723	0.0805422	0.162561	0.0774691	0.063473	0.121046	0.0789369	0.115383	0.0570906	0.0741063	0.144904	0.0331805	0.077408	0.0609875	0.0735057	0.384577	0.0205913	0.0333045	0.183434	0.392121	0.115919	0.0866304	0.102335	0.116193	0.420664	0.140123	0.146447	0.650392
AP3D1	0.0153533	0.0150464	0.0513713	0.258079	0.0875778	0.159748	0.0986246	0.116933	0.0699553	0.125524	0.200567	0.255028	0.232746	0.255558	0.113054	0.196154	0.210022	0.0549612	0.114393	0.212869	0.0946711	0.0475765	0.221376	0.0795168	0.185703	0.182015	0.12479	0.120154	0.0391725	0.0385571	0.124349	0.0437579	0.130973	0.11195	0.156934	0.0252976	0.133779	0.0163104	0.0857708	0.14499	0.211279	0.0741687	0.112773	0.0878192	0.224325	0.157884	0.124907	0.151504	0.0724832
PDIA5	0.0770471	0.00873061	0.0457914	0.101053	0.308448	0.0979217	0.133046	0.0591398	0.0227336	0.256526	0.196393	0.0593822	0.41159	0.222548	0.16339	0.157623	0.0596938	0.0942169	0.060205	0.0446263	0.0949029	0.130941	0.0348198	0.214722	0.090604	0.0773887	0.186781	0.0495939	0.0671953	0.0767882	0.0347301	0.250042	0.177805	0.104603	0.269776	0.23467	0.0967375	0.110349	0.0422517	0.036626	0.0486716	0.102965	0.255927	0.329562	0.197184	0.131303	0.185372	0.26716	0.159554
TBC1D22B	0.107201	0.128532	0.0335563	0.0250684	0.287549	0.0385551	0.118009	0.194488	0.184871	0.161049	0.108817	0.266335	0.194316	0.146526	0.149576	0.172293	0.0859029	0.0629349	0.107413	0.0702139	0.153686	0.105857	0.0434312	0.0483047	0.0735261	0.0641686	0.0956862	0.0907316	0.0365607	0.0936211	0.206895	0.116493	0.0599461	0.127505	0.0432203	0.0789051	0.0518913	0.103313	0.0245618	0.0357869	0.0218532	0.0277018	0.143672	0.105571	0.0794363	0.0767007	0.155684	0.117712	0.20037
SEC61A2	0.147904	0.256941	0.0961717	0.322736	0.241744	0.114182	0.119476	0.204641	0.0500762	0.160619	0.11057	0.11862	0.22113	0.172355	0.112562	0.178425	0.190371	0.259598	0.0388472	0.0514138	0.0511254	0.180885	0.085079	0.182134	0.0889377	0.0661806	0.101157	0.0708417	0.0726876	0.287851	0.084692	0.130693	0.19151	0.111914	0.0832602	0.0371613	0.182307	0.120613	0.106066	0.0823895	0.0528521	0.0595098	0.144347	0.164283	0.0863032	0.112161	0.162618	0.129537	0.080011
TBC1D1	0.0812084	0.046193	0.0648782	0.350425	0.154854	0.147928	0.251863	0.493376	0.162188	0.303905	0.0664726	0.0854181	0.065506	0.0498972	0.0509281	0.122506	0.189513	0.124508	0.0639832	0.0918586	0.0536436	0.0398008	0.271422	0.379401	0.282635	0.476543	0.248818	0.233516	0.0710409	0.0248824	0.185735	0.297241	0.290255	0.0902052	0.0532822	0.0414817	0.272525	0.0469741	0.0266975	0.0304654	0.0572419	0.161541	0.190506	0.245521	0.102517	0.0937728	0.0773583	0.0725278	0.0201953
ATXN3	0.0133504	0.0197439	0.0216763	0.0386216	0.140506	0.133741	0.237294	0.115768	0.340838	0.241769	0.117823	0.245584	0.158711	0.0623778	0.0284463	0.111412	0.126575	0.108534	0.00495841	0.00249853	0.20205	0.121941	0.157025	0.0800599	0.141943	0.160081	0.21298	0.0373049	0.232309	0.117942	0.212616	0.0992369	0.104405	0.129911	0.129567	0.0611328	0.111064	0.0318677	0.0271654	0.10426	0.026081	0.0386154	0.158397	0.147896	0.158446	0.211	0.0637279	0.216727	0.127974
ARFGEF1	0.100804	0.0873845	0.0277204	0.141132	0.0872761	0.124478	0.103851	0.113526	0.29072	0.111363	0.233846	0.15045	0.388901	0.0942277	0.150707	0.415221	0.296488	0.104328	0.109591	0.0976543	0.182029	0.0145015	0.10893	0.0502374	0.103383	0.0675234	0.0744199	0.060162	0.0409343	0.0397067	0.0316999	0.0585321	0.114444	0.0425726	0.0518318	0.0244493	0.0792498	0.0642172	0.0224933	0.0916815	0.063602	0.0217472	0.033198	0.038177	0.140836	0.0875806	0.081024	0.379218	0.0854566
TRAM1	0.0535227	0.0105158	0.105238	0.332129	0.117188	0.243521	0.0967058	0.141383	0.139607	0.168355	0.0791769	0.14427	0.0495849	0.0940779	0.0574764	0.122049	0.132915	0.0549963	0.0691408	0.0609659	0.12496	0.0764573	0.0938964	0.0453077	0.102846	0.0715541	0.149495	0.126623	0.0244468	0.0570974	0.257521	0.0744216	0.132911	0.137086	0.188359	0.109004	0.12223	0.170261	0.349451	0.0908041	0.250512	0.143509	0.334745	0.248658	0.0542974	0.0655479	0.086058	0.0785331	0.0479148
EVI5	0.00847063	0.011587	0.0365446	0.0974127	0.186648	0.0514406	0.127869	0.0859873	0.0924748	0.0882377	0.0413781	0.120721	0.101892	0.144247	0.219856	0.0968234	0.0545252	0.175545	0.100801	0.065372	0.0579917	0.124008	0.0676353	0.0394699	0.0713752	0.0600822	0.093183	0.0275725	0.0150893	0.142419	0.11411	0.0430191	0.0892095	0.0785047	0.0543191	0.0377573	0.0798307	0.0945982	0.0218757	0.0152868	0.0518842	0.154695	0.0691123	0.0569208	0.239708	0.0723309	0.273549	0.0262073	0.372559
ROCK1	0.0382969	0.0435355	0.0672878	0.0620997	0.071505	0.207183	0.197209	0.0858286	0.113536	0.125195	0.0627345	0.0837776	0.16857	0.0861579	0.120531	0.0392181	0.0610738	0.102746	0.0294348	0.00935606	0.166983	0.0557304	0.123945	0.224718	0.0962453	0.0602366	0.0780772	0.0616659	0.0262668	0.0477417	0.0135212	0.035462	0.0100569	0.0446717	0.122232	0.00353187	0.0989008	0.167748	0.0262104	0.0432098	0.00781892	0.0322032	0.0569151	0.0315136	0.0747971	0.0948921	0.046558	0.118757	0.100726
ERLEC1	0.0793125	0.0210117	0.0655177	0.0856151	0.176972	0.0588091	0.170617	0.158904	0.0688251	0.0769845	0.0782661	0.0359955	0.0262585	0.0493744	0.0874934	0.076515	0.0346631	0.260821	0.0802553	0.0665248	0.16778	0.0644683	0.00358724	0.0513501	0.0198718	0.0923588	0.110277	0.0641823	0.164829	0.0560773	0.110239	0.0895983	0.118704	0.103338	0.0608078	0.120713	0.0535328	0.0683864	0.0404952	0.0399308	0.0505971	0.0267286	0.333662	0.0441013	0.181373	0.0916664	0.120084	0.0502895	0.0880494
DNAJA2	0.143477	0.265443	0.0398439	0.0652284	0.0977029	0.0796508	0.281379	0.184214	0.123797	0.0631429	0.0880539	0.0687586	0.0851555	0.103618	0.0798226	0.142207	0.0512154	0.0963933	0.0264856	0.0799528	0.0656521	0.0893873	0.0457955	0.21337	0.370715	0.231023	0.278666	0.110541	0.0751567	0.06054	0.0989995	0.0348578	0.0788534	0.127413	0.0722656	0.143945	0.0449622	0.0519417	0.0656406	0.0122726	0.0964325	0.154575	0.343991	0.159012	0.246576	0.336042	0.102082	0.0542678	0.100654
PIGB	0.0395024	0.0121345	0.0593224	0.131127	0.252222	0.117467	0.185654	0.338664	0.105394	0.305954	0.181094	0.14787	0.234025	0.109789	0.126797	0.233986	0.122402	0.0477035	0.0629141	0.0800383	0.0293623	0.0621711	0.0295776	0.063575	0.135594	0.116682	0.0762881	0.0186319	0.0465749	0.0523261	0.0633791	0.128565	0.0778049	0.0340152	0.0650222	0.0999427	0.0670482	0.0231141	0.295641	0.047255	0.308668	0.35058	0.0573623	0.172922	0.0851752	0.159498	0.224979	0.138381	0.04884
RAB27A	0.104575	0.05524	0.104461	0.145055	0.0450938	0.0560962	0.317073	0.165285	0.0850066	0.0816912	0.0825747	0.0483093	0.218434	0.0918224	0.0462908	0.0808233	0.0721446	0.108273	0.0945623	0.0181606	0.0950382	0.229687	0.267494	0.200757	0.140813	0.0932411	0.226927	0.100448	0.0425346	0.330109	0.103815	0.174251	0.0796687	0.107262	0.0184787	0.0893089	0.147938	0.102187	0.0567718	0.169426	0.094932	0.147932	0.175069	0.21023	0.13239	0.259322	0.092281	0.0487214	0.150147
UFD1L	0.07427	0.164916	0.137783	0.187175	0.168754	0.0905545	0.103034	0.142331	0.0934045	0.204257	0.103454	0.108618	0.17811	0.0501681	0.0718371	0.167466	0.132326	0.0690923	0.0527613	0.217685	0.0643051	0.0319014	0.105054	0.182976	0.168727	0.16825	0.171756	0.026867	0.0448745	0.0123704	0.142522	0.138383	0.154447	0.111216	0.0835385	0.150019	0.0826002	0.0330445	0.0411264	0.0691296	0.0262325	0.0305075	0.210526	0.113172	0.0621563	0.123768	0.132873	0.148207	0.0658557
EXOC5	0.0413514	0.0264091	0.0682123	0.114568	0.0566576	0.112995	0.214964	0.109435	0.0654858	0.0572943	0.117812	0.0869631	0.179391	0.0471608	0.0271313	0.0566364	0.0856302	0.109461	0.0285497	0.0095708	0.04371	0.0528366	0.0185649	0.116919	0.0215227	0.101076	0.105466	0.00606727	0.0384863	0.0323594	0.144068	0.0464731	0.0358364	0.0689034	0.127016	0.0405308	0.0499533	0.0475908	0.0333609	0.040134	0.0124062	0.0182751	0.0305717	0.153133	0.238821	0.0854699	0.0786417	0.0490863	0.0367444
AP3M2	0.0450039	0.0211491	0.00741521	0.172641	0.122799	0.120673	0.0727775	0.262106	0.375322	0.127518	0.370558	0.534339	0.363876	0.0884043	0.0277752	0.140854	0.145639	0.0411348	0.103845	0.214455	0.03143	0.0628204	0.0449848	0.0485025	0.0927998	0.103903	0.36766	0.135794	0.0936287	0.0817603	0.287637	0.126525	0.10536	0.293213	0.0666771	0.264497	0.299118	0.0312145	0.0446079	0.17286	0.0154176	0.0605275	0.0676323	0.0754373	0.24675	0.288884	0.204886	0.157908	0.0515026
SEL1L	0.0416805	0.107445	0.052674	0.0678627	0.193375	0.2833	0.0882095	0.129047	0.152257	0.0878939	0.14286	0.173218	0.167508	0.092693	0.118832	0.0740768	0.0291273	0.093869	0.0220563	0.118401	0.136621	0.0436774	0.0954834	0.107648	0.032915	0.0572188	0.163154	0.0255779	0.00962136	0.0491051	0.0601148	0.11729	0.054514	0.104991	0.204959	0.0109201	0.065449	0.0581083	0.023303	0.100832	0.0497016	0.0141646	0.0214511	0.125495	0.0655971	0.0791389	0.048699	0.128152	0.0551301
UBE2D1	0.164681	0.0163282	0.0581749	0.0684435	0.352788	0.0839623	0.117352	0.122707	0.0228246	0.132266	0.099928	0.0905714	0.201329	0.115199	0.106426	0.214182	0.249589	0.0426597	0.0350599	0.037458	0.0407186	0.138501	0.0216801	0.074445	0.130793	0.220296	0.119989	0.0701652	0.0420949	0.100367	0.125376	0.135542	0.0985732	0.054269	0.0795866	0.0848683	0.0692983	0.0676943	0.136472	0.0190308	0.059477	0.0916562	0.178555	0.106037	0.13357	0.330362	0.241589	0.22854	0.0315408
ACAP1	0.0350614	0.0431426	0.0942314	0.0293776	0.0838421	0.233764	0.170702	0.0914927	0.0482836	0.210603	0.132307	0.129751	0.319657	0.0739682	0.0839213	0.0723717	0.0610158	0.146785	0.119155	0.331126	0.0140101	0.0477055	0.0385905	0.0921541	0.0731873	0.255373	0.248357	0.077277	0.0266863	0.0807465	0.238388	0.227137	0.135014	0.1435	0.120687	0.0754458	0.104923	0.156023	0.0323961	0.0107059	0.0517954	0.132064	0.229898	0.207379	0.0360126	0.110987	0.31495	0.173292	0.320661
DERL2	0.0456993	0.125965	0.091741	0.0411357	0.295704	0.155921	0.0868463	0.0882827	0.0754506	0.226702	0.0743373	0.0429597	0.0385537	0.0994511	0.0992798	0.185456	0.0519352	0.0472171	0.0192178	0.0249411	0.0443286	0.186392	0.0912802	0.126313	0.0904273	0.143323	0.137688	0.0291315	0.0327216	0.0486446	0.0809994	0.354386	0.209102	0.221086	0.198195	0.126534	0.0180104	0.102283	0.0562266	0.00779917	0.0309059	0.0190658	0.18686	0.098351	0.248112	0.127586	0.268355	0.0640454	0.0853511
NDE1	0.033481	0.349308	0.262693	0.0970829	0.0669343	0.560855	0.367623	0.167129	0.18073	0.105356	0.0884999	0.14212	0.0734263	0.11003	0.225565	0.0817712	0.199878	0.123255	0.0444201	0.230914	0.207787	0.0512493	0.240307	0.245159	0.197217	0.0885552	0.159561	0.0322196	0.00479636	0.069438	0.0910125	0.0902194	0.191955	0.11031	0.183182	0.0406045	0.110175	0.215231	0.0316795	0.0449224	0.00751794	0.066484	0.255332	0.105158	0.0519014	0.406401	0.0880091	0.0651202	0.146102
AP1M1	0.0435637	0.0784838	0.0185464	0.0258263	0.0794892	0.0789783	0.128378	0.130615	0.14505	0.171942	0.115891	0.0580236	0.312701	0.127615	0.12743	0.157707	0.092007	0.127272	0.106534	0.0105667	0.13201	0.0841951	0.0790456	0.184705	0.226196	0.110464	0.0659796	0.134164	0.0323043	0.132076	0.128492	0.137627	0.0691602	0.0851684	0.0922328	0.129624	0.0623093	0.168993	0.121131	0.280767	0.238184	0.104846	0.115491	0.0661803	0.106208	0.359203	0.187446	0.00789086	0.106827
NSF	0.128275	0.13233	0.186281	0.0634535	0.124419	0.144424	0.0707323	0.126841	0.193579	0.0960464	0.142143	0.156479	0.108156	0.0722177	0.0673235	0.124269	0.075728	0.128381	0.0418871	0.0747763	0.209113	0.226446	0.0364771	0.0825423	0.0982089	0.0521354	0.140571	0.118954	0.00820178	0.0553309	0.124847	0.13006	0.13722	0.117249	0.060731	0.0843691	0.0275398	0.0379313	0.104598	0.0196099	0.0494417	0.115887	0.0934953	0.0502816	0.0128766	0.0408732	0.0730474	0.0723138	0.0434148
LMAN1	0.0236842	0.090227	0.0769071	0.101045	0.0628787	0.123394	0.038481	0.0496187	0.0584037	0.266672	0.0773722	0.0773025	0.146952	0.0980588	0.0803575	0.13519	0.264762	0.0474134	0.203982	0.151486	0.100663	0.0241814	0.0257217	0.0440143	0.113103	0.152088	0.149467	0.0566191	0.0381821	0.067366	0.0947253	0.126624	0.0418031	0.0648222	0.0691054	0.203447	0.0447727	0.0960185	0.139872	0.084352	0.0728784	0.103099	0.351415	0.173249	0.156789	0.527914	0.092259	0.0632861	0.345922
RAB7A	0.0214025	0.0600468	0.0590872	0.137635	0.0811171	0.14668	0.167437	0.24204	0.141766	0.186214	0.0842256	0.0807151	0.0861453	0.171618	0.0724639	0.125572	0.0404333	0.0571899	0.0795027	0.0244617	0.0806937	0.160883	0.257614	0.271751	0.0219889	0.0984051	0.181637	0.0568464	0.0293032	0.0299768	0.0902394	0.0951035	0.187677	0.140514	0.0636115	0.0843497	0.0427948	0.052709	0.0293276	0.0623105	0.024552	0.159607	0.0314572	0.0595913	0.0843024	0.132156	0.0644883	0.0834053	0.204613
SEC31B	0.0136993	0.0461333	0.0388333	0.294161	0.144628	0.114659	0.0934107	0.179556	0.043786	0.134529	0.130408	0.106147	0.193653	0.0938771	0.0569387	0.0691966	0.0753953	0.0428785	0.0559508	0.105007	0.134935	0.0905698	0.0709975	0.0380226	0.0935054	0.118842	0.0868778	0.0363281	0.0121077	0.199132	0.238254	0.281948	0.175457	0.288191	0.21251	0.277331	0.0810933	0.0388788	0.107575	0.0680828	0.0943824	0.0626106	0.413266	0.275178	0.145382	0.159497	0.188357	0.204129	0.122889
ARHGEF1	0.0660131	0.123585	0.0814463	0.274312	0.0540365	0.0285905	0.183292	0.253633	0.106132	0.410496	0.15384	0.0565992	0.0270174	0.0945511	0.196862	0.0556014	0.0386733	0.116916	0.0699803	0.0746161	0.0334638	0.0959892	0.0730544	0.0921134	0.128176	0.25917	0.137044	0.0147768	0.0208117	0.166074	0.162629	0.0585318	0.0865732	0.102435	0.0909345	0.0658735	0.148024	0.0393712	0.0457323	0.14423	0.13893	0.0170754	0.0763523	0.358731	0.383635	0.138657	0.32966	0.0664888	0.193152
MAP2K7	0.0911341	0.0593499	0.0182344	0.474248	0.328905	0.109846	0.173788	0.220416	0.113676	0.334682	0.108191	0.0630199	0.0676403	0.0331878	0.0431941	0.135788	0.0594407	0.0297914	0.0645832	0.0460704	0.0954363	0.102623	0.0926598	0.214859	0.101329	0.0813427	0.084891	0.059045	0.052196	0.177867	0.132074	0.184305	0.155013	0.0865377	0.132882	0.0311076	0.0765435	0.0659269	0.0449628	0.0984072	0.0545107	0.0711431	0.0622344	0.117234	0.0680697	0.142012	0.0673704	0.0298203	0.0833597
DNAJC10	0.0581233	0.0294083	0.00607199	0.392794	0.079838	0.49764	0.375221	0.315804	0.206686	0.190305	0.222201	0.189552	0.158533	0.0532162	0.16229	0.0993507	0.0873557	0.0477939	0.0336924	0.0608255	0.0516789	0.114692	0.0230544	0.0230753	0.213445	0.255534	0.106328	0.0770477	0.0274741	0.0104419	0.101982	0.0525993	0.0680507	0.0817703	0.0468188	0.0703409	0.12417	0.0511038	0.165502	0.183253	0.268479	0.140301	0.380646	0.355423	0.0535658	0.0830594	0.228113	0.157168	0.169548
PIK3C3	0.157873	0.139695	0.0992912	0.0682934	0.0626171	0.31851	0.100367	0.141924	0.0566819	0.261246	0.0920571	0.135146	0.0527999	0.132893	0.103353	0.181538	0.19013	0.082399	0.00976064	0.0546246	0.19736	0.0140456	0.0991724	0.0619493	0.22228	0.146577	0.258813	0.0926437	0.0936207	0.0245163	0.140282	0.0596124	0.0426886	0.106166	0.165491	0.0534393	0.0714586	0.0340661	0.0486608	0.0755749	0.164966	0.00844141	0.226341	0.105331	0.134395	0.304518	0.540954	0.0529889	0.14835
UBE2D4	0.0598774	0.106808	0.0606582	0.121955	0.0475746	0.0493113	0.102275	0.110905	0.0976663	0.127147	0.0666445	0.143459	0.0615884	0.156614	0.115047	0.133808	0.381598	0.335464	0.0815899	0.0700183	0.0582757	0.045035	0.0118128	0.114284	0.0743189	0.0570778	0.0601685	0.020091	0.03653	0.0152249	0.0453215	0.0716777	0.0734614	0.211325	0.0500172	0.0817394	0.022791	0.0802022	0.114166	0.0530917	0.180123	0.173485	0.10267	0.11022	0.173982	0.19746	0.275659	0.0531029	0.111605
SAR1A	0.0445248	0.0336542	0.0850228	0.188486	0.159201	0.196493	0.121233	0.226084	0.111953	0.281378	0.129445	0.0859723	0.203851	0.0729453	0.074912	0.0712119	0.0426596	0.0296061	0.0939364	0.01471	0.0942875	0.0607132	0.0545135	0.0531781	0.103849	0.209541	0.31289	0.156039	0.03236	0.163043	0.0815339	0.142983	0.0846963	0.0207868	0.11879	0.0530715	0.0709545	0.0679233	0.209101	0.0293053	0.0636842	0.203036	0.038114	0.0701128	0.138028	0.163831	0.273268	0.129262	0.323737
STX7	0.0887247	0.00707687	0.0715892	0.0509871	0.118046	0.154863	0.0453965	0.247249	0.12754	0.197176	0.125824	0.025783	0.242073	0.136355	0.109916	0.100928	0.180323	0.108154	0.0319501	0.0935026	0.02277	0.0691781	0.013432	0.0700981	0.071794	0.109146	0.0749516	0.0871689	0.00720761	0.0652163	0.156161	0.109622	0.0214574	0.123795	0.0244272	0.0230553	0.0757259	0.0473355	0.0314903	0.020564	0.0457402	0.108452	0.0715106	0.102685	0.074136	0.172785	0.0809221	0.102616	0.0263482
RAB21	0.0670281	0.0521866	0.00962271	0.0254832	0.133273	0.226368	0.18288	0.124318	0.0420117	0.148694	0.0463793	0.033013	0.286104	0.0637763	0.0185689	0.0481055	0.0706626	0.0681853	0.450614	0.199429	0.115268	0.104923	0.100075	0.136543	0.0641002	0.0575429	0.0758138	0.0349306	0.0296456	0.0499425	0.132441	0.138706	0.101081	0.239473	0.0653958	0.149414	0.0515989	0.083383	0.0879245	0.0401842	0.0171252	0.116359	0.116696	0.133682	0.209423	0.381156	0.160912	0.0941027	0.148236
HSP90AA1	0.0339202	0.048553	0.012505	0.0927941	0.0664603	0.0981783	0.340534	0.284513	0.0448914	0.0964436	0.0970529	0.21161	0.0366883	0.0811162	0.0331039	0.155235	0.125818	0.126224	0.101156	0.218077	0.086533	0.101331	0.12783	0.169653	0.0526449	0.058555	0.246543	0.104649	0.00539319	0.0660629	0.141681	0.0754607	0.0843668	0.0585519	0.103879	0.0316681	0.158179	0.108927	0.0763787	0.0413139	0.0367695	0.0440046	0.0472891	0.0925175	0.191615	0.15918	0.201085	0.198995	0.291748
UBA5	0.0626793	0.0195467	0.00998189	0.0972797	0.363093	0.0417486	0.111679	0.154615	0.0423181	0.13862	0.0503812	0.111007	0.150549	0.181207	0.0889399	0.0933598	0.0914718	0.0714999	0.0994813	0.146965	0.103353	0.0811756	0.0331273	0.0795444	0.0700561	0.113991	0.274497	0.0189791	0.0220688	0.016115	0.243068	0.125227	0.16185	0.196114	0.0672034	0.256453	0.069194	0.140109	0.219733	0.0274983	0.216688	0.140569	0.054926	0.18183	0.0555171	0.144326	0.150751	0.0471062	0.113864
RAB10	0.0137375	0.0324036	0.103721	0.178913	0.0754207	0.106847	0.131742	0.129847	0.0514894	0.254608	0.0715628	0.126412	0.0707787	0.0545531	0.091603	0.132368	0.49671	0.244871	0.0736228	0.0494449	0.0725608	0.0768855	0.0829138	0.120333	0.0524104	0.0581216	0.06954	0.0684113	0.0210138	0.0175006	0.14114	0.0551628	0.0918328	0.0231809	0.159261	0.0901966	0.0743905	0.124181	0.0161391	0.186082	0.0653295	0.0471883	0.00779592	0.085836	0.0606787	0.349949	0.12311	0.0568793	0.0305779
DNAJA1	0.0497138	0.019992	0.205496	0.182125	0.15904	0.164478	0.170277	0.17258	0.159035	0.391837	0.146447	0.167317	0.107182	0.178826	0.160756	0.272537	0.170433	0.0798243	0.0732833	0.0474822	0.136445	0.126069	0.0515389	0.209074	0.0516845	0.0802615	0.209346	0.220366	0.116235	0.0141465	0.0891008	0.0832824	0.154202	0.0619626	0.0787008	0.120275	0.0263917	0.0547385	0.0328885	0.0197498	0.0305224	0.0270907	0.242361	0.0541537	0.178496	0.0881961	0.0765283	0.0888062	0.0385027
B4GALT1	0.107236	0.0781897	0.0858546	0.359031	0.351909	0.0402686	0.22143	0.203731	0.282322	0.180748	0.310467	0.160029	0.111351	0.0479954	0.0898928	0.126736	0.167921	0.088613	0.205678	0.0924299	0.0547351	0.0591225	0.029221	0.0733344	0.120381	0.0419046	0.0992428	0.0622062	0.00442328	0.102107	0.108138	0.298583	0.167335	0.212444	0.358774	0.281646	0.100298	0.0700394	0.1133	0.177042	0.193673	0.129703	0.209312	0.209827	0.175858	0.208174	0.19744	0.115911	0.117429
EIF2AK1	0.0339048	0.0523179	0.086148	0.201103	0.412976	0.0859622	0.0924401	0.109146	0.0751434	0.0569309	0.14614	0.0975667	0.125186	0.152685	0.106271	0.429171	0.10885	0.0313488	0.090308	0.112569	0.0301746	0.0775209	0.0272322	0.166722	0.114437	0.0980464	0.0925582	0.105524	0.0347224	0.0759208	0.154301	0.142578	0.0792314	0.191379	0.0932008	0.108738	0.207677	0.139294	0.14911	0.108227	0.173294	0.213508	0.183106	0.176318	0.121703	0.0831925	0.118429	0.0912457	0.128966
TMED2	0.0102259	0.0241007	0.0679278	0.0522137	0.0264541	0.0719998	0.17579	0.22413	0.087606	0.306205	0.143307	0.0713334	0.110143	0.078098	0.022006	0.197107	0.0991969	0.0522571	0.0582641	0.0838551	0.155299	0.177783	0.0646486	0.0688488	0.0420204	0.0518704	0.104268	0.0180793	0.0318723	0.0677054	0.0887182	0.055967	0.117676	0.107444	0.142255	0.133458	0.131403	0.120158	0.094966	0.0261292	0.0318688	0.0190681	0.112507	0.0305165	0.124099	0.155636	0.0389556	0.07742	0.0993881
ERO1B	0.0209983	0.0300873	0.0436573	0.278114	0.105894	0.228754	0.120034	0.0976549	0.195814	0.101714	0.127598	0.258442	0.0488824	0.117129	0.0488335	0.0905612	0.0454833	0.101741	0.0636876	0.0476971	0.137413	0.0370062	0.0551735	0.0781094	0.0315709	0.0406206	0.0769939	0.134032	0.0589359	0.0800146	0.081492	0.0676435	0.0642888	0.0406168	0.10897	0.0424422	0.0556109	0.182559	0.186589	0.146865	0.0326488	0.0870011	0.080497	0.365706	0.594119	0.243459	0.08874	0.262333	0.0956244
ALG9	0.155889	0.0428988	0.112371	0.114737	0.10417	0.203605	0.26671	0.0562749	0.0908955	0.201642	0.138141	0.0788445	0.33392	0.171791	0.113633	0.118681	0.148005	0.028078	0.221064	0.181407	0.0666826	0.0723243	0.0706689	0.277042	0.0918389	0.106266	0.233216	0.00588118	0.131158	0.0291669	0.117293	0.0812502	0.287708	0.167649	0.147144	0.199516	0.242776	0.164878	0.0992509	0.0451565	0.0336644	0.0969388	0.0753999	0.096348	0.474669	0.390376	0.280316	0.0442984	0.0840794
BAX	0.0291286	0.024152	0.0123289	0.0781122	0.0823471	0.0773858	0.124986	0.105022	0.0229882	0.113106	0.0176313	0.0823061	0.0796001	0.318387	0.0855188	0.465069	0.141896	0.135287	0.0411284	0.0682453	0.332395	0.156006	0.0513793	0.0921528	0.047936	0.143414	0.0701057	0.0261775	0.0905481	0.127932	0.114834	0.304035	0.1428	0.0671703	0.216099	0.108056	0.184359	0.055495	0.161678	0.0279722	0.124218	0.151215	0.192735	0.0976457	0.0556788	0.112779	0.127003	0.302065	0.0813218
PIGS	0.211477	0.0770785	0.0501399	0.155654	0.199541	0.0722489	0.132902	0.198238	0.108375	0.240141	0.0380341	0.139242	0.20833	0.0616026	0.114119	0.0705065	0.0878483	0.163433	0.160609	0.218076	0.141813	0.0675793	0.136588	0.16789	0.156171	0.254503	0.0963113	0.116306	0.0626715	0.00754449	0.163168	0.0878461	0.0649748	0.0877446	0.0200329	0.0556793	0.0344833	0.0197133	0.110254	0.0279038	0.127416	0.152065	0.144552	0.44384	0.100424	0.116573	0.142907	0.135568	0.256846
GMCL1	0.0198238	0.0651207	0.0286919	0.0532377	0.125289	0.109474	0.143293	0.0621814	0.159793	0.364167	0.226857	0.0556895	0.0778678	0.154601	0.0578778	0.277611	0.0665432	0.0688634	0.0165957	0.0987792	0.257565	0.0373744	0.0656785	0.0890309	0.158462	0.164367	0.104582	0.0942427	0.0331466	0.061046	0.0923447	0.26476	0.196743	0.0786623	0.141407	0.273263	0.133799	0.0836105	0.16415	0.0385362	0.165451	0.379308	0.0253656	0.0812742	0.144115	0.161326	0.192967	0.118639	0.203305
ALG6	0.118112	0.0405151	0.0293461	0.021448	0.176642	0.11105	0.149866	0.0774062	0.126973	0.227467	0.24658	0.141598	0.252594	0.350639	0.121353	0.108301	0.140708	0.096671	0.0550811	0.111917	0.0327237	0.011416	0.071451	0.168016	0.0746872	0.117497	0.169705	0.0276858	0.152097	0.111793	0.103674	0.253856	0.119896	0.099072	0.0897294	0.101432	0.116843	0.0522872	0.0716732	0.176862	0.0635345	0.0573976	0.107164	0.0314517	0.0632399	0.287087	0.124227	0.137803	0.20252
ASAP3	0.0711538	0.0600008	0.0500161	0.15525	0.0285358	0.0856842	0.0980088	0.137804	0.100291	0.143173	0.0648475	0.174713	0.27825	0.154768	0.130496	0.181593	0.0770465	0.0449402	0.241374	0.0668187	0.0296158	0.119767	0.0397307	0.108392	0.0354827	0.19274	0.232216	0.217599	0.146597	0.11814	0.0371991	0.301523	0.403794	0.360125	0.2711	0.179411	0.134666	0.275061	0.102627	0.209765	0.0566985	0.209163	0.0481162	0.0765191	0.0415233	0.380783	0.639439	0.0373308	0.270746
EDEM2	0.102535	0.0263493	0.0209045	0.068337	0.120666	0.0637016	0.450602	0.414541	0.0908004	0.267991	0.127295	0.1425	0.0779805	0.142669	0.12098	0.142903	0.170792	0.104733	0.05447	0.0345231	0.0634463	0.051379	0.0536819	0.0935249	0.176707	0.0710811	0.198446	0.231918	0.0132246	0.0283535	0.0756357	0.0797965	0.266897	0.136519	0.0735135	0.101207	0.364004	0.201027	0.087396	0.0947756	0.0408568	0.0396156	0.213503	0.0499853	0.281382	0.126753	0.310859	0.161305	0.298606
NSFL1C	0.0598319	0.153522	0.0709329	0.0671887	0.142924	0.28871	0.3	0.102613	0.439665	0.227346	0.226029	0.337761	0.179269	0.144567	0.0454424	0.132437	0.211415	0.229747	0.104598	0.00717882	0.100296	0.0233825	0.0322441	0.0424412	0.105564	0.146404	0.102963	0.0579677	0.0768314	0.352907	0.211442	0.127762	0.0746789	0.0481144	0.131004	0.0463742	0.15417	0.217751	0.146169	0.060208	0.0546327	0.0150822	0.3017	0.0394429	0.0829038	0.435674	0.143389	0.07728	0.024135
ERP29	0.111136	0.0685326	0.0417036	0.0696725	0.0673837	0.267617	0.151162	0.273793	0.0573446	0.339899	0.126866	0.0633674	0.171343	0.0275346	0.0702133	0.0251512	0.0956362	0.0859099	0.108532	0.442516	0.150997	0.139505	0.220381	0.144031	0.078408	0.0560209	0.0824659	0.0311666	0.0533848	0.0188648	0.0455489	0.0804129	0.081466	0.0737286	0.0310941	0.113994	0.0248193	0.191739	0.0258077	0.125143	0.063342	0.0368199	0.064181	0.182815	0.336224	0.198098	0.0767716	0.0716007	0.121962
GANAB	0.0846625	0.0300386	0.033755	0.101445	0.0816565	0.0957771	0.16408	0.0610606	0.108839	0.113473	0.0592724	0.061584	0.136058	0.104863	0.0550487	0.123416	0.026685	0.116119	0.0971602	0.00745153	0.135948	0.112032	0.0480127	0.105716	0.0179107	0.0404214	0.077209	0.0213545	0.0219061	0.054485	0.167467	0.0477205	0.0614952	0.145552	0.161488	0.0755618	0.0981757	0.0404377	0.0511487	0.0279126	0.025782	0.0300423	0.127483	0.0754294	0.113476	0.11279	0.103629	0.098039	0.195399
DNAJB11	0.0293117	0.0738983	0.0757844	0.185371	0.0278888	0.0703328	0.163392	0.242706	0.113	0.359394	0.170376	0.0708577	0.0494879	0.1725	0.0333903	0.107247	0.0569292	0.073053	0.0669304	0.0262295	0.245408	0.0440306	0.0402834	0.0690217	0.0659892	0.0405686	0.180012	0.0354818	0.0421943	0.0584345	0.130094	0.183662	0.124193	0.317095	0.104771	0.15711	0.206256	0.0847132	0.0562184	0.0567023	0.0562187	0.0957802	0.138823	0.182302	0.097081	0.159243	0.090717	0.235739	0.164817
RAB11FIP3	0.0539388	0.0295538	0.0511377	0.0963922	0.0690221	0.172062	0.135097	0.234078	0.0678663	0.100416	0.0170017	0.0739623	0.103497	0.0853791	0.0611592	0.10535	0.0566284	0.038201	0.0955103	0.0239826	0.196108	0.0164406	0.0196755	0.0414013	0.0621837	0.146465	0.154992	0.0257649	0.0551126	0.143128	0.10556	0.343051	0.138866	0.103051	0.0712309	0.129464	0.116604	0.0269166	0.162289	0.00427815	0.0272253	0.147545	0.139261	0.209945	0.120225	0.211656	0.0651126	0.172309	0.0582615
EXOC1	0.0180282	0.0805403	0.0291355	0.149368	0.103161	0.100805	0.102485	0.123426	0.268699	0.176085	0.24658	0.132927	0.0766972	0.0447504	0.0815611	0.0911413	0.0650618	0.0507937	0.121786	0.0649082	0.145996	0.120057	0.056687	0.0720586	0.386773	0.121268	0.248954	0.134223	0.0077557	0.050319	0.121929	0.153424	0.0894993	0.0370262	0.0140432	0.0623007	0.123791	0.0643416	0.0119321	0.073294	0.0131522	0.0524757	0.0784227	0.0587401	0.0540688	0.180928	0.179046	0.0285921	0.0796524
SNAP23	0.020825	0.0947698	0.0392159	0.0719233	0.132908	0.176785	0.0572118	0.15147	0.0619808	0.290287	0.096968	0.160429	0.0853099	0.0439239	0.0443871	0.237211	0.113382	0.0227213	0.100405	0.0453849	0.0778493	0.069354	0.0207972	0.210312	0.0553543	0.0364444	0.103643	0.0159974	0.0257917	0.031775	0.187194	0.153699	0.0626623	0.0629198	0.0498479	0.0752738	0.0809429	0.0637006	0.0363301	0.0149607	0.1204	0.0898066	0.150294	0.0931627	0.137934	0.152493	0.101624	0.0632774	0.0546366
TBC1D2	0.0662974	0.220361	0.25711	0.0581486	0.29177	0.0993667	0.257227	0.0911991	0.0724731	0.309114	0.0277404	0.0791587	0.0906778	0.07102	0.282242	0.102076	0.595981	0.482964	0.259532	0.122202	0.00607593	0.107097	0.0727447	0.425109	0.0659167	0.107646	0.169834	0.21505	0.13868	0.212122	0.171983	0.0590662	0.445754	0.287604	0.246144	0.167643	0.0887841	0.0750238	0.00243922	0.0506511	0.108049	0.0831035	0.0258684	0.211414	0.202507	0.087733	0.0925125	0.0569472	0.0869493
HSP90AB1	0.0289113	0.204666	0.00831169	0.0474182	0.05333	0.10152	0.0915028	0.167838	0.0343653	0.199302	0.136959	0.107044	0.0939981	0.246405	0.0682027	0.272024	0.109073	0.294216	0.0879241	0.0321534	0.0936753	0.03868	0.0632211	0.0922958	0.0590258	0.099217	0.0733902	0.00648603	0.152576	0.0383712	0.196163	0.220841	0.0694775	0.0923133	0.0496761	0.0985181	0.068019	0.34682	0.14913	0.0459218	0.100522	0.168808	0.126651	0.0430375	0.0974396	0.134274	0.111263	0.0472706	0.0460554
RAB18	0.0335875	0.0388855	0.036624	0.138227	0.0939746	0.182336	0.114697	0.0703692	0.13833	0.134574	0.229365	0.0789274	0.124927	0.127817	0.183975	0.145646	0.277881	0.146517	0.032778	0.0424243	0.142419	0.0688872	0.0347401	0.0430788	0.114023	0.215073	0.259242	0.0132604	0.0231652	0.0238179	0.0751223	0.240107	0.0506591	0.149216	0.0614165	0.0632397	0.0437293	0.0654563	0.0565192	0.0265788	0.0237479	0.020122	0.128115	0.0335264	0.0555495	0.0651884	0.272318	0.0534929	0.18434
STX1B	0.0966856	0.0292364	0.029776	0.0670854	0.153352	0.101008	0.159582	0.169724	0.178176	0.223682	0.168114	0.101147	0.133822	0.084545	0.0400963	0.0557532	0.0781471	0.0872367	0.16786	0.0381054	0.259642	0.0350906	0.118427	0.404305	0.105538	0.20251	0.167474	0.149066	0.0939175	0.0662927	0.0466135	0.167321	0.12271	0.190073	0.0411092	0.104434	0.0546673	0.0638935	0.143553	0.188383	0.0574381	0.557108	0.183992	0.0897467	0.165176	0.0805271	0.13305	0.239633	0.156875
SNAP29	0.0777481	0.158948	0.0977564	0.0205776	0.171092	0.279039	0.116231	0.0579907	0.173794	0.0994263	0.305743	0.270704	0.112842	0.0845818	0.0356258	0.11378	0.0755607	0.0800695	0.160526	0.0163045	0.156207	0.0322882	0.0409857	0.0648504	0.160619	0.253626	0.125525	0.0998389	0.133758	0.0710778	0.301662	0.062186	0.0844763	0.0626873	0.131503	0.101081	0.0484177	0.0300003	0.164803	0.00974628	0.107394	0.230415	0.139675	0.126259	0.0928581	0.149535	0.0745834	0.321854	0.171878
DERL3	0.0489584	0.404454	0.227425	0.151804	0.0551372	0.0947378	0.0729746	0.158572	0.413128	0.13036	0.311378	0.208895	0.175025	0.146874	0.0831123	0.12434	0.116594	0.0782221	0.188408	0.167386	0.080496	0.0398342	0.0849036	0.0226861	0.195147	0.0558531	0.0924737	0.0963733	0.0446798	0.101831	0.0813717	0.487286	0.171629	0.0675228	0.0264247	0.122812	0.174526	0.110559	0.0853935	0.195698	0.0414624	0.0781281	0.146304	0.223847	0.165709	0.120436	0.223973	0.607041	0.146356
TBC1D10A	0.119813	0.105699	0.092649	0.233306	0.122799	0.230571	0.170825	0.20576	0.0189838	0.247892	0.05933	0.168144	0.267273	0.22973	0.165602	0.088657	0.106996	0.0584611	0.0371304	0.0360708	0.010239	0.029244	0.160446	0.178509	0.220016	0.11794	0.249278	0.0462667	0.0514234	0.0483816	0.231852	0.478297	0.0681564	0.127044	0.0388022	0.0832361	0.118761	0.0775581	0.19588	0.0386517	0.164092	0.355867	0.414233	0.230562	0.186153	0.208154	0.069469	0.0958053	0.152353
CYTH4	0.223623	0.147786	0.172455	0.198852	0.0238686	0.106952	0.220058	0.152293	0.0379897	0.209213	0.097543	0.0598952	0.143746	0.0818297	0.20809	0.249156	0.17834	0.0235768	0.213922	0.0581446	0.127706	0.0272086	0.097035	0.293094	0.0466887	0.184407	0.19136	0.121604	0.199757	0.0506586	0.156999	0.095713	0.0613993	0.12916	0.0548906	0.0227594	0.0585782	0.0898144	0.0242639	0.106513	0.144295	0.203954	0.160823	0.241863	0.105666	0.254374	0.215023	0.140007	0.0525362
GGA1	0.0206889	0.0485527	0.045267	0.137724	0.0866573	0.212133	0.135662	0.147631	0.0402581	0.62143	0.0843336	0.0366964	0.0447851	0.0742068	0.0808826	0.0825862	0.28505	0.10969	0.0582835	0.106758	0.0505178	0.0892228	0.0418122	0.128442	0.0882464	0.311433	0.219336	0.112171	0.121626	0.0483977	0.123241	0.122293	0.0291487	0.10899	0.0667381	0.0160752	0.0684657	0.0546778	0.0874619	0.155846	0.151563	0.0288812	0.0577608	0.139238	0.179338	0.15279	0.112304	0.160316	0.0849153
PICK1	0.075056	0.0326123	0.0344784	0.0834413	0.251394	0.189168	0.0468528	0.0816669	0.085567	0.0725975	0.0594867	0.0395841	0.0964945	0.13619	0.135805	0.123976	0.0872815	0.0831743	0.154214	0.0428891	0.153205	0.165528	0.0486384	0.0783528	0.321897	0.209034	0.0898157	0.0668489	0.117959	0.0137441	0.029134	0.136624	0.129696	0.187758	0.243076	0.0573667	0.311634	0.0968754	0.0460774	0.0562165	0.0312409	0.188517	0.422004	0.22823	0.124396	0.0694883	0.148488	0.0511066	0.121423
KDELR3	0.106348	0.0933435	0.0254286	0.179222	0.272367	0.0877376	0.113651	0.269038	0.0353416	0.0660587	0.224268	0.0151827	0.263286	0.277906	0.0445223	0.115253	0.135377	0.0775258	0.123724	0.10944	0.249379	0.033219	0.0497479	0.109314	0.028013	0.110428	0.0745037	0.231572	0.0142265	0.117054	0.309826	0.454664	0.143139	0.298195	0.0998818	0.218747	0.0594465	0.116593	0.208734	0.0280644	0.155595	0.0985581	0.0618656	0.0703488	0.167019	0.0507294	0.317041	0.336513	0.308862
RAB36	0.108239	0.00373381	0.146681	0.146838	0.123944	0.127323	0.0726517	0.0715022	0.175935	0.105116	0.0341818	0.0570838	0.0456653	0.173313	0.258086	0.0330456	0.0852972	0.10825	0.0935125	0.128708	0.192808	0.149506	0.272714	0.0644678	0.150708	0.129912	0.166337	0.138711	0.196452	0.0527489	0.066053	0.051715	0.0315251	0.0553785	0.0334148	0.103944	0.155886	0.0903726	0.0389041	0.0710432	0.042083	0.0571027	0.20487	0.23673	0.0887124	0.210386	0.229282	0.116164	0.0579232
AP1B1	0.0673147	0.0238442	0.00973322	0.0900837	0.195614	0.252247	0.113444	0.0981575	0.0415169	0.323317	0.0611699	0.14277	0.0498165	0.204698	0.0151666	0.181999	0.0583697	0.12855	0.0292686	0.100924	0.0830764	0.197544	0.110099	0.251405	0.108279	0.150486	0.223747	0.0747751	0.107504	0.103741	0.079609	0.34474	0.0717823	0.192154	0.19427	0.0641745	0.056691	0.0955879	0.0550199	0.25736	0.233142	0.0292428	0.162648	0.0618864	0.161865	0.150072	0.088982	0.0438221	0.0702866
SGSM3	0.00921716	0.0454575	0.0869284	0.0770048	0.0595653	0.094139	0.171923	0.154361	0.133916	0.0626412	0.0706147	0.0609307	0.0801339	0.0206532	0.0310449	0.103163	0.0487367	0.14061	0.164072	0.112296	0.399424	0.0692325	0.009424	0.168478	0.0321091	0.237803	0.287725	0.046259	0.0604733	0.018503	0.0458183	0.0611658	0.0737393	0.0605285	0.0837312	0.0817949	0.0544791	0.0984783	0.120213	0.0414005	0.0329199	0.0207518	0.114442	0.112754	0.0918275	0.314184	0.207255	0.0915734	0.177702
IFT27	0.0638971	0.135928	0.105371	0.0913706	0.0475429	0.0991229	0.240607	0.202904	0.0223766	0.19576	0.0374756	0.0295422	0.13277	0.025795	0.0678502	0.104021	0.168956	0.120604	0.103667	0.0521898	0.19332	0.144367	0.162128	0.283504	0.0186219	0.0862421	0.109782	0.0341576	0.0895906	0.0360779	0.26849	0.243571	0.0403609	0.0780526	0.101241	0.207908	0.0751347	0.0869823	0.0435459	0.092468	0.00673645	0.0265318	0.160101	0.214285	0.129017	0.101378	0.103996	0.221145	0.079104
RBX1	0.115104	0.00889012	0.0320645	0.181161	0.0134285	0.188857	0.0681028	0.122398	0.068166	0.192931	0.0556804	0.0541191	0.236975	0.0170331	0.0826802	0.134024	0.159833	0.0990597	0.0398911	0.0229091	0.0534536	0.137725	0.107827	0.120596	0.225733	0.108643	0.0902718	0.0536292	0.0545285	0.0888756	0.090361	0.0978711	0.0934819	0.0577279	0.0249233	0.0653194	0.0659562	0.0718624	0.119638	0.0254259	0.0531317	0.0916041	0.111434	0.0881475	0.100031	0.101959	0.0714993	0.0660189	0.0770875
PIGH	0.130042	0.0542573	0.00834078	0.0816644	0.319758	0.107873	0.273957	0.206227	0.172262	0.220364	0.164329	0.20255	0.157119	0.0501696	0.0778672	0.0225707	0.186696	0.224613	0.121883	0.0414633	0.0805616	0.0416971	0.141324	0.168433	0.0439337	0.0361683	0.0434164	0.0581276	0.0321763	0.016719	0.165548	0.169432	0.19118	0.051831	0.133444	0.0972835	0.0651625	0.0633701	0.0802854	0.0924441	0.0378686	0.0740723	0.0853675	0.0532028	0.140245	0.375807	0.247964	0.0822725	0.344798
VTI1B	0.018344	0.0152553	0.0655814	0.16389	0.119761	0.252594	0.275075	0.130413	0.090805	0.135045	0.172127	0.108379	0.210635	0.0414547	0.0377061	0.027874	0.0542919	0.0340126	0.0922141	0.0896612	0.161452	0.0153626	0.023784	0.0902239	0.0414932	0.0902691	0.102316	0.0242094	0.0108512	0.00867851	0.111542	0.121156	0.0799998	0.103575	0.0517047	0.0866293	0.0618944	0.151563	0.130247	0.0391046	0.0508068	0.0183299	0.0922996	0.225228	0.0677263	0.100531	0.0795061	0.0790941	0.0933998
TMED8	0.0395993	0.0147152	0.00864492	0.109457	0.0448611	0.198494	0.0798861	0.0726677	0.279093	0.13428	0.134194	0.251106	0.035502	0.0663955	0.0273097	0.054826	0.0539269	0.0604894	0.0546867	0.0278507	0.00975699	0.0783961	0.0452588	0.104799	0.0625673	0.0704697	0.101989	0.120709	0.0322996	0.0791758	0.124004	0.100487	0.182727	0.0492489	0.165388	0.177878	0.0771388	0.0708274	0.0307369	0.0851997	0.0146324	0.0242202	0.0527893	0.0213588	0.109763	0.161335	0.192253	0.0787694	0.253207
GALNT16	0.324589	0.0892453	0.0427722	0.21471	0.166554	0.462847	0.220465	0.088481	0.186379	0.302162	0.0311013	0.207693	0.0716345	0.292163	0.178106	0.421671	0.142167	0.155005	0.0680189	0.0508512	0.199985	0.0203811	0.163511	0.3443	0.207426	0.108968	0.52087	0.278419	0.150044	0.0510761	0.158219	0.0755198	0.134269	0.14822	0.0660213	0.129878	0.0678133	0.320114	0.0958	0.166264	0.31581	0.0663868	0.206033	0.136457	0.108072	0.193062	0.179733	0.130965	0.208419
ARHGAP5	0.0352482	0.0608493	0.00413293	0.0582316	0.0798619	0.0647399	0.0844899	0.0877305	0.149746	0.0672459	0.101044	0.20728	0.0799629	0.136744	0.114578	0.0766041	0.0401996	0.129686	0.0666315	0.0233352	0.11196	0.111933	0.105434	0.118823	0.0797224	0.166785	0.263227	0.0391509	0.059352	0.174166	0.0747271	0.0655208	0.026085	0.0505753	0.0586619	0.0596666	0.109592	0.0393793	0.0233825	0.0534307	0.0363046	0.0309278	0.0224344	0.0828981	0.0932942	0.22897	0.107338	0.0889818	0.0704125
SRP54	0.180916	0.0419645	0.0921552	0.134148	0.0503762	0.199725	0.183771	0.19341	0.0957211	0.196392	0.187949	0.303122	0.349872	0.120875	0.0648732	0.216595	0.0414771	0.290288	0.0622705	0.0749115	0.0425822	0.014458	0.0184412	0.0659819	0.0956497	0.0963449	0.124252	0.0303493	0.0307578	0.0162782	0.109834	0.439007	0.110849	0.191928	0.0969295	0.0996031	0.0740238	0.0521765	0.013695	0.0608721	0.071006	0.0596174	0.0370802	0.125489	0.191439	0.231734	0.162989	0.0903849	0.1615
SEC23A	0.0581215	0.0164861	0.0593208	0.0857901	0.0558575	0.113024	0.115057	0.0425776	0.149309	0.222603	0.0531383	0.0999244	0.120386	0.0151792	0.0661904	0.077638	0.217077	0.367081	0.235817	0.188961	0.0282462	0.012532	0.101751	0.100685	0.109213	0.0591695	0.0921367	0.0679502	0.0316178	0.0278773	0.0380368	0.108378	0.140583	0.113796	0.0459481	0.0657853	0.0291134	0.0472727	0.0505283	0.0363085	0.0744271	0.0557722	0.0803415	0.269664	0.210858	0.0740173	0.067774	0.121715	0.0782498
DNAJC5	0.0284521	0.0672848	0.020766	0.161738	0.139176	0.0733628	0.203621	0.107276	0.167881	0.311608	0.174634	0.211648	0.114402	0.0750335	0.0173529	0.252193	0.0518358	0.109837	0.0126334	0.131286	0.0862366	0.0240679	0.122196	0.310537	0.206772	0.412874	0.0776941	0.0742759	0.0764146	0.0564012	0.158226	0.129841	0.107442	0.084899	0.126001	0.0767252	0.0320377	0.192397	0.0553628	0.06335	0.0352674	0.0782684	0.131428	0.161803	0.127251	0.417391	0.216327	0.0898915	0.0854823
ARFGAP1	0.0862937	0.0226358	0.0250728	0.067052	0.0154318	0.140116	0.107619	0.132202	0.217799	0.132041	0.140385	0.140397	0.0538093	0.0280295	0.0851519	0.0492111	0.0549891	0.0921049	0.0280245	0.0228732	0.15298	0.0366701	0.0174184	0.0480399	0.0603405	0.112999	0.0933181	0.064677	0.00776762	0.0324763	0.0805281	0.272317	0.114824	0.0555265	0.0836441	0.103165	0.0150599	0.0560537	0.0101959	0.0307776	0.0019734	0.115486	0.0629392	0.234126	0.0317096	0.0615326	0.148471	0.0862594	0.131776
SEC23B	0.0544211	0.00939138	0.0671812	0.0458586	0.0253136	0.0988952	0.119855	0.114959	0.029933	0.126415	0.0811154	0.0616788	0.162038	0.0626702	0.0593792	0.0525716	0.084831	0.0538128	0.099295	0.0145185	0.068129	0.0674248	0.0134783	0.101343	0.107532	0.0891548	0.12259	0.111148	0.0654953	0.0623121	0.147798	0.193111	0.149654	0.0864947	0.0676248	0.147897	0.057738	0.102523	0.0184273	0.0272098	0.0372053	0.0321799	0.0704117	0.134403	0.131231	0.124747	0.384768	0.337671	0.146647
PIGU	0.022614	0.0306905	0.0165914	0.0802126	0.115444	0.177919	0.176293	0.19732	0.150566	0.16012	0.120387	0.123721	0.0691022	0.0560547	0.138183	0.0615123	0.0526906	0.0618036	0.278896	0.0452483	0.0452113	0.0394468	0.0997523	0.0922147	0.251543	0.0988186	0.251704	0.136123	0.0625693	0.0426733	0.118609	0.127472	0.10583	0.257756	0.15437	0.0982779	0.149896	0.022536	0.0383189	0.0817114	0.0313221	0.120296	0.0997661	0.0906425	0.276994	0.112144	0.261823	0.126056	0.110571
SMCHD1	0.129979	0.0464154	0.0586823	0.037326	0.111044	0.110426	0.166307	0.113124	0.0596231	0.258975	0.0708211	0.020825	0.0424441	0.0573377	0.0693522	0.0968888	0.0894905	0.0349163	0.0482417	0.010904	0.0863349	0.0439504	0.0841905	0.0586952	0.213074	0.0890709	0.115949	0.0344762	0.0166868	0.0708934	0.178005	0.136888	0.109886	0.293654	0.119225	0.106962	0.052168	0.140968	0.0402063	0.0747824	0.00604182	0.128823	0.156485	0.163414	0.148128	0.175955	0.0217429	0.0527941	0.0715016
ALG13	0.0363877	0.0165299	0.00619649	0.0880356	0.103203	0.111278	0.108964	0.0866907	0.109984	0.0864195	0.118112	0.13191	0.298064	0.117812	0.0447498	0.175795	0.14714	0.187004	0.0622741	0.0435805	0.115168	0.0853873	0.0360517	0.0609145	0.0457575	0.207015	0.15128	0.034211	0.0424024	0.0195633	0.0891882	0.0894263	0.0625465	0.0814653	0.119178	0.0298142	0.0562016	0.0234216	0.0429784	0.113206	0.0168754	0.0654419	0.335378	0.191008	0.198046	0.0704906	0.157645	0.0431955	0.0946651
EEA1	0.0191088	0.012349	0.0884295	0.0352637	0.0872029	0.146475	0.14808	0.102394	0.0648867	0.200456	0.0343676	0.0821639	0.10282	0.0712807	0.0275908	0.376168	0.151091	0.0616038	0.104757	0.124517	0.0876817	0.0306448	0.130286	0.116624	0.273084	0.0431202	0.247816	0.0130821	0.0080967	0.0478079	0.179993	0.227579	0.244275	0.111526	0.343362	0.0644462	0.0530444	0.103503	0.0689228	0.073133	0.105949	0.0412268	0.11669	0.129142	0.107054	0.329019	0.254551	0.118728	0.131491
DNAJC3	0.0596677	0.0645807	0.0195927	0.0924512	0.33537	0.0569905	0.0941452	0.177894	0.111827	0.162791	0.0764686	0.145463	0.162346	0.0517066	0.0261646	0.117595	0.100592	0.108097	0.0246803	0.121677	0.0667095	0.109254	0.0204383	0.040302	0.243521	0.208903	0.151022	0.117933	0.0974203	0.0897303	0.0818032	0.106116	0.0438912	0.05809	0.0616604	0.124021	0.0588018	0.0745883	0.0722119	0.0740971	0.0122503	0.107157	0.0655449	0.124127	0.152018	0.172159	0.164402	0.0918907	0.0691958
UGGT2	0.361836	0.0960236	0.0664971	0.046259	0.028212	0.123095	0.215885	0.0777191	0.0743707	0.204779	0.0337299	0.0298726	0.0593129	0.210902	0.148557	0.133902	0.211341	0.164821	0.150941	0.229905	0.113835	0.162471	0.0721887	0.147298	0.136135	0.17642	0.0554953	0.0801137	0.0273394	0.0133226	0.132346	0.130242	0.112718	0.0335044	0.181987	0.105112	0.139814	0.0204387	0.0232439	0.146291	0.0419004	0.0168527	0.0493088	0.118174	0.0489308	0.0342807	0.247245	0.110678	0.476229
ARHGEF7	0.149532	0.0331114	0.00661828	0.0798259	0.0443922	0.108516	0.159538	0.146437	0.165942	0.226833	0.0872606	0.0760377	0.111046	0.142664	0.174979	0.204761	0.205234	0.0834754	0.162024	0.18592	0.0850443	0.0993248	0.0201667	0.0575779	0.100537	0.095896	0.310679	0.13188	0.0278637	0.0223586	0.103602	0.0191274	0.0736695	0.092157	0.0792637	0.146831	0.0786074	0.0833331	0.0501881	0.0170783	0.00251883	0.027803	0.350582	0.0662841	0.146323	0.0853962	0.140974	0.152841	0.0725594
HAS3	0.126691	0.0559173	0.0261484	0.0848057	0.12861	0.0469383	0.226033	0.185011	0.281097	0.353064	0.359117	0.388065	0.0847492	0.0898435	0.213431	0.0795782	0.107546	0.118231	0.175975	0.130708	0.132045	0.0535911	0.127458	0.14267	0.257237	0.0800424	0.446472	0.0717156	0.0273822	0.0994003	0.358104	0.236148	0.219511	0.151676	0.120325	0.178704	0.0551649	0.0555334	0.102479	0.031662	0.00960972	0.102622	0.0594461	0.291486	0.0299082	0.291528	0.145653	0.0361636	0.178498
COG4	0.0395144	0.011679	0.0531907	0.0417142	0.329892	0.19944	0.220335	0.47132	0.119856	0.153994	0.0933155	0.110153	0.148927	0.593112	0.0758888	0.38173	0.143436	0.267153	0.0418947	0.0627591	0.0578075	0.113671	0.0234358	0.143396	0.10633	0.229332	0.126828	0.150094	0.00477061	0.0327931	0.158051	0.0862349	0.214107	0.0700289	0.121013	0.194949	0.0179243	0.158122	0.0533168	0.084873	0.0451486	0.169206	0.0485425	0.314887	0.248411	0.13264	0.258235	0.0686616	0.124052
STUB1	0.0303146	0.0391224	0.0263262	0.0408447	0.163461	0.248944	0.274634	0.138828	0.0119236	0.163072	0.0606186	0.0746251	0.073268	0.0748469	0.118922	0.0293424	0.0931841	0.167865	0.0435835	0.0262236	0.140727	0.120675	0.0572819	0.0867222	0.0964724	0.199016	0.0812746	0.08339	0.017918	0.0523699	0.124935	0.175345	0.15995	0.107827	0.112039	0.270108	0.110394	0.0275973	0.00876621	0.0468133	0.0211647	0.0864561	0.102975	0.0468658	0.0598164	0.104394	0.0621144	0.109121	0.0855916
GGA2	0.0114838	0.0385749	0.0851315	0.117179	0.0715633	0.34158	0.153502	0.202694	0.0954277	0.212785	0.140976	0.139484	0.10271	0.214028	0.0239592	0.105451	0.0884069	0.0479404	0.056827	0.0343121	0.409285	0.0995412	0.146091	0.0822366	0.0251811	0.103988	0.18997	0.205635	0.0412742	0.0738137	0.151897	0.0886133	0.0585687	0.0734953	0.204201	0.117232	0.13058	0.0939282	0.0387698	0.0668222	0.0681693	0.0253988	0.130509	0.0777544	0.162077	0.161471	0.17896	0.126522	0.0365969
STX4	0.106123	0.0696261	0.035302	0.196442	0.148161	0.215258	0.219309	0.34182	0.0859842	0.132401	0.202811	0.173759	0.083031	0.083072	0.102225	0.157126	0.0394604	0.208454	0.105676	0.18401	0.0298731	0.0419117	0.0189273	0.125821	0.0658402	0.170696	0.165516	0.0315747	0.0278935	0.0929931	0.0905837	0.140301	0.107193	0.0671479	0.18064	0.121019	0.0171147	0.054174	0.148018	0.0633932	0.112875	0.0141171	0.110868	0.103747	0.161611	0.265808	0.0725407	0.144104	0.250772
AP3B2	0.0404982	0.0270561	0.0581276	0.0573995	0.0879994	0.278463	0.0694602	0.24657	0.0762332	0.0872822	0.0999966	0.148868	0	0	0	0	0	0	0.0696273	0.0297983	0.161267	0.150671	0.0378556	0.13445	0.0781863	0.273432	0.241604	0.0529577	0.0173699	0.0202687	0.245071	0.18299	0.244409	0.345362	0.207065	0.0856143	0.151456	0.138393	0.100012	0.17652	0.182158	0.0503991	0	0	0	0.153205	0.2765	0.352664	0.0912613
RAB11A	0.0750444	0.0189202	0.0073303	0.561081	0.0399356	0.66928	0.0559725	0.11318	0.104122	0.310976	0.105829	0.0473427	0.103561	0.196835	0.0148261	0.272921	0.0184722	0.0328696	0.0785581	0.0688401	0.098394	0.0944143	0.0975108	0.0418239	0.0875353	0.140671	0.125474	0.0614652	0.0723011	0.0413089	0.168418	0.187808	0.211992	0.0340966	0.067246	0.028607	0.118096	0.0976398	0.0303885	0.0693631	0.0169369	0.0236381	0.148274	0.114926	0.148266	0.373921	0.225901	0.0447858	0.0594667
RAB2A	0.0178533	0.0338092	0.0383016	0.159275	0.0797309	0.0855222	0.0637215	0.10756	0.0794234	0.412487	0.192544	0.0773058	0.0324357	0.0705395	0.0939243	0.123308	0.0887774	0.0687164	0.0535877	0.0426699	0.082992	0.0184301	0.102748	0.0937534	0.100356	0.137462	0.128671	0.117288	0.00502798	0.077084	0.0328507	0.156794	0.0589602	0.113659	0.14142	0.0707378	0.039245	0.0169597	0.052816	0.0220552	0.018419	0.226921	0.0581355	0.0551859	0.0373256	0.153658	0.136801	0.0847359	0.355115
TUSC3	0.200336	0.0304188	0.00868493	0.264873	0.0482471	0.448993	0.203379	0.115401	0.26001	0.26005	0.133944	0.294362	0.250563	0.173964	0.259095	0.198134	0.463062	0.391332	0.0755399	0.00844466	0.0934342	0.22284	0.148461	0.0475911	0.0621108	0.0497402	0.0992366	0.0461653	0.0439065	0.101032	0.266022	0.111182	0.205687	0.478029	0.342319	0.123386	0.118829	0.0536809	0.0356964	0.0331597	0.0467924	0.0709159	0.0928991	0.109008	0.0991285	0.495322	0.233508	0.394651	0.0943904
STX10	0.0428134	0.0579371	0.0355144	0.037243	0.134992	0.233392	0.102044	0.21929	0.147446	0.266891	0.198897	0.26553	0.120551	0.113181	0.0712531	0.087767	0.0657948	0.241757	0.0274067	0.0226783	0.0962404	0.126217	0.116885	0.0562771	0.115657	0.290791	0.285113	0.0461342	0.0807789	0.0285019	0.0617562	0.127264	0.0945767	0.0910252	0.119642	0.0252007	0.0773312	0.0521368	0.0728143	0.123052	0.153522	0.211713	0.0751023	0.144756	0.0337365	0.0968983	0.14426	0.124048	0.0420974
TBC1D17	0.0555993	0.0538713	0.11065	0.0911378	0.151613	0.267262	0.140223	0.0560251	0.0755614	0.075173	0.0219659	0.0786359	0.0896722	0.0695889	0.0535492	0.12577	0.0452218	0.133845	0.0354004	0.00159196	0.0343108	0.0299936	0.0337475	0.0911732	0.221983	0.0880341	0.212688	0.0989288	0.0685153	0.13614	0.0384798	0.112168	0.0764674	0.0691425	0.0556316	0.061137	0.1038	0.124323	0.0565049	0.0717567	0.0219359	0.159163	0.0940702	0.0930917	0.113242	0.15194	0.118165	0.0546893	0.0562734
PLIN3	0.0310795	0.0207337	0.0257724	0.108439	0.0523503	0.259911	0.108112	0.0635566	0.167053	0.128073	0.194418	0.171791	0.0788483	0.0985296	0.022419	0.159946	0.0473675	0.165676	0.0492298	0.0440622	0.0618645	0.0367133	0.0205484	0.102926	0.182375	0.0937195	0.0783197	0.121047	0.155774	0.0926014	0.0963483	0.158688	0.285715	0.101159	0.139808	0.24384	0.0698059	0.0885748	0.0737364	0.0395659	0.0428924	0.0280875	0.20224	0.269624	0.194412	0.1955	0.383431	0.0361769	0.0676182
NAPA	0.0797873	0.0269019	0.0205562	0.066791	0.0729808	0.155729	0.210402	0.238239	0.0426553	0.128743	0.0753779	0.0803009	0.260948	0.151114	0.1361	0.0493308	0.0338904	0.120784	0.087696	0.0567004	0.204211	0.053933	0.0707979	0.0619332	0.056268	0.111407	0.153218	0.0129966	0.103434	0.0608143	0.243299	0.0751733	0.180975	0.0928817	0.181685	0.0622533	0.061814	0.0605328	0.120924	0.0576555	0.0717076	0.0461066	0.0668576	0.107568	0.234992	0.22469	0.301083	0.131316	0.205621
KDELR1	0.0942319	0.0813045	0.0262049	0.0372681	0.266125	0.303891	0.471653	0.134159	0.157861	0.230191	0.133618	0.156936	0.0867055	0.0965057	0.0554675	0.17519	0.118779	0.125622	0.165281	0.0709938	0.0992041	0.154608	0.114344	0.322453	0.0989227	0.273963	0.100796	0.0580714	0.111822	0.125533	0.235539	0.178314	0.0965528	0.353285	0.161743	0.132482	0.157402	0.0427764	0.239729	0.0186161	0.103468	0.155362	0.0921087	0.0950999	0.112104	0.137078	0.0589629	0.0946435	0.0626407
CYTH2	0.0988524	0.0675487	0.0334138	0.175523	0.139265	0.191649	0.0767536	0.19551	0.0376688	0.10595	0.0406322	0.0836118	0.25335	0.0874276	0.046878	0.2005	0.12578	0.0322064	0.0769735	0.0434316	0.194113	0.0081158	0.0491313	0.0920279	0.0485356	0.0686856	0.193159	0.0403656	0.0343297	0.0650267	0.0554275	0.0462	0.177535	0.138285	0.126983	0.110294	0.171273	0.125838	0.1003	0.052071	0.0524746	0.0938756	0.117819	0.0951932	0.131682	0.0735011	0.178637	0.156644	0.0802113
HAS1	0.0613559	0.256548	0.357689	0.140784	0.151768	0.155733	0.218643	0.387631	0.201892	0.173583	0.119233	0.0916528	0.108988	0.17094	0.149993	0.0695365	0.0638404	0.0375751	0.156556	0.07615	0.1694	0.306399	0.31409	0.235815	0.242446	0.150927	0.194279	0	0	0	0.166113	0.144375	0.206108	0.171736	0.209422	0.0937279	0	0.108299	0	0.346452	0	0.109961	0	0	0	0.163123	0.225633	0.219698	0.103565
RAB3D	0.0513667	0.0689158	0.0409223	0.0984106	0.104999	0.140464	0.34609	0.0875464	0.270393	0.167946	0.17324	0.132673	0.158472	0.37194	0.0324521	0.190521	0.093977	0.10216	0.0574584	0.0912107	0.208273	0.0776074	0.0829778	0.359243	0.160783	0.213718	0.196153	0.0410929	0.0400173	0.0488066	0.253123	0.284261	0.0334229	0.00201684	0.0228582	0.19482	0.158233	0.0526452	0.0560814	0.026973	0.0664596	0.111855	0.076911	0.311253	0.23692	0.0804869	0.0845631	0.0689639	0.0992019
RAB3A	0.0363555	0.109481	0.0574307	0.323634	0.0322825	0.34666	0.332141	0.151856	0.0359503	0.0943701	0.0855345	0.0975751	0.186329	0.13194	0.0929932	0.164755	0.0782368	0.166203	0.137646	0.0569985	0.14002	0.0584032	0.173192	0.273574	0.133161	0.0930262	0.15589	0.0264919	0.0616123	0.0524629	0.419469	0.139283	0.0767853	0.465832	0.350269	0.147768	0.209305	0.353908	0.0854237	0.0105865	0.0636017	0.141362	0.32272	0.0964837	0.189372	0.163019	0.0757578	0.159365	0.13124
COPE	0.0146633	0.0085833	0.0471709	0.090041	0.0446884	0.152592	0.215827	0.175808	0.0735222	0.302203	0.0456358	0.057997	0.195045	0.194322	0.0644485	0.0764462	0.0556819	0.153379	0.0728265	0.10371	0.190699	0.100503	0.0876768	0.177502	0.125463	0.0691235	0.246121	0.052238	0.0280811	0.0127744	0.143452	0.0625774	0.0333334	0.189706	0.113512	0.0890677	0.0420903	0.167748	0.00741301	0.135983	0.00778923	0.0854098	0.230094	0.129702	0.141942	0.139411	0.0660809	0.0427552	0.116549
BET1	0.442894	0.104602	0.0803252	0.175004	0.0393911	0.142769	0.227886	0.116346	0.0686517	0.176926	0.0986367	0.0923473	0.027364	0.0807845	0.0862384	0.110413	0.096521	0.157769	0.0260742	0.0958049	0.11455	0.174243	0.0757135	0.127905	0.319921	0.0516347	0.387937	0.105861	0.0143387	0.126653	0.106071	0.111653	0.0830624	0.08515	0.130574	0.155878	0.172734	0.123409	0.110102	0.0363597	0.0439275	0.046107	0.135775	0.047842	0.0971795	0.294425	0.174417	0.219108	0.356752
STX1A	0.0425658	0.130593	0.0496627	0.27663	0.121318	0.177073	0.181835	0.111622	0.097018	0.1916	0.117409	0.100741	0.0519856	0.1541	0.215297	0.0646861	0.0956407	0.064153	0.153286	0.0569518	0.107088	0.199044	0.166335	0.159639	0.0723091	0.125128	0.125324	0.339241	0.258761	0.0604838	0.142741	0.203896	0.102024	0.151699	0.128079	0.318851	0.0542227	0.0580487	0.0717298	0.0163714	0.0854004	0.053126	0.106774	0.137783	0.107486	0.0840203	0.110144	0.0436715	0.0223184
AP1S1	0.162595	0.0282941	0.0365516	0.0643343	0.0239873	0.0779839	0.204229	0.174085	0.136796	0.0759541	0.176533	0.302409	0.137647	0.0970338	0.0313021	0.131671	0.147301	0.0498088	0.0364948	0.0664008	0.12327	0.277404	0.160765	0.179406	0.0580387	0.110045	0.252241	0.0633399	0.0426273	0.052895	0.179182	0.0987812	0.102045	0.0767259	0.0845417	0.219667	0.28339	0.171507	0.0603611	0.187188	0.0358454	0.149948	0.122026	0.318795	0.145581	0.177215	0.192774	0.153893	0.17879
AGR2	0	0	0	0.0702929	0.147457	0.0895447	0.115192	0.109643	0.053104	0.164274	0.0441312	0.123186	0.114652	0.044733	0.199682	0.0509213	0.06517	0.110655	0.325834	0.0608131	0.123434	0.301337	0.444834	0.262159	0.244591	0.052507	0.14562	0	0.0570511	0	0	0	0	0.159366	0	0.177657	0.480099	0.0363997	0.158284	0.33382	0.218337	0.170408	0.24399	0.0846101	0.0839492	0.0536306	0.0708503	0.0441113	0.065565
YKT6	0.0782787	0.148284	0.0456203	0.113105	0.100969	0.124805	0.298674	0.119736	0.128319	0.213011	0.165587	0.160345	0.107111	0.28538	0.13851	0.159136	0.0560572	0.174766	0.0615086	0.0606924	0.0901543	0.213728	0.095881	0.130878	0.101046	0.0316995	0.0300392	0.0330757	0.0152942	0.0129946	0.0771448	0.0590538	0.219069	0.0713643	0.144998	0.14076	0.0496493	0.0579863	0.173195	0.0255443	0.132626	0.300214	0.110837	0.1241	0.136027	0.143593	0.268345	0.0648261	0.148157
GALNTL5	0	0	0	0	0	0	0	0	0	0	0	0	0	0	0	0	0	0	0	0	0	0	0	0	0	0	0	0	0	0	0	0	0	0	0	0	0	0	0	0	0	0	0	0	0	0	0	0	0
SEC61B	0.0692128	0.0697117	0.123963	0.214468	0.16569	0.0352684	0.098571	0.172095	0.0477941	0.0948137	0.0600973	0.0969097	0.205033	0.0919667	0.107929	0.137264	0.152782	0.077265	0.0237559	0.0394391	0.0787164	0.0287723	0.125346	0.0877079	0.0370501	0.165075	0.0327683	0.01812	0.0128745	0.0409091	0.0241026	0.0592023	0.090401	0.102597	0.112532	0.161682	0.082935	0.108851	0.0362693	0.10978	0.00555992	0.0492147	0.123276	0.104275	0.0681918	0.108525	0.135562	0.106579	0.0857388
TBC1D13	0.152647	0.0396953	0.109879	0.167413	0.155966	0.138791	0.212311	0.125762	0.0502652	0.24736	0.0917545	0.10479	0.181779	0.0429637	0.0912759	0.151754	0.0714499	0.077557	0.0383727	0.0430681	0.0160558	0.0196982	0.0284474	0.0555038	0.0182619	0.0950645	0.0627464	0.1213	0.0229049	0.0541765	0.345814	0.205417	0.0995307	0.171582	0.0377538	0.0988758	0.192568	0.140523	0.0348525	0.0688102	0.113155	0.0662861	0.12174	0.0900716	0.21915	0.134069	0.0837677	0.0445545	0.0932724
BAG1	0.0957736	0.0846639	0.0250645	0.105593	0.0553933	0.105784	0.0781205	0.110118	0.113775	0.137364	0.130724	0.0565078	0.132042	0.0489405	0.097691	0.109782	0.0313086	0.147895	0.11318	0.0594983	0.173124	0.170183	0.131898	0.18902	0.150021	0.0504957	0.0608987	0.0416827	0.0846665	0.0109804	0.0906323	0.158039	0.297427	0.0749257	0.347547	0.0915418	0.0291616	0.119251	0.209597	0.0639466	0.330646	0.105643	0.21045	0.0457314	0.247288	0.141869	0.168343	0.0658347	0.0514068
DNMBP	0.0902905	0.0160266	0.0649651	0.0827268	0.0827422	0.0733034	0.149915	0.0580084	0.161485	0.0939694	0.1436	0.147628	0.0975557	0.108361	0.0827353	0.165306	0.103339	0.203441	0.159968	0.0779864	0.303213	0.0844309	0.0666104	0.0452869	0.430848	0.542812	0.0994475	0.0880197	0.063414	0.0676289	0.183431	0.0782132	0.0425921	0.286829	0.244584	0.108043	0.0975096	0.151694	0.020165	0.222781	0.146083	0.163853	0.0949013	0.0353572	0.0965081	0.295653	0.638941	0.0550548	0.267959
RAB11FIP2	0.060274	0.0807218	0.112218	0.0531832	0.0403796	0.128246	0.0877186	0.121301	0.0757301	0.0971528	0.0626265	0.0875243	0.252747	0.217954	0.153715	0.0309505	0.0854228	0.103748	0.272705	0.114249	0.115967	0.143728	0.0822319	0.128305	0.0693947	0.102545	0.134225	0.0222195	0.0102802	0.0414239	0.0704994	0.114352	0.156533	0.0948975	0.0725703	0.0815677	0.0554524	0.153764	0.0250256	0.054847	0.0360364	0.0610565	0.283781	0.224307	0.115026	0.202787	0.108478	0.0798778	0.0389688
GBF1	0.0712154	0.0497589	0.0025339	0.273335	0.157991	0.1604	0.0717682	0.0591957	0.0870319	0.30039	0.0683567	0.115441	0.129596	0.0405266	0.0817744	0.158088	0.168063	0.193294	0.0627742	0.058258	0.0562193	0.0792717	0.0887616	0.125528	0.0857325	0.0732132	0.0703877	0.0705695	0.0327218	0.0067483	0.0348189	0.114233	0.116351	0.0739253	0.0768226	0.0832007	0.11553	0.0809728	0.0869081	0.0399864	0.0490608	0.0365332	0.0606038	0.0535432	0.0486423	0.227857	0.25259	0.101087	0.056338
TBC1D12	0.0579247	0.0369321	0.0481279	0.0591658	0.0886581	0.137153	0.123384	0.143252	0.0849442	0.414017	0.00762651	0.0274109	0.065556	0.137403	0.118183	0.0850775	0.0448514	0.0308371	0.0651323	0.0194891	0.0527307	0.0848808	0.0263911	0.0885509	0.133287	0.206234	0.139327	0.0938694	0.129273	0.0048643	0.074718	0.194619	0.0460505	0.0428893	0.0272851	0.0552013	0.0467468	0.0585857	0.0149403	0.115795	0.0591104	0.0509347	0.142347	0.0713872	0.0957125	0.119815	0.0584759	0.0329555	0.0827596
GIT1	0.338203	0.343562	0.0287748	0.143073	0.142131	0.072279	0.0585367	0.100753	0.226714	0.0915112	0.267313	0.194245	0.080493	0.100632	0.0403148	0.142841	0.342835	0.151661	0.0276363	0.0300693	0.0205715	0.0626696	0.0683027	0.0745408	0.121339	0.12516	0.0884946	0.0396608	0.016283	0.0569797	0.0467312	0.0976923	0.196217	0.0744769	0.0562098	0.0907746	0.167523	0.114565	0.434078	0.0201353	0.297918	0.0773988	0.113797	0.143053	0.0559478	0.162138	0.226782	0.0998711	0.0864965
GOSR2	0.0517671	0.191948	0.0977474	0.125531	0.175107	0.528985	0.135795	0.0697261	0.173096	0.144908	0.288438	0.290678	0.15226	0.0478598	0.0263782	0.111829	0.0615205	0.108139	0.125693	0.036432	0.0981859	0.0731277	0.0559285	0.223486	0.095378	0.0860621	0.0716521	0.0166744	0.0168378	0.0275701	0.0948609	0.161074	0.08815	0.134269	0.161656	0.166763	0.233545	0.20707	0.0789778	0.233105	0.0353425	0.125256	0.0889295	0.0735471	0.111789	0.245265	0.101394	0.15283	0.17719
PIGL	0.0256377	0.00371243	0.0222225	0.104348	0.159169	0.217233	0.389502	0.331979	0.247265	0.2868	0.274315	0.220446	0.131552	0.12203	0.0918799	0.077711	0.213814	0.117059	0.0689441	0.0160777	0.0496761	0.136441	0.0486352	0.0983628	0.208916	0.0900466	0.0796942	0.0647292	0.0436453	0.036273	0.0241339	0.250337	0.190969	0.198986	0.254867	0.0874742	0.0817499	0.16199	0.118936	0.108423	0.0123605	0.0584087	0.0784586	0.499455	0.176822	0.381592	0.138451	0.263017	0.106018
GOSR1	0.0362568	0.0753098	0.0899779	0.0269361	0.263402	0.260367	0.149852	0.194698	0.0968811	0.324747	0.0946359	0.185416	0.145343	0.0577478	0.090039	0.0926272	0.0763925	0.116596	0.273923	0.0683278	0.226435	0.0995023	0.00902143	0.0390299	0.013802	0.122097	0.116345	0.0353029	0.0140366	0.00578131	0.0505467	0.0819744	0.0410581	0.0660958	0.0244363	0.0539826	0.0670223	0.0256562	0.0451986	0.0180319	0.0313687	0.0981617	0.093505	0.107272	0.157212	0.0887893	0.0832342	0.139069	0.123132
AKAP10	0.0346544	0.0420063	0.0371449	0.0635324	0.0870812	0.238283	0.0840003	0.12317	0.0161937	0.0991468	0.0616005	0.118732	0.237046	0.0910334	0.0628214	0.0941635	0.116888	0.191857	0.102912	0.0193314	0.0643056	0.0148506	0.215715	0.079545	0.277901	0.135628	0.16005	0.121739	0.0414299	0.033521	0.0836707	0.0939547	0.0218308	0.0382769	0.139895	0.198494	0.0100178	0.0810893	0.0789143	0.0642012	0.114879	0.0565727	0.102025	0.144218	0.179357	0.259762	0.339504	0.157708	0.123135
CYTH1	0.052548	0.164659	0.0889525	0.138114	0.0993705	0.147838	0.23905	0.135154	0.0864108	0.379676	0.21247	0.0700065	0.100831	0.183297	0.0938276	0.323985	0.142244	0.0583207	0.127575	0.0508499	0.0363924	0.066992	0.0563757	0.117227	0.294357	0.254915	0.336589	0.0418245	0.0131381	0.0308701	0.0989288	0.119997	0.0527133	0.0458394	0.0813513	0.0812261	0.204927	0.0952698	0.0432587	0.112711	0.0937761	0.0797416	0.206725	0.0924869	0.241129	0.14152	0.0833606	0.106221	0.0696912
RAB5C	0.0568019	0.12041	0.0314793	0.0769972	0.101182	0.0871274	0.11603	0.213001	0.0539269	0.228595	0.110951	0.0898941	0.0624702	0.131434	0.0784254	0.0620058	0.0850272	0.063475	0.106641	0.00753252	0.121293	0.0663328	0.0812507	0.136058	0.0924517	0.048161	0.129787	0.0982176	0.0116469	0.013778	0.0445942	0.168081	0.23686	0.0879423	0.143757	0.0959756	0.0727001	0.0182452	0.0955429	0.0267945	0.0627	0.0091497	0.0821752	0.12164	0.0597743	0.119685	0.0643671	0.0527214	0.145587
RAB34	0.161854	0.0143964	0.117644	0.177408	0.0886015	0.146009	0.125332	0.199795	0.152125	0.135538	0.148312	0.155459	0.0914085	0.109305	0.173631	0.098297	0.215961	0.0908021	0.302594	0.486388	0.0299294	0.177754	0.126184	0.124317	0.457609	0.230595	0.230987	0.146256	0.0636343	0.240345	0.157919	0.0753777	0.0769343	0.128786	0.132513	0.0897337	0.0651092	0.0779035	0.111351	0.105142	0.0141786	0.256387	0.342874	0.186608	0.360273	0.228088	0.230005	0.0517726	0.126114
UBE2D3	0.0562292	0.151269	0.0577693	0.129767	0.188956	0.102438	0.169396	0.182336	0.174336	0.0839042	0.156907	0.142807	0.234571	0.153814	0.134779	0.232011	0.081049	0.428962	0.0699304	0.0348727	0.0606083	0.0668947	0.0710454	0.0138601	0.0802373	0.0963581	0.0601297	0.0651996	0.0144216	0.0063395	0.256352	0.259039	0.425791	0.0520848	0.19547	0.114201	0.0904654	0.0742151	0.0565334	0.0141736	0.0111082	0.0996492	0.203322	0.108527	0.247436	0.182722	0.170188	0.122117	0.136911
TBC1D9	0.0024937	0.146371	0.0780505	0.0682218	0.06033	0.130237	0.19948	0.217155	0.0643681	0.136096	0.251421	0.222704	0.206543	0.0815823	0.0810509	0.0950538	0.0556616	0.0297005	0.13323	0.0733278	0.0679047	0.0931876	0.0506226	0.0754307	0.0329906	0.0569318	0.164648	0.0180284	0.0122469	0.065236	0.0557067	0.120384	0.034446	0.128471	0.130463	0.147216	0.0583558	0.0280093	0.0366204	0.0637454	0.0296811	0.107147	0.0830983	0.0742954	0.166728	0.12407	0.251338	0.26958	0.125247
WFS1	0.176944	0.0356928	0.0785671	0.161381	0.0594619	0.196983	0.0645996	0.079124	0.127317	0.218391	0.31728	0.161843	0.271673	0.0542906	0.0470001	0.211769	0.0755191	0.224072	0.20059	0.0466717	0.0248839	0.301642	0.159578	0.339059	0.125123	0.0592117	0.276491	0.00995945	0.0214652	0.00811156	0.20215	0.144569	0.0703038	0.172149	0.0572751	0.223702	0.0920992	0.0663926	0.0848939	0.0830427	0.0689937	0.0944545	0.128494	0.0697467	0.101227	0.146599	0.326577	0.109626	0.128365
GALNT7	0.0370788	0.123821	0.0246179	0.191317	0.0939414	0.414508	0.208767	0.15674	0.0278885	0.224799	0.0424682	0.0851089	0.276363	0.110023	0.09784	0.074368	0.0909311	0.204365	0.0844028	0.357348	0.203736	0.0354852	0.243825	0.128253	0.506722	0.162645	0.111763	0.198741	0.126256	0.067071	0.197171	0.181007	0.0277203	0.314155	0.193566	0.146137	0.0851993	0.0672812	0.0790443	0.0382983	0.0258852	0.309947	0.104752	0.27279	0.203241	0.33775	0.309012	0.267494	0.0189608
TBC1D19	0.11379	0.0460673	0.0609812	0.179727	0.0292794	0.178148	0.323722	0.144743	0.111462	0.0977319	0.126805	0.146964	0.0617673	0.0496322	0.077362	0.170525	0.18534	0.0625031	0.0617214	0.076183	0.0697511	0.235668	0.368856	0.126034	0.153444	0.117771	0.0809874	0.0303026	0.0282571	0.0591538	0.0978212	0.240712	0.157934	0.155289	0.196456	0.274774	0.109003	0.0396988	0.0352113	0.0186632	0.00418974	0.0828856	0.0736621	0.0648675	0.08802	0.435621	0.216037	0.0293174	0.0647356
CRYAB	0.0184444	0.0413506	0.0540336	0.176016	0.285633	0.289124	0.204243	0.13584	0.115209	0.140611	0.0475331	0.0522916	0.176658	0.278603	0.668941	0.152504	0.253945	0.343467	0.124483	0.112739	0.277107	0.350276	0.0793412	0.143996	0.385316	0.225729	0.0825896	0.0856409	0.00804197	0.121847	0.149961	0.146501	0.16477	0.224529	0.0650355	0.24687	0.0360839	0.0935186	0.203275	0.0308819	0.193683	0.305012	0.370831	0.0692177	0.198736	0.140874	0.333084	0.611743	0.171294
HSPA8	0.0993787	0.0358482	0.00279847	0.0483557	0.0367739	0.102116	0.106775	0.231182	0.0432588	0.111722	0.0315294	0.0226206	0.0698354	0.102938	0.0750842	0.470093	0.239403	0.0358782	0.00855741	0.0552284	0.0183405	0.0701546	0.0697274	0.546863	0.0512837	0.647962	0.390231	0.0734749	0.041177	0.0173881	0.0521207	0.240534	0.206811	0.161058	0.132471	0.0281625	0.0822182	0.0724468	0.177161	0.0467853	0.200262	0.0249135	0.10708	0.148036	0.0666989	0.166235	0.322916	0.241132	0.132364
GALNT18	0.177791	0.122676	0.00799973	0.308836	0.368145	0.185589	0.113371	0.121276	0.318047	0.232801	0.436061	0.472775	0.318071	0.106647	0.270885	0.108507	0.126704	0.223152	0.0895066	0.0630521	0.0631887	0.054974	0.0423812	0.142696	0.193307	0.232318	0.0879361	0.059006	0.0253595	0.0822595	0.134097	0.0815105	0.136835	0.04371	0.0684073	0.0672089	0.0352832	0.135022	0.122838	0.0545403	0.0583102	0.0146119	0.112997	0.239623	0.215949	0.0900739	0.305623	0.104471	0.328785
STX2	0.121482	0.061694	0.0114211	0.219482	0.0800885	0.170579	0.10418	0.0704562	0.0724532	0.250294	0.0573743	0.0708178	0.0593308	0.0324251	0.28105	0.0888362	0.214798	0.208944	0.0169874	0.0697338	0.208618	0.0514417	0.0974245	0.0803691	0.294509	0.208665	0.149798	0.0906611	0.114414	0.0616424	0.0941802	0.169806	0.140805	0.0813207	0.0759555	0.171381	0.136762	0.0709967	0.170415	0.0476657	0.104043	0.26324	0.0571738	0.217453	0.309372	0.0948808	0.133878	0.0596822	0.0584613
COPZ1	0.094692	0.0291465	0.0337498	0.277113	0.198455	0.106293	0.50818	0.104693	0.107005	0.249058	0.347841	0.211344	0.124205	0.0329133	0.148731	0.158623	0.146206	0.228373	0.0984596	0.0150338	0.0553384	0.0533708	0.0121929	0.100399	0.137746	0.206271	0.109287	0.0224363	0.0355356	0.0258242	0.0926899	0.0515808	0.0701877	0.0908206	0.0741386	0.0773741	0.0660323	0.091046	0.135738	0.0701294	0.138841	0.0880604	0.0957351	0.0673898	0.088179	0.149999	0.286033	0.144728	0.115887
TBC1D30	0.0546576	0.0250168	0.102154	0.0526953	0.0632307	0.0534849	0.110652	0.19585	0.060976	0.144449	0.0320083	0.0486876	0.277804	0.0648804	0.0547463	0.188003	0.142049	0.128444	0.0502527	0.0749649	0.115898	0.107097	0.063285	0.135491	0.0120615	0.264317	0.197215	0.114863	0.454547	0.163027	0.33438	0.0498696	0.119565	0.160682	0.319681	0.189796	0.0807406	0.0676727	0.211972	0.0818477	0.302985	0.0777264	0.0735816	0.133935	0.193857	0.183705	0.147405	0.124979	0.154448
RAB5B	0.234859	0.0607029	0.0669222	0.0582933	0.0821778	0.14976	0.0953722	0.102181	0.049155	0.148968	0.0807167	0.153453	0.136984	0.143788	0.0719183	0.101241	0.0832613	0.127469	0.122359	0.0769864	0.108956	0.209293	0.0374187	0.100766	0.201336	0.109358	0.333754	0.0368758	0.0544922	0.0241795	0.106873	0.165925	0.0130304	0.0379533	0.064878	0.0562987	0.0660782	0.0944965	0.0568591	0.110293	0.0354312	0.032974	0.168676	0.247834	0.0437198	0.192116	0.12982	0.135316	0.0635018
RAB35	0.0730314	0.143681	0.0061091	0.192556	0.148164	0.109901	0.138055	0.12568	0.0598825	0.189201	0.201941	0.122691	0.0721431	0.0672438	0.015922	0.2116	0.0571278	0.192828	0.0729585	0.122592	0.0275484	0.19289	0.0427502	0.0569745	0.0631166	0.102667	0.149948	0.191331	0.0291869	0.264146	0.11359	0.0706136	0.0915802	0.0479488	0.0231081	0.097591	0.0943226	0.0669079	0.0756118	0.070724	0.0814255	0.0452924	0.0869474	0.0624349	0.161118	0.282388	0.125369	0.182061	0.351363
MAN1A1	0.275691	0.38567	0.0786249	0.23082	0.121656	0.127732	0.158385	0.0612994	0.106939	0.0282656	0.207908	0.0837053	0.175647	0.129122	0.0374811	0.185544	0.132698	0.0973461	0.060233	0.120782	0.108659	0.024704	0.0876103	0.158458	0.144131	0.215422	0.187417	0.0312125	0.0444824	0.0587763	0.102522	0.234834	0.0294964	0.112963	0.106969	0.172996	0.106323	0.220031	0.172485	0.0804842	0.0759729	0.246705	0.305534	0.174791	0.384205	0.291865	0.199638	0.0384254	0.278913
BAG2	0.0636052	0.0843835	0.0332525	0.247474	0.214841	0.211304	0.220985	0.11749	0.0473726	0.134351	0.078963	0.125985	0.213412	0.110811	0.143256	0.109746	0.173253	0.142863	0.286114	0.254891	0.0959043	0.0262943	0.0151562	0.0632443	0.0852133	0.126709	0.253564	0.269691	0.0727766	0.0341534	0.0523916	0.261966	0.279744	0.128555	0.0854388	0.0798099	0.0684819	0.163023	0.242128	0.0275023	0.0958571	0.180707	0.164018	0.092278	0.150264	0.208987	0.350057	0.193793	0.0252944
RAB23	0.0369768	0.0269047	0.0413075	0.124242	0.122525	0.200709	0.094918	0.0843839	0.0782684	0.21299	0.165297	0.0757412	0.0239716	0.0520308	0.0878578	0.101148	0.0866204	0.0987395	0.0699148	0.0595341	0.0307086	0.200645	0.201224	0.16969	0.141414	0.0414159	0.212754	0.0867022	0.0318575	0.07048	0.135506	0.270983	0.0512829	0.0381631	0.148496	0.232023	0.00976061	0.228351	0.178582	0.0263463	0.0629485	0.079376	0.0908259	0.0917571	0.149734	0.0999865	0.0837916	0.0493225	0.0572734
GPLD1	0.105241	0.223437	0.06428	0.175524	0.0503	0.0590414	0.155159	0.0960983	0.0969009	0.193715	0.204939	0.341775	0.363525	0.0232367	0.105728	0.332434	0.0375048	0.0456725	0.0735422	0.0454576	0.0863152	0.323994	0.0277178	0.358914	0.27337	0.0723428	0.268144	0.0431615	0.0686605	0.0514555	0.0820795	0.0760712	0.261035	0.0378135	0.132815	0.0916681	0.0274306	0.136641	0.0817304	0.192717	0.0607796	0.0729605	0.0981821	0.0896967	0.0863651	0.0993609	0.322557	0.215162	0.391772
EXOC2	0.0409059	0.0284189	0.0198292	0.0921687	0.132015	0.11213	0.245146	0.0622867	0.0101088	0.118722	0.0216071	0.0732821	0.128822	0.322117	0.0538783	0.60077	0.319189	0.0507881	0.031452	0.0462655	0.0755479	0.0880224	0.00684813	0.277771	0.145449	0.0835759	0.3897	0.0187472	0.0121826	0.0416331	0.0658795	0.0966957	0.042407	0.141575	0.0341426	0.174254	0.0414105	0.0774288	0.0324366	0.0785272	0.0243807	0.0482035	0.169917	0.0568117	0.0894318	0.315657	0.0937117	0.156513	0.0948667
KIF20A	0.0409705	0.45823	0.386117	0.235271	0.0682043	0.185001	0.27098	0.110804	0.0649407	0.138654	0.0454781	0.0733024	0.194122	0.0343797	0.0460687	0.418414	0.171611	0.0842367	0.200568	0.01307	0.34898	0.134344	0.362833	0.186308	0.196463	0.126275	0.106369	0.153328	0.0319282	0.0597638	0.229296	0.137416	0.600761	0.17817	0.269289	0.34908	0.10316	0.895002	0.890065	0.487267	0.732618	0.248875	0.316267	0.0868314	0.125438	0.135006	0.0990935	0.0550099	0.102151
SKP1	0.00602453	0.0281616	0.0260225	0.13653	0.204799	0.0300054	0.132237	0.435977	0.0785948	0.504125	0.110842	0.0329321	0.206944	0.0466512	0.0914911	0.0691596	0.241173	0.089451	0.127533	0.176033	0.0413364	0.0927409	0.0950207	0.22193	0.0738634	0.127715	0.160056	0.00342027	0.00601938	0.0577131	0.0287816	0.104194	0.030828	0.0588725	0.0513589	0.071252	0.0189818	0.026555	0.048876	0.04007	0.0451806	0.125342	0.143375	0.205185	0.136527	0.0738804	0.0971129	0.120735	0.0609713
SEC24A	0.0306152	0.0543229	0.0512987	0.05603	0.0629478	0.0590808	0.295427	0.122628	0.130259	0.105394	0.0278987	0.0527077	0.208074	0.0936886	0.0941096	0.0628457	0.101735	0.0247895	0.0443899	0.0549801	0.0238881	0.122097	0.0551105	0.0954262	0.0404335	0.130832	0.0631726	0.0213686	0.0273629	0.0408607	0.193916	0.212531	0.262875	0.0585052	0.163275	0.0496308	0.1213	0.110967	0.078489	0.0219265	0.145446	0.174143	0.0637198	0.14397	0.191021	0.10512	0.159332	0.0897498	0.0418227
BNIP1	0.0865057	0.0642122	0.0459113	0.119188	0.0959264	0.162578	0.162647	0.100648	0.123473	0.242247	0.103505	0.124043	0.0954137	0.1013	0.0755127	0.115019	0.0356548	0.0847593	0.0114889	0.00540467	0.104117	0.146568	0.0998728	0.0266055	0.0593866	0.271365	0.294549	0.0390949	0.0571299	0.0871917	0.275523	0.087627	0.0736747	0.239699	0.148224	0.0196134	0.156855	0.132767	0.169327	0.0999386	0.214515	0.158673	0.29697	0.0436008	0.221676	0.161485	0.0497469	0.0127098	0.0623097
ACAP2	0.0177908	0.0662896	0.0188299	0.119048	0.150067	0.0755593	0.301485	0.152928	0.0226591	0.20437	0.0875866	0.0721943	0.31501	0.0546487	0.0715037	0.105527	0.0545712	0.0765621	0.0457365	0.00950306	0.148251	0.0693952	0.0159838	0.058123	0.141153	0.144372	0.0873278	0.162987	0.107027	0.0531203	0.0238589	0.208655	0.0442724	0.1141	0.0836823	0.0522718	0.0236677	0.133049	0.0417329	0.0283746	0.00659606	0.0221141	0.0592308	0.169878	0.133286	0.0311558	0.132597	0.0149191	0.0364937
SSR3	0.018299	0.0692267	0.0529994	0.123121	0.166192	0.112248	0.0592114	0.143214	0.122453	0.103389	0.133524	0.104268	0.0643039	0.0783822	0.0940072	0.034466	0.023433	0.107027	0.0438408	0.0504537	0.0862221	0.0347808	0.0887469	0.180909	0.156885	0.147631	0.139546	0.0456392	0.0273985	0.100998	0.154885	0.143213	0.0670809	0.0625599	0.181374	0.0772981	0.0466585	0.303913	0.0275803	0.0924291	0.0631521	0.27467	0.112425	0.271577	0.138208	0.248179	0.104856	0.0913076	0.052426
SPCS1	0.00911535	0.0477431	0.0838597	0.186692	0.155439	0.194878	0.156536	0.21521	0.092767	0.116879	0.10091	0.103999	0.0751122	0.0777161	0.0546644	0.315503	0.0754963	0.11587	0.0394342	0.130178	0.252347	0.0911136	0.0703975	0.102486	0.0574219	0.110464	0.144355	0.0106919	0.0200031	0.048	0.102507	0.0830774	0.0564208	0.203668	0.174068	0.197147	0.126708	0.0430662	0.0543242	0.0548851	0.0144807	0.0330102	0.173906	0.144692	0.216041	0.0650662	0.141716	0.180998	0.063426
MOGS	0.0776681	0.0793982	0.0438222	0.0981382	0.0898526	0.271669	0.111622	0.294597	0.0492984	0.257316	0.127366	0.176225	0.0913461	0.12708	0.114755	0.11999	0.473622	0.510829	0.0337162	0.0331658	0.0852046	0.119225	0.0548532	0.141275	0.0791907	0.109545	0.119679	0.0356912	0.00759791	0.0546081	0.04088	0.0593543	0.0767635	0.115621	0.0546159	0.13239	0.0333525	0.0607176	0.0698676	0.0764931	0.0807692	0.0444525	0.103627	0.0627728	0.119535	0.105365	0.13994	0.125383	0.0985977
GALNT3	0.0511315	0.036839	0.0131073	0.042993	0.061602	0.0883208	0.114127	0.154902	0.111747	0.0905407	0.078409	0.0746898	0.13149	0.14543	0.108037	0.13087	0.0396211	0.146876	0.165503	0.0790489	0.159259	0.0706586	0.0512553	0.101522	0.198514	0.154473	0.137604	0.222815	0.0853712	0.057498	0.184554	0.0793354	0.092512	0.127226	0.213751	0.0804915	0.12919	0.23459	0.178271	0.272354	0.482506	0.252522	0.0930337	0.0470476	0.0203874	0.112087	0.0686542	0.240495	0.104483
EDEM3	0.294939	0.060222	0.213155	0.173439	0.0552906	0.219059	0.0331456	0.151907	0.0236177	0.17267	0.0391625	0.0531013	0.171865	0.0762866	0.204619	0.158927	0.0937649	0.0587952	0.072119	0.0595962	0.0500792	0.0923836	0.0295905	0.0329942	0.215286	0.111285	0.0881835	0.0113922	0.0905269	0.0443782	0.149684	0.0936399	0.0932754	0.0886449	0.176832	0.140981	0.0199035	0.0839266	0.0653024	0.0644476	0.0682723	0.0423662	0.243022	0.0570449	0.0704448	0.0768288	0.129564	0.193093	0.177223
ARHGEF2	0.0728459	0.100868	0.086685	0.341689	0.147889	0.12936	0.0797068	0.21814	0.0813701	0.146643	0.0451284	0.100468	0.282465	0.166818	0.167689	0.120194	0.0695525	0.015193	0.11574	0.0449773	0.22834	0.044925	0.0514658	0.0832568	0.0871403	0.168484	0.0778368	0.0623098	0.00401331	0.0786487	0.0799142	0.0717584	0.0515043	0.0405268	0.100101	0.249472	0.0906997	0.0393246	0.0195294	0.0240014	0.0474715	0.0585479	0.151621	0.270298	0.0530549	0.0591325	0.111925	0.139594	0.160951
FBXO2	0.154279	0.153775	0.0824293	0.13091	0.286293	0.13119	0.193727	0.160134	0.0813884	0.179368	0.140892	0.0914228	0.0812243	0.0802453	0.193968	0.157988	0.212227	0.105741	0.185621	0.167733	0.174448	0.039278	0.0792405	0.0529085	0.0619338	0.143978	0.0875188	0.22706	0.0425553	0.0871982	0.0679102	0.133817	0.0534904	0.0643907	0.102787	0.0821747	0.218876	0.161482	0.179651	0.0518981	0.0726183	0.175218	0.101573	0.0609987	0.246068	0.0825157	0.154054	0.276843	0.243688
FBXO6	0.0188109	0.0166313	0.00968507	0.355739	0.402791	0.117774	0.112699	0.458868	0.124572	0.195103	0.119305	0.118019	0.210835	0.283035	0.253861	0.262158	0.228431	0.219557	0.0617166	0.0560461	0.265438	0.0973632	0.0542411	0.0581223	0.080803	0.114796	0.137382	0.0119457	0.00894011	0.00648198	0.0882801	0.334956	0.363667	0.0492456	0.290585	0.155685	0.207876	0.0816227	0.133599	0.118883	0.0441054	0.0101699	0.106886	0.0357691	0.197095	0.303963	0.139258	0.173415	0.214799
DNAJC6	0.0619136	0.0174216	0.00877584	0.057962	0.0585016	0.232114	0.21869	0.177311	0.062708	0.110293	0.0626999	0.037525	0.0853683	0.238952	0.0228828	0.128569	0.0653909	0.0368255	0.0191846	0.0497006	0.0444278	0.157652	0.0468413	0.124552	0.147033	0.224544	0.0492295	0.0439823	0.152828	0.109635	0.0391683	0.0748776	0.118209	0.0786427	0.0608436	0.0445178	0.105487	0.25726	0.0403567	0.24232	0.0201465	0.102743	0.1903	0.369137	0.147836	0.0829984	0.151598	0.210271	0.0794553
RAB29	0.0478814	0.0087011	0.0486714	0.0800509	0.0366661	0.128543	0.0997718	0.0989503	0.170067	0.0989388	0.272883	0.185952	0.175507	0.144044	0.113559	0.0723414	0.353463	0.190948	0.0629672	0.114242	0.130648	0.128973	0.0834968	0.0939901	0.116018	0.140727	0.307191	0.136667	0.0195021	0.123306	0.184225	0.230663	0.0558377	0.0619559	0.180114	0.205915	0.0257511	0.0618095	0.124558	0.0564608	0.0711016	0.10928	0.181342	0.0202499	0.0783496	0.0974519	0.258387	0.0998374	0.143083
TMED5	0.0442805	0.0687175	0.0111169	0.183097	0.255688	0.0815088	0.280635	0.286588	0.19298	0.0913249	0.0962405	0.141408	0.0138878	0.0923726	0.0123033	0.0982684	0.0746538	0.0210379	0.0691432	0.0655617	0.0710557	0.0196089	0.0500646	0.0495771	0.062995	0.153518	0.219861	0.0991636	0.0734426	0.0901621	0.229896	0.149958	0.106081	0.0878563	0.224923	0.157779	0.110164	0.0852188	0.0204386	0.0317154	0.0822047	0.085861	0.0136319	0.0644262	0.150759	0.174258	0.0867132	0.0419985	0.0904304
VAMP4	0.0238322	0.0111307	0.0533654	0.101962	0.047671	0.222433	0.236621	0.0738266	0.0187881	0.127672	0.0957261	0.0627359	0.0954145	0.105317	0.14515	0.117965	0.0332016	0.0638784	0.0829134	0.00853545	0.0699261	0.197711	0.0299075	0.0164819	0.274109	0.4066	0.133846	0.0159071	0.0481422	0.0896848	0.0479119	0.106462	0.117969	0.0473241	0.0544653	0.0794399	0.0158257	0.084893	0.00353042	0.00723222	0.0281972	0.0745214	0.151719	0.0319543	0.079383	0.141262	0.174071	0.14319	0.115998
MAN1C1	0.0814502	0.0915808	0.283453	0.0591151	0.0544333	0.107156	0.159932	0.103486	0.295381	0.158099	0.211684	0.303397	0.134	0.08897	0.15275	0.107884	0.0501454	0.140876	0.0766808	0.0687383	0.107755	0.16832	0.137842	0.41502	0.118298	0.317518	0.205863	0.0810828	0.0439788	0.0984653	0.221519	0.119553	0.0457526	0.0266684	0.211787	0.180286	0.514999	0.0413326	0.110614	0.247228	0.0848694	0.0510485	0.0756025	0.156546	0.147955	0.14123	0.104824	0.057401	0.0835118
STX12	0.0272526	0.0124576	0.0316124	0.14439	0.0704111	0.320865	0.247232	0.122422	0.0346503	0.389942	0.107789	0.208549	0.0895658	0.0479143	0.0420308	0.0994649	0.165253	0.0154455	0.135399	0.0944675	0.0191483	0.116399	0.0992831	0.145312	0.168821	0.0765899	0.103298	0.119909	0.160629	0.0104117	0.0329014	0.156146	0.0419881	0.117876	0.0622232	0.0265305	0.0643225	0.0212778	0.0279247	0.0177646	0.020038	0.0962331	0.0738561	0.133778	0.0590246	0.158337	0.135971	0.0499309	0.139348
TXNDC12	0.0308365	0.00837295	0.0139544	0.091936	0.357157	0.166342	0.284637	0.192923	0.0393113	0.172889	0.0886576	0.069182	0.202655	0.0548529	0.116354	0.176139	0.167636	0.0867255	0.0244878	0.0326082	0.0284999	0.117082	0.0201679	0.188221	0.101383	0.13218	0.0562848	0.0439127	0.0778873	0.0261726	0.0427911	0.0767235	0.0342854	0.147886	0.112001	0.0409517	0.158641	0.249079	0.486285	0.0320138	0.209303	0.110708	0.0554723	0.0881915	0.145051	0.133584	0.0758428	0.0270863	0.0673701
ATF6	0.00517227	0.010174	0.0399587	0.0410434	0.0503294	0.13621	0.118165	0.161746	0.190073	0.193906	0.135786	0.0473223	0.0585751	0.0206499	0.0538455	0.0753068	0.0494633	0.102033	0.0270537	0.0325993	0.0615081	0.107928	0.0992496	0.321907	0.191905	0.0611378	0.345162	0.0531621	0.00339329	0.0839306	0.0259144	0.066056	0.0258331	0.0457568	0.0801158	0.0534682	0.05202	0.0475313	0.0750147	0.0174202	0.0533442	0.00923423	0.274102	0.198721	0.0735317	0.282338	0.213163	0.122193	0.114557
SPCS2	0.0964024	0.124676	0.0700811	0.0705268	0.0595348	0.302375	0.153508	0.200146	0.075773	0.090876	0.125489	0.121714	0.102769	0.0742361	0.0799128	0.180382	0.114736	0.121157	0.114372	0.0724977	0.0582022	0.0924533	0.11759	0.0386177	0.118095	0.132985	0.149364	0.0442625	0.112878	0.0400162	0.0624213	0.104796	0.227797	0.0181323	0.0755923	0.106804	0.149606	0.184044	0.105139	0.04197	0.0434643	0.144998	0.154267	0.053415	0.135764	0.255161	0.0576871	0.0984419	0.0996228
RAB32	0.272902	0.036778	0.134142	0.110156	0.414881	0.0819281	0.0860083	0.169694	0.0289717	0.126923	0.0778675	0.0416541	0.078128	0.181161	0.1488	0.129136	0.0423824	0.062727	0.135343	0.150736	0.0684549	0.0543642	0.018822	0.0858211	0.0647885	0.116251	0.0638742	0.0177473	0.0815663	0.10916	0.179745	0.0634335	0.0376732	0.074169	0.0353178	0.257072	0.127479	0.285751	0.00736884	0.0365286	0.0422227	0.0264992	0.0622856	0.35418	0.144652	0.226412	0.121365	0.218431	0.227123
VAMP8	0.0164766	0.042317	0.0528625	0.160552	0.105809	0.300543	0.128986	0.123661	0.146639	0.16249	0.0662301	0.0548007	0.145734	0.208886	0.459882	0.0470912	0.137398	0.127036	0.0366409	0.0863341	0.0320989	0.0916768	0.129027	0.0917485	0.0364533	0.167984	0.309019	0.221041	0.0721654	0.0314162	0.144488	0.158496	0.0577044	0.0510093	0.0634874	0.0441167	0.117895	0.265001	0.359508	0.036862	0.0521051	0.0646919	0.0387676	0.104302	0.0523479	0.305912	0.206856	0.154986	0.0995577
RPN2	0.019341	0.0101456	0.0398815	0.0873507	0.030356	0.193303	0.16554	0.0690209	0.127729	0.126577	0.20474	0.20843	0.0575628	0.0917318	0.0266626	0.0922583	0.147981	0.109311	0.0643166	0.0364153	0.081719	0.127934	0.0227922	0.06697	0.123922	0.137652	0.205267	0.0812065	0.0433755	0.0313822	0.117468	0.130325	0.074538	0.109504	0.11002	0.0231233	0.0801808	0.0661806	0.131031	0.067835	0.21575	0.220221	0.151404	0.055613	0.111407	0.0511879	0.0893015	0.11315	0.0568827
PIGZ	0.139648	0.159615	0.0339744	0.11239	0.373384	0.50442	0.104069	0.227127	0.172019	0.0668338	0.139013	0.109102	0.243947	0.176904	0.0648636	0.0820287	0.0334777	0.164964	0.22128	0.135831	0.0665565	0.14945	0.0621005	0.0311882	0.0353431	0.173041	0.146342	0.0705726	0.0680268	0.289182	0.145903	0.204671	0.045966	0.0736522	0.182368	0.266056	0.0207224	0.276524	0.176469	0.183359	0.280245	0.0822819	0.0912517	0.111877	0.221981	0.106486	0.189185	0.109244	0.149482
RAD23B	0.0258207	0.0422901	0.143209	0.081035	0.253982	0.0910306	0.0626047	0.0944513	0.125321	0.182741	0.18862	0.146032	0.211567	0.0765312	0.0401111	0.0463324	0.113895	0.156362	0.0409058	0.0610128	0.0547012	0.0281773	0.119083	0.264893	0.196902	0.149814	0.0871366	0.102543	0.00711323	0.0594337	0.0840331	0.0559521	0.119466	0.0484228	0.079352	0.139744	0.0914179	0.0514158	0.11807	0.069512	0.0409635	0.0932013	0.112952	0.0366403	0.100721	0.244009	0.0227858	0.0673843	0.104124
RAB14	0.0688158	0.0133161	0.0474934	0.227929	0.0656344	0.0662207	0.102656	0.0702355	0.0992166	0.0684285	0.193009	0.053671	0.190033	0.0687714	0.114539	0.0686708	0.056877	0.0253283	0.0833518	0.090846	0.130151	0.0975775	0.0466377	0.086675	0.0741166	0.181059	0.286682	0.132739	0.00616918	0.0513414	0.0982376	0.10402	0.309462	0.0403676	0.0741894	0.0920228	0.0474726	0.0452594	0.111988	0.0540577	0.0285218	0.0175272	0.0376842	0.076295	0.161208	0.0446629	0.0867681	0.0864032	0.0140354
GALNT12	0.068504	0.0624358	0.104015	0.232847	0.117934	0.256118	0.273062	0.188134	0.198752	0.151658	0.0434225	0.137867	0.395628	0.325219	0.235213	0.136469	0.125413	0.0985439	0.152205	0.0388385	0.0589615	0.0585795	0.0281285	0.0598776	0.0554634	0.0478589	0.175023	0.0596495	0.105329	0.0857951	0.211461	0.0345224	0.128504	0.0614092	0.11867	0.0448318	0.0221776	0.0744116	0.165128	0.0713311	0.187709	0.389393	0.144932	0.163432	0.20645	0.268371	0.0727969	0.142211	0.190594
ALG2	0.190465	0.0340551	0.104631	0.347481	0.20307	0.0814755	0.310225	0.340505	0.031114	0.351366	0.0889399	0.00861707	0.0775661	0.158367	0.108859	0.216676	0.0655624	0.206554	0.0892223	0.0511304	0.0395863	0.0604958	0.046165	0.104585	0.191891	0.194452	0.0449571	0.0099476	0.0613946	0.051666	0.122106	0.217888	0.242956	0.0933192	0.115942	0.209562	0.0858864	0.025467	0.0697494	0.0509875	0.074654	0.108133	0.171052	0.336858	0.356613	0.120337	0.126596	0.0534094	0.116776
ARAP3	0.184565	0.0298539	0.0155107	0.29104	0.424177	0.069903	0.169702	0.461359	0.0448558	0.458508	0.0657881	0.116735	0.35716	0.0926987	0.0674459	0.0761707	0.112952	0.0680858	0.0791886	0.0335752	0.102944	0.0878002	0.0260549	0.0340088	0.101149	0.0891951	0.190993	0.0240276	0.00782722	0.102487	0.184675	0.182432	0.0449994	0.261625	0.22737	0.314045	0.279175	0.163741	0.104118	0.144244	0.240375	0.198588	0.156497	0.0601221	0.121517	0.25521	0.0574597	0.0766683	0.0725984
SEC16B	0.128579	0.0361232	0	0.201661	0.0650202	0.158555	0	0	0.00857731	0	0	0	0.0926532	0.106863	0.0586789	0.113406	0.093387	0.0755442	0.0586365	0.0431917	0.0595291	0.0652592	0.0427815	0	0.176804	0.116137	0.0903022	0	0	0	0.162399	0.116835	0.0394391	0.107739	0.133282	0.103949	0.124477	0.197169	0.0405587	0.0290703	0.0971187	0.123957	0.284548	0.109902	0.121978	0	0	0	0
IQSEC3	0.0687467	0.0434197	0.0150656	0.123315	0.137598	0.386578	0.0976924	0.116663	0.0649494	0.164902	0.050239	0.164021	0.369009	0.0258615	0.0944849	0.255718	0.102284	0.133092	0.0818651	0.0552392	0.0447943	0.158821	0.102113	0.149689	0.262611	0.111567	0.262005	0.164798	0.0133798	0.138881	0.100227	0.0535714	0.205809	0.111506	0.354598	0.45067	0.0347735	0.21372	0.197246	0.0725558	0.0151599	0.0596023	0.099616	0.238583	0.0921682	0.363973	0.379841	0.160306	0.14199
HSPH1	0.0521631	0.0313866	0.0729005	0.0433619	0.205576	0.30658	0.160444	0.135158	0.124016	0.11113	0.105801	0.116905	0.14727	0.11973	0.274877	0.206141	0.161155	0.273476	0.130618	0.0745812	0.106347	0.0785188	0.0669828	0.0557398	0.11282	0.0751793	0.0594919	0.32807	0.0363443	0.15579	0.179966	0.0856594	0.0355254	0.13717	0.04672	0.112246	0.0848138	0.0159554	0.10676	0.0432003	0.0808579	0.0574961	0.12355	0.18345	0.0860118	0.0980602	0.100416	0.239176	0.0537708
ALG5	0.0348844	0.0691352	0.00960492	0.271992	0.0672603	0.186887	0.161188	0.151638	0.0388266	0.149031	0.0557848	0.108985	0.0973753	0.136635	0.223058	0.0758596	0.289903	0.31199	0.0278135	0.0285788	0.0357332	0.10806	0.0367794	0.0546198	0.171655	0.128928	0.209511	0.0489183	0.190963	0.142294	0.292416	0.253962	0.222014	0.223326	0.247391	0.0553464	0.0549944	0.0879411	0.0431155	0.0114515	0.0165434	0.0300454	0.052766	0.102403	0.0670598	0.155434	0.0930241	0.115981	0.0732336
SIL1	0.186831	0.0348027	0.0435878	0.225975	0.162201	0.147135	0.143123	0.0615402	0.0702662	0.145874	0.164342	0.0811273	0.0718652	0.145869	0.177684	0.383972	0.249954	0.112802	0.139814	0.122733	0.0207682	0.347189	0.0300723	0.501823	0.176086	0.137854	0.300344	0.0395778	0.0397627	0.198741	0.0843639	0.132855	0.0968918	0.0920813	0.167795	0.0513004	0.14767	0.130764	0.0253673	0.0288068	0.047372	0.0494156	0.226575	0.101952	0.542693	0.101123	0.0848401	0.211661	0.0901235
GLT8D2	0.272884	0.10123	0.134441	0.158122	0.180011	0.194686	0.098063	0.167211	0.157563	0.108233	0.10001	0.0822028	0.393161	0.186393	0.229914	0.146122	0.0395829	0.109889	0.435031	0.112121	0.0379289	0.123886	0.048121	0.104311	0.143238	0.171551	0.0675558	0.0439577	0.0324245	0.0365786	0.508917	0.0945809	0.0621893	0.276318	0.257365	0.184772	0.295248	0.0681922	0.130634	0.194893	0.243545	0.131652	0.138861	0.0407623	0.341413	0.18751	0.138335	0.0711599	0.214644
TBC1D15	0.0157834	0.0329547	0.0531231	0.0999911	0.14629	0.0622148	0.138682	0.0511407	0.0144456	0.30833	0.0398703	0.072368	0.131536	0.0650276	0.0979395	0.126251	0.197747	0.0803178	0.207412	0.0464146	0.214616	0.098741	0.0565211	0.122522	0.128804	0.0791632	0.186312	0.0258813	0.07292	0.0955882	0.0997662	0.138191	0.0989954	0.0424449	0.101059	0.0748321	0.0666898	0.0882204	0.0972859	0.0213433	0.0948709	0.21141	0.01759	0.111928	0.0452299	0.134823	0.0858383	0.269612	0.040402
PIK3CA	0.0109785	0.0217408	0.155997	0.118575	0.0389158	0.0992066	0.180557	0.26086	0.0846505	0.0760211	0.0243111	0.0342973	0.104746	0.0368287	0.078876	0.122755	0.0918122	0.0348568	0.0987439	0.0653274	0.0462185	0.0388418	0.0671167	0.0985404	0.128832	0.0275873	0.197447	0.0624608	0.0605801	0.0382786	0.109438	0.0502408	0.0610971	0.120862	0.117914	0.0675546	0.0550267	0.0347608	0.0598352	0.0265745	0.0552934	0.0107378	0.0927434	0.14486	0.186186	0.336045	0.122339	0.121897	0.0672425
OCRL	0.195719	0.0128657	0.0548339	0.0726421	0.0566873	0.246953	0.0846862	0.273958	0.0403611	0.184363	0.0580245	0.0137732	0.0733458	0.0966287	0.0773721	0.110532	0.0468886	0.111541	0.0790483	0.0770613	0.0208021	0.0508094	0.0510839	0.0503909	0.0334453	0.0963487	0.156927	0.0690717	0.016541	0.0180054	0.0833365	0.0618448	0.037868	0.127387	0.116442	0.100915	0.0237376	0.0444171	0.0307606	0.055347	0.0981898	0.156232	0.0707226	0.191007	0.0347797	0.108885	0.0989324	0.231264	0.210294
COPA	0.00956812	0.110674	0.351754	0.23037	0.0610243	0.294059	0.0381782	0.197842	0.0478288	0.167527	0.0804844	0.122102	0.194803	0.104737	0.0878575	0.112805	0.102537	0.0785154	0.0670092	0.0686497	0.0741916	0.087143	0.0370223	0.140063	0.043094	0.0930858	0.179815	0.0574325	0.0622522	0.0369072	0.237064	0.0614767	0.0957808	0.128665	0.0967022	0.0547186	0.0734179	0.166641	0.0485466	0.0934136	0.04367	0.109465	0.125671	0.0281266	0.154854	0.109665	0.191563	0.0341482	0.10354
CLTA	0.304257	0.0420547	0.0185474	0.102432	0.0460293	0.0635483	0.133454	0.208031	0.160635	0.151537	0.0938492	0.0519988	0.166084	0.0714213	0.119609	0.070457	0.226341	0.147648	0.0581788	0.0151576	0.117062	0.141927	0.126925	0.150393	0.120564	0.22416	0.136546	0.0457273	0.0711148	0.0437501	0.154334	0.0543962	0.056452	0.10016	0.00870171	0.0525253	0.142735	0.0743643	0.0548883	0.00980556	0.0476779	0.0436129	0.30546	0.171214	0.0679572	0.112046	0.0890376	0.0461755	0.197713
OPTN	0.0312562	0.0794291	0.0423312	0.136756	0.130898	0.0475912	0.112606	0.309463	0.0341056	0.429714	0.205446	0.274647	0.0545809	0.319119	0.109823	0.189852	0.0597513	0.0639139	0.0500854	0.117721	0.210309	0.157205	0.0478888	0.0487116	0.0957579	0.043067	0.101723	0.0117722	0.0287308	0.050147	0.129597	0.0781731	0.132998	0.106676	0.188418	0.315465	0.070395	0.112332	0.0531756	0.0126207	0.0919424	0.0611353	0.0645836	0.0367966	0.162791	0.285416	0.0374744	0.0682883	0.269082
RAB9B	0.00936164	0.118712	0.0317443	0.144831	0.100999	0.0797773	0.274023	0.193868	0.0820945	0.050478	0.23448	0.2333	0.183876	0.0551875	0.133164	0.077594	0.26057	0.132737	0.0531436	0.0884047	0.268181	0.0238363	0.0462841	0.0564095	0.186237	0.0648694	0.146526	0.0953872	0.060572	0.036725	0.20125	0.386813	0.1247	0.0968315	0.0932243	0.328953	0.159618	0.154509	0.0848898	0.042399	0.127219	0.0573391	0.243622	0.0649829	0.108347	0.091456	0.728825	0.104356	0.361936
ATXN3L	0	0	0	0	0	0	0	0	0	0	0	0	0	0	0	0	0	0	0	0	0	0	0	0	0	0	0	0	0	0	0	0	0	0	0	0	0	0	0	0	0	0	0	0	0	0	0	0	0
RAB9A	0.0360523	0.0159795	0.0195321	0.072962	0.388702	0.197089	0.0871612	0.0845762	0.153584	0.166423	0.194089	0.151908	0.112605	0.275587	0.0560189	0.135276	0.0807019	0.125423	0.204359	0.113503	0.0311652	0.124153	0.141068	0.196158	0.0100071	0.0861925	0.235156	0.0393678	0.0405902	0.0220888	0.18437	0.129304	0.292375	0.0548342	0.0680253	0.145013	0.0556577	0.038852	0.0599134	0.0589022	0.152699	0.221815	0.0940573	0.0505472	0.107724	0.28143	0.0783825	0.37149	0.191619
RAB38	0.0458647	0.036299	0.0531704	0.0912738	0.0892028	0.166997	0.21755	0.143883	0.177157	0.17607	0.0394995	0.154485	0.134372	0.163573	0.320381	0.0566586	0.2002	0.135181	0.0796439	0.0988332	0.0689278	0.130757	0.0588984	0.0772545	0.0867152	0.0892887	0.0452421	0.0432962	0.00644727	0.320838	0.056492	0.145745	0.454913	0.16591	0.239105	0.219701	0.0319433	0.0467371	0.0617393	0.0670501	0.0219773	0.0304652	0.0672033	0.0446247	0.114791	0.466508	0.113154	0.113899	0.191761
PIGT	0.0438148	0.12192	0.02932	0.115852	0.270058	0.158178	0.59356	0.332572	0.219801	0.0906971	0.153634	0.0498576	0.231658	0.0396758	0.0394723	0.141576	0.0413555	0.104048	0.223337	0.0186584	0.105665	0.0482321	0.122887	0.0701433	0.0365318	0.0220655	0.186501	0.0229698	0.104884	0.118836	0.0432319	0.0539254	0.122794	0.0401163	0.0609098	0.0684984	0.132053	0.0609665	0.0721102	0.0310007	0.173375	0.108949	0.0698433	0.0604257	0.142612	0.363608	0.120156	0.0227062	0.0713648
ARFGEF2	0.0715174	0.0795569	0.0107255	0.149991	0.0224943	0.131455	0.102254	0.0630988	0.125304	0.166703	0.0811025	0.0604695	0.12968	0.0423738	0.0440412	0.158282	0.0259392	0.0589299	0.0496646	0.0480198	0.0853943	0.0894368	0.097603	0.0916272	0.0955848	0.128811	0.230835	0.0973024	0.060625	0.0868311	0.0699271	0.0854286	0.0138346	0.0681673	0.121233	0.130608	0.161282	0.108712	0.0435062	0.0649795	0.104595	0.0448607	0.163722	0.0944861	0.0613686	0.340023	0.121852	0.211056	0.0697901
RAB22A	0.0422951	0.0327229	0.00401526	0.0616497	0.132361	0.0574595	0.113889	0.139282	0.159743	0.213724	0.250417	0.30854	0.321344	0.120387	0.0914121	0.107598	0.181461	0.135544	0.0257767	0.0287984	0.0260686	0.0529524	0.0333641	0.0988864	0.069025	0.133664	0.0801775	0.121638	0.0169972	0.00362023	0.0903976	0.0672586	0.03153	0.0667578	0.0111278	0.101156	0.0903321	0.125184	0.0234924	0.0181074	0.0421319	0.0831672	0.043422	0.0430016	0.145079	0.205895	0.0299195	0.082661	0.118208
STX16	0.0506284	0.0229989	0.00884643	0.21368	0.222527	0.0861651	0.260726	0.187731	0.0815297	0.189225	0.273615	0.129221	0.111835	0.0777859	0.0316039	0.109258	0.186299	0.107775	0.0227838	0.00771982	0.057991	0.102144	0.058319	0.145636	0.00861487	0.0951675	0.145744	0.0233553	0.0213092	0.216111	0.0636013	0.619368	0.162179	0.144395	0.0439932	0.148841	0.0866955	0.0443029	0.042433	0.00878506	0.0113711	0.0358394	0.0333114	0.0444807	0.132	0.256146	0.307483	0.0955015	0.0501565
IQSEC2	0.0631345	0.110932	0.095445	0.0885655	0.0841875	0.207957	0.115041	0.12238	0.196003	0.141413	0.0997369	0.0808712	0.0573174	0.0914384	0.0955257	0.165103	0.277672	0.456001	0.0809638	0.132511	0.123836	0.0766204	0.0601012	0.0621034	0.0418383	0.0786305	0.165904	0.0507795	0.0220584	0.0604383	0.0974291	0.132613	0.0346974	0.165578	0.0558599	0.168488	0.028765	0.0850384	0.0621617	0.0331547	0.0113262	0.218796	0.0923216	0.0710459	0.185796	0.0942916	0.0872776	0.142299	0.162909
VAMP7	0.12844	0.0492704	0.0308281	0.217373	0.217528	0.104949	0.222878	0.140088	0.0763564	0.0765941	0.153099	0.169351	0.13616	0.036588	0.0867777	0.065416	0.113222	0.172665	0.0758398	0.170934	0.110433	0.0914707	0.109112	0.102997	0.308758	0.16585	0.239874	0.0329382	0.0872743	0.0157497	0.117587	0.0383867	0.137854	0.0998779	0.0534341	0.0670273	0.0504171	0.0473785	0.0810304	0.0382202	0.0269184	0.234015	0.284315	0.343679	0.084511	0.132231	0.113732	0.212781	0.0625524
SSR1	0.0239123	0.021115	0.127845	0.103168	0.12763	0.132369	0.179911	0.0971469	0.164825	0.123664	0.10809	0.064262	0.0505085	0.0612983	0.122905	0.15621	0.0943828	0.11038	0.0148054	0.0883757	0.0189665	0.110074	0.105364	0.0564351	0.0512187	0.0550719	0.093326	0.14042	0.0445831	0.08789	0.256153	0.114124	0.168247	0.25852	0.0296399	0.0507712	0.0569691	0.0656273	0.0951517	0.0411719	0.0157753	0.0422013	0.161953	0.0714833	0.206529	0.190719	0.101299	0.0644973	0.089023
RAB17	0.0258463	0.136516	0.071082	0.0593601	0.210811	0.426901	0.178001	0.169092	0.126682	0.160496	0.283125	0.205448	0.116347	0.0326642	0.110012	0.107781	0.0833156	0.374104	0.0502724	0.0925018	0.0261387	0.234249	0.209467	0.0525695	0.312367	0.10174	0.125477	0.0177266	0.0590875	0.165957	0.175416	0.134136	0.157412	0.0889098	0.26044	0.143576	0.422219	0.0777648	0.0680445	0.270937	0.142446	0.0936213	0.133142	0.0594371	0.11645	0.102463	0.0985267	0.113432	0.0333351
GGA3	0.14067	0.0198033	0.0607517	0.0722777	0.0535876	0.0775277	0.116995	0.0829764	0.159343	0.241	0.304182	0.163426	0.0762059	0.0789888	0.142815	0.144488	0.140869	0.0901617	0.0697204	0.205409	0.145594	0.0653847	0.0861742	0.0777119	0.148928	0.146427	0.0647794	0.156085	0.0829722	0.00754126	0.0789144	0.0700915	0.0569703	0.0130022	0.0467616	0.0427471	0.110436	0.0300815	0.0903313	0.0327106	0.0374084	0.176932	0.0934194	0.0439121	0.0882593	0.111506	0.155058	0.155632	0.130995
PSD4	0.0453293	0.091568	0.0192583	0.168348	0.167489	0.207152	0.0765476	0.161274	0.0500013	0.126417	0.119682	0.171445	0.324486	0.065317	0.115044	0.14951	0.139353	0.0690943	0.0765837	0.090977	0.0966998	0.115573	0.0281658	0.255998	0.103933	0.0827299	0.419765	0.0131771	0.173963	0.0917195	0.215228	0.356674	0.0531963	0.176206	0.168178	0.396937	0.0609575	0.203601	0.200259	0.153893	0.216373	0.0373915	0.216204	0.321718	0.462878	0.220428	0.435722	0.213427	0.0493478
NAPB	0.156104	0.0557462	0.062286	0.0644256	0.0781836	0.122271	0.400406	0.273655	0.0505483	0.186929	0.0488212	0.0745426	0.305141	0.195726	0.0982806	0.272814	0.135588	0.405456	0.0595398	0.0107597	0.111399	0.169522	0.0423001	0.103276	0.0745164	0.0762955	0.134332	0.0326805	0.0301166	0.0905221	0.108515	0.500962	0.226747	0.0315764	0.060816	0.0998344	0.133668	0.0204851	0.0457572	0.0329795	0.0701522	0.0545061	0.0581014	0.101704	0.12231	0.125739	0.427822	0.0446336	0.392933
TMX4	0.120605	0.0527977	0.0183282	0.108191	0.0763325	0.203423	0.111655	0.0507069	0.163427	0.0816487	0.112456	0.0544932	0.158894	0.0732898	0.167655	0.141454	0.373977	0.2925	0.0964021	0.101971	0.0215934	0.0532229	0.0111357	0.0714537	0.0810912	0.101537	0.0480335	0.0578609	0.150676	0.089416	0.15465	0.14499	0.137579	0.0751972	0.08744	0.108104	0.1059	0.099342	0.0981784	0.0184802	0.025524	0.0873353	0.190659	0.0333608	0.222628	0.256985	0.142379	0.0699186	0.060909
RRBP1	0.0590037	0.0229314	0.0166471	0.0765727	0.054208	0.149726	0.207332	0.0845761	0.206253	0.212471	0.412223	0.280127	0.0927979	0.0791874	0.0534317	0.0650909	0.17004	0.11775	0.0586407	0.0222076	0.0257745	0.0986428	0.0968321	0.134156	0.105111	0.0878386	0.0757593	0.0589903	0.175244	0.0286441	0.0772647	0.176304	0.171064	0.121592	0.0475623	0.0508653	0.198891	0.202245	0.132617	0.0822274	0.0589742	0.186733	0.175156	0.127724	0.252851	0.242013	0.118839	0.354186	0.0880726
TBC1D20	0.131093	0.119219	0.0486393	0.161155	0.176575	0.109632	0.0983451	0.0827591	0.180232	0.092228	0.346805	0.31182	0.344977	0.18749	0.0774543	0.0815519	0.219809	0.0429344	0.0489283	0.0193284	0.0707552	0.0334421	0.0208795	0.106781	0.143415	0.334407	0.121806	0.17633	0.0416991	0.062106	0.0659534	0.0886949	0.0867981	0.117662	0.0600441	0.0255669	0.0537042	0.0366319	0.0638186	0.0245282	0.0525847	0.0541648	0.106235	0.112421	0.057244	0.376307	0.189413	0.0641804	0.125194
MCF2L	0.11257	0.0373567	0.0769083	0.165698	0.0438666	0.0857437	0.117474	0.408044	0.0976281	0.373092	0.0307355	0.0644638	0.0824602	0.0539796	0.0920997	0.195167	0.125717	0.159554	0.26942	0.293644	0.286153	0.0754406	0.137878	0.0913514	0.0814827	0.0938617	0.0908202	0.108231	0.16101	0.2179	0.0342152	0.260207	0.209428	0.367746	0.342654	0.152371	0.0957235	0.0168175	0.0392599	0.0523082	0.0071638	0.0831874	0.0579303	0.114434	0.0354173	0.199194	0.145396	0.175207	0.252443
HSPA2	0.0278292	0.0412725	0.0203606	0.0507818	0.0715511	0.0448153	0.0691083	0.222441	0.0575546	0.089372	0.237473	0.452054	0.228052	0.108588	0.0297897	0.0646569	0.0808362	0.217627	0.054908	0.0719107	0.176283	0.478866	0.377812	0.326814	0.0815846	0.233429	0.134499	0.113965	0.118712	0.0800702	0.268573	0.0634987	0.163508	0.326239	0.345376	0.267189	0.174516	0.18325	0.177409	0.143126	0.115477	0.0636912	0.333558	0.401947	0.200942	0.0849491	0.0759527	0.042169	0.202803
CANX	0.328539	0.222873	0.0525342	0.248255	0.334225	0.184341	0.166855	0.107907	0.108259	0.0770168	0.0729224	0.073722	0.0342991	0.113204	0.0473819	0.145744	0.0538572	0.121264	0.0553894	0.0197317	0.0724636	0.122709	0.0746735	0.139976	0.0790317	0.0455961	0.12218	0.0385492	0.0288764	0.0107427	0.146472	0.0352588	0.0801149	0.0239628	0.109553	0.169685	0.0845444	0.0765725	0.0393411	0.0480963	0.0368208	0.12503	0.272415	0.172964	0.134779	0.287887	0.098933	0.0972451	0.124689
RAB3IP	0.0119657	0.257138	0.0770949	0.165241	0.110397	0.250345	0.188477	0.117509	0.102992	0.0731843	0.300205	0.222732	0.0621638	0.0784066	0.0284891	0.105568	0.065818	0.0943743	0.0817698	0.0355041	0.0798088	0.483023	0.208567	0.462696	0.409884	0.263456	0.0742676	0.0651525	0.0366246	0.0812326	0.173761	0.154348	0.12233	0.140567	0.160725	0.0654211	0.0616928	0.0759836	0.157699	0.0662434	0.0144415	0.0447807	0.0620792	0.091172	0.10094	0.12443	0.355293	0.127642	0.479575
MGAT3	0.0729396	0.0413897	0.0819828	0.162708	0.239186	0.150991	0.143934	0.182072	0.0972963	0.144114	0.120198	0.271844	0.351995	0.252788	0.0381357	0.0672269	0.432195	0.107813	0.361391	0.155484	0.0550491	0.0630594	0.0350566	0.0747553	0.03668	0.24909	0.393576	0.135832	0.0859635	0.0240162	0.325332	0.516309	0.42661	0.168132	0.104676	0.156994	0.140795	0.0791456	0.0420823	0.0207253	0.0328223	0.536839	0.129746	0.207838	0.115373	0.147853	0.123821	0.152777	0.115658
ATF4	0.116876	0.0799323	0.0695339	0.264248	0.396068	0.171893	0.144215	0.0619862	0.072449	0.216742	0.0817473	0.228849	0.147151	0.0688708	0.248068	0.193376	0.214956	0.351481	0.0344266	0.0418166	0.0376654	0.148482	0.147091	0.145522	0.166897	0.153883	0.15628	0.138621	0.106406	0.0718844	0.423026	0.250033	0.217444	0.0629013	0.138735	0.104019	0.311735	0.066927	0.0769697	0.107329	0.174318	0.111764	0.0802972	0.171771	0.140471	0.153382	0.0857999	0.175592	0.140718
DNAJB9	0.211807	0.183624	0.0275891	0.13268	0.210583	0.132123	0.340961	0.320674	0.0573476	0.268529	0.134418	0.0346474	0.158374	0.032197	0.0485203	0.0991295	0.0371389	0.0809161	0.0616785	0.132996	0.19548	0.0445939	0.0433492	0.115108	0.0429534	0.167135	0.0867624	0.0670137	0.0183258	0.0163796	0.133938	0.0518866	0.0941436	0.0425135	0.118477	0.0943898	0.0574302	0.0403119	0.0548623	0.0321141	0.0446873	0.0384278	0.281944	0.0904179	0.100385	0.285	0.0629984	0.441445	0.0731252
EIF2AK4	0.0796221	0.0673212	0.117056	0.12322	0.120441	0.0772443	0.125734	0.180118	0.102935	0.286492	0.0698478	0.0498128	0.179996	0.0974784	0.19127	0.184556	0.0679434	0.102124	0.054418	0.0200878	0.0661865	0.130628	0.0385471	0.103737	0.257394	0.267791	0.0841954	0.126029	0.0115807	0.0692242	0.168718	0.0839883	0.0325362	0.137871	0.152461	0.0198236	0.124767	0.119126	0.0341966	0.0527524	0.0679308	0.0265221	0.0624428	0.178875	0.146945	0.17757	0.146482	0.118629	0.141954
COPB1	0.0144341	0.0560956	0.0387148	0.0704731	0.0990189	0.0958337	0.14463	0.11956	0.0216684	0.0971498	0.149213	0.12926	0.0451332	0.0231602	0.145149	0.0645735	0.157827	0.0817532	0.169176	0.0459158	0.107294	0.181857	0.102258	0.104138	0.0790548	0.0704694	0.183751	0.138207	0.0728625	0.01614	0.0744046	0.154847	0.0941021	0.0465628	0.0919525	0.02552	0.0452522	0.0799685	0.0265926	0.135953	0.0438051	0.0784948	0.130464	0.0572091	0.104342	0.194019	0.0788999	0.0757982	0.104468
SPCS3	0.113015	0.259673	0.0704123	0.215057	0.195372	0.065091	0.258012	0.393033	0.26982	0.163729	0.199595	0.345792	0.151065	0.0801684	0.0450871	0.147325	0.0475379	0.0955209	0.0498276	0.104939	0.0955428	0.160039	0.0615042	0.0328246	0.0980899	0.138888	0.263411	0.0561452	0.0375722	0.0386079	0.146856	0.373591	0.112748	0.115945	0.0370177	0.121915	0.0836304	0.0862374	0.0224421	0.1343	0.0520203	0.236013	0.206539	0.0836798	0.403613	0.14488	0.0934179	0.124673	0.0552498
USP6	0.0588924	0.10125	0.00879796	0.0982125	0.21196	0.028765	0.0789175	0.0619922	0.191807	0.13041	0.211739	0.175921	0	0	0	0	0	0	0.153976	0.0119396	0.0813066	0	0	0.147702	0	0.245515	0.411334	0.185535	0.0603165	0.0911594	0.318749	0.116323	0.133805	0.0891316	0.117711	0.129097	0.0381759	0.0449534	0.0172715	0.0281776	0.0100961	0.0923045	0	0	0	0.713098	0.114022	0.0365386	0.196755
RAB2B	0.0461288	0.0358998	0.0363037	0.0785593	0.231579	0.147121	0.194899	0.118435	0.223584	0.204364	0.189082	0.235273	0.135584	0.0644656	0.0504668	0.180536	0.117211	0.0429035	0.00687226	0.0262855	0.0820464	0.107432	0.045724	0.135615	0.0329339	0.0607863	0.0985406	0.0464445	0.0471446	0.0524588	0.155471	0.172025	0.0574063	0.139985	0.0652501	0.0378662	0.16271	0.146245	0.0431061	0.0436855	0.0761425	0.0718241	0.048854	0.0684416	0.163651	0.275517	0.0656715	0.0820411	0.147911
DAD1	0.088708	0.0522007	0.0744994	0.0869086	0.255173	0.097282	0.139379	0.200968	0.0344392	0.252891	0.0771539	0.142496	0.0752973	0.0370578	0.0520108	0.0758933	0.0574726	0.081065	0.0915169	0.0664351	0.227528	0.0958134	0.107993	0.0947129	0.196194	0.226932	0.10933	0.0517764	0.072369	0.0581654	0.0542976	0.184912	0.0875652	0.0708117	0.0469957	0.0516937	0.0104313	0.0584478	0.0702213	0.0720486	0.0137363	0.0143914	0.18204	0.301275	0.310678	0.291919	0.226891	0.170058	0.0548749
ARHGEF6	0.0925892	0.135488	0.0816708	0.210233	0.137949	0.192375	0.218063	0.162046	0.124318	0.156845	0.125571	0.126246	0.277434	0.0353587	0.12984	0.212154	0.0299867	0.205169	0.0759575	0.00821253	0.147958	0.0755771	0.0551716	0.0818196	0.0672934	0.0880457	0.100982	0.010853	0.12252	0.100152	0.211548	0.255094	0.0874572	0.0858818	0.274647	0.303893	0.100185	0.347331	0.0892029	0.064012	0.0511822	0.0117826	0.250333	0.338574	0.156945	0.118723	0.119343	0.0654509	0.204231
GALNT8	0	0	0	0	0	0	0.385129	0.356697	0.0429266	0.14389	0.240543	0.246207	0.234915	0.0932701	0.136571	0.212983	0.0596957	0.0323669	0	0.112518	0.0471632	0	0	0	0	0	0	0	0	0	0.0576165	0.270868	0.110521	0.137446	0.196288	0.113683	0	0	0	0	0	0	0	0	0	0	0	0	0
PRKCSH	0.093825	0.0671084	0.011566	0.144252	0.171724	0.131892	0.140134	0.31249	0.15038	0.201174	0.183095	0.0833673	0.0864099	0.148553	0.0143071	0.146134	0.0724503	0.0638803	0.0383699	0.0279947	0.0484225	0.117716	0.0452122	0.128151	0.0365797	0.154302	0.12432	0.050981	0.0991309	0.135981	0.312212	0.19773	0.107129	0.138605	0.10021	0.0366787	0.0991214	0.302399	0.394999	0.0802164	0.193724	0.113572	0.0900213	0.0410068	0.2186	0.177873	0.10907	0.0167849	0.187663
DPP6	0	0	0	0	0	0	0	0	0	0	0	0	0	0	0	0	0	0	0	0	0	0	0	0	0	0	0	0	0	0	0	0	0	0	0	0	0	0	0	0	0	0	0	0	0	0	0	0	0
POMT1	0.0574293	0.0999686	0.0390141	0.0610468	0.184803	0.169238	0.215215	0.183709	0.0604832	0.209251	0.0470347	0.0512889	0.165393	0.0303073	0.0691973	0.0959095	0.161899	0.122042	0.0468751	0.0272158	0.0713671	0.0590159	0.170269	0.132759	0.131341	0.128489	0.209864	0.133833	0.041826	0.0803381	0.180418	0.170877	0.131852	0.0586069	0.127147	0.100225	0.113962	0.0740868	0.06706	0.0286751	0.00865429	0.101096	0.192557	0.0736639	0.515953	0.15687	0.316479	0.12015	0.224003
UBE4B	0.0140101	0.0871504	0.0290404	0.155428	0.149578	0.0759125	0.0952439	0.335149	0.13877	0.272969	0.199766	0.156959	0.122877	0.0882551	0.0587278	0.175683	0.164143	0.102211	0.061872	0.013556	0.0468484	0.0836936	0.0513309	0.0508341	0.121201	0.0841932	0.0961315	0.0368501	0.0202616	0.0297288	0.0812384	0.104786	0.0916565	0.0928159	0.116343	0.113931	0.057857	0.0959395	0.0708994	0.0753219	0.0111909	0.122814	0.457804	0.0346053	0.356956	0.143601	0.0602187	0.0718822	0.111998
UBA1	0.129989	0.0567932	0.0378997	0.114681	0.147217	0.125996	0.180469	0.210125	0.0846254	0.101377	0.115166	0.15605	0.164205	0.157699	0.04444	0.180635	0.0512917	0.0309808	0.120539	0.124763	0.108613	0.0461409	0.196368	0.117988	0.180317	0.13881	0.258243	0.0706877	0.0622226	0.0507761	0.152293	0.116582	0.060406	0.013641	0.199035	0.206126	0.0408231	0.0687706	0.0731988	0.099222	0.077215	0.105246	0.0702931	0.0886962	0.0698671	0.123273	0.153321	0.0817779	0.0913889
RAB11FIP4	0.0345632	0.143732	0.0352942	0.0752194	0.0629508	0.199021	0.159778	0.0931343	0.117773	0.155123	0.0927807	0.161738	0.333073	0.134246	0.104431	0.0869581	0.0574941	0.081528	0.0139699	0.0496786	0.0282564	0.107909	0.065874	0.0406333	0.246763	0.176688	0.387942	0.0607309	0.0409159	0.0235627	0.0737517	0.0871182	0.0746453	0.187423	0.222459	0.0964859	0.0578614	0.119533	0.199811	0.0571046	0.0747747	0.184436	0.199769	0.0226791	0.328561	0.149813	0.186343	0.115559	0.105044
TBC1D5	0.0857012	0.0130944	0.0209292	0.0671446	0.228518	0.20695	0.204672	0.113214	0.179811	0.186937	0.0611356	0.0523214	0.0912759	0.0975302	0.128528	0.144244	0.131896	0.0642858	0.0640143	0.0246388	0.232622	0.0221629	0.0405101	0.0372819	0.175984	0.0711383	0.192275	0.00882686	0.030585	0.0414319	0.176337	0.11137	0.027075	0.18782	0.0785708	0.077764	0.141875	0.0924429	0.0449029	0.0495372	0.0817139	0.0660962	0.0299591	0.103364	0.29822	0.321986	0.111579	0.272839	0.0727099
RBSN	0.00572977	0.0073226	0.0652714	0.0595373	0.0543998	0.0789905	0.0898045	0.279889	0.164593	0.145838	0.284305	0.244001	0.0809944	0.121225	0.0433838	0.0348477	0.0358934	0.125549	0.0425691	0.0602922	0.0910348	0.0619005	0.102984	0.0672627	0.0357559	0.104626	0.130099	0.0451927	0.0334032	0.00914181	0.117877	0.159508	0.144527	0.0725375	0.0856529	0.0699186	0.089024	0.160412	0.0413514	0.153937	0.04712	0.0759136	0.134787	0.171899	0.0379734	0.149945	0.0848072	0.150435	0.0420512
GALNT15	0.0384061	0.0318704	0.136675	0.607738	0.522758	0.234182	0.30852	0.205152	0.353411	0.125803	0.187016	0.081586	0.078436	0.0955133	0.24097	0.141984	0.425083	0.335185	0.0859303	0.155763	0.053162	0.0592919	0.119143	0.0766421	0.239237	0.121856	0.518672	0.120085	0.420493	0.312063	0.306483	0.10887	0.155406	0.332782	0.137524	0.089809	0.101463	0.095242	0.195183	0.0396244	0.0670061	0.689658	0.140655	0.217509	0.294045	0.147846	0.128428	0.0959865	0.244878
MGAT1	0.0372654	0.0755305	0.100225	0.251694	0.276199	0.09826	0.348107	0.137957	0.0681142	0.325183	0.093748	0.0319587	0.219648	0.102665	0.0544261	0.0724134	0.127829	0.0833899	0.109858	0.0425489	0.0582865	0.0705965	0.0495841	0.0730796	0.108347	0.349397	0.105841	0.0580107	0.0334823	0.103116	0.174534	0.190107	0.194762	0.0464754	0.091855	0.144674	0.198727	0.0555134	0.037856	0.0790251	0.0667966	0.059103	0.266884	0.0722935	0.188139	0.309764	0.156143	0.0944207	0.0319241
UBE2D2	0.0321839	0.0900155	0.0410709	0.117374	0.0496676	0.0419842	0.212171	0.355557	0.104311	0.373952	0.0677571	0.133979	0.0580719	0.066672	0.0267638	0.0725747	0.0298923	0.0216727	0.0510976	0.0260312	0.0994059	0.0750531	0.0306801	0.0940742	0.0445388	0.102459	0.0927671	0.0150266	0.00558028	0.0427225	0.0636819	0.1426	0.0858129	0.0799875	0.0528035	0.0723901	0.0899466	0.0230228	0.0613127	0.0316772	0.0447252	0.107993	0.162735	0.159394	0.127465	0.352554	0.118965	0.0461616	0.0692132
ACAP3	0.277439	0.142922	0.00876552	0.22615	0.254852	0.315267	0.25593	0.0828546	0.0397053	0.218222	0.0483925	0.0826273	0.185071	0.0854145	0.222246	0.104222	0.216973	0.282986	0.0221303	0.0100365	0.109843	0.0801065	0.0682282	0.0539256	0.196375	0.129227	0.368524	0.0298227	0.0510445	0.13363	0.239746	0.0755789	0.113795	0.335196	0.197436	0.0403944	0.0175506	0.0886307	0.0673602	0.097276	0.0487397	0.10547	0.0899077	0.16073	0.179999	0.0369941	0.0324864	0.0603178	0.0594278
SELENOS	0.0401821	0.172322	0.0988319	0.0942871	0.103268	0.587796	0.294657	0.149856	0.1528	0.242392	0.281769	0.061332	0.118984	0.0620777	0.123181	0.113466	0.0554168	0.110356	0.110479	0.0248305	0.162286	0.129847	0.185379	0.166213	0.18597	0.0912231	0.331781	0.080778	0.008207	0.108597	0.0878693	0.0659027	0.15884	0.229436	0.136599	0.50569	0.0995621	0.101739	0.155007	0.0286803	0.19088	0.199052	0.21207	0.262284	0.111593	0.343607	0.231294	0.219348	0.258665
DNAJB1	0.141206	0.0413983	0.0456138	0.0860054	0.192247	0.268688	0.178797	0.336675	0.108002	0.0804826	0.129522	0.14382	0.13826	0.0491502	0.0499647	0.13156	0.012668	0.0577479	0.03398	0.0428022	0.0495058	0.061297	0.0413382	0.112799	0.108672	0.132689	0.152038	0.173158	0.0879324	0.0782182	0.11251	0.190295	0.113957	0.227476	0.17009	0.0573922	0.130347	0.101916	0.0210675	0.0171843	0.0856263	0.0971702	0.07478	0.0589777	0.134943	0.072305	0.228241	0.105559	0.0626455
ARFIP2	0.0113095	0.10491	0.0894337	0.0692566	0.0425802	0.139388	0.156182	0.101667	0.165121	0.133494	0.118239	0.0447902	0.06624	0.0833302	0.116723	0.130289	0.058496	0.138267	0.0567319	0.102149	0.105473	0.110273	0.0151746	0.0702346	0.0512399	0.198006	0.0733064	0.0591838	0.0787777	0.067424	0.158806	0.0868316	0.064267	0.0719877	0.0974175	0.0553542	0.074794	0.0368383	0.133571	0.0224671	0.0381159	0.265712	0.437013	0.0782551	0.0386122	0.0698124	0.20608	0.103732	0.142846
UBE2G1	0.0272089	0.0248918	0.0091903	0.125176	0.17901	0.0988855	0.175891	0.165488	0.184501	0.106789	0.066139	0.0634705	0.0818795	0.101415	0.068893	0.126755	0.0939219	0.0767494	0.109263	0.014948	0.0910812	0.0198511	0.0475561	0.125157	0.202522	0.0897907	0.175531	0.0297612	0.127455	0.0636585	0.185917	0.0683357	0.0272546	0.0823224	0.15945	0.0226297	0.0763584	0.089035	0.0669927	0.050544	0.0418818	0.0991188	0.168821	0.0523095	0.126317	0.0942505	0.0782152	0.151424	0.0654395
TBC1D14	0.0784849	0.0525332	0.0643115	0.0284084	0.19345	0.459264	0.185047	0.232899	0.0713399	0.22945	0.238929	0.125163	0.0358368	0.113117	0.0779819	0.199536	0.0936763	0.172636	0.0456773	0.151748	0.149426	0.152468	0.044802	0.0906816	0.081533	0.466278	0.436062	0.150343	0.0935435	0.0131337	0.128216	0.294057	0.224886	0.245996	0.266538	0.0496946	0.0069405	0.0908948	0.0977176	0.0350964	0.0287155	0.169487	0.0614274	0.0674235	0.1077	0.295145	0.20056	0.0390897	0.0539965
SEC61G	0.0225919	0.0452603	0.0984573	0.0875856	0.0870108	0.0927391	0.261509	0.219344	0.137186	0.260919	0.113855	0.142652	0.281626	0.0630238	0.109482	0.108509	0.165125	0.203812	0.19906	0.102855	0.0926647	0.214462	0.233878	0.335641	0.198277	0.26135	0.126418	0.0581413	0.0416056	0.00906147	0.116039	0.0598535	0.100366	0.130301	0.121124	0.298766	0.0597989	0.154135	0.0363203	0.0775819	0.0421016	0.183428	0.266079	0.200713	0.331967	0.165731	0.18331	0.128088	0.0969284
SNAP25	0.0657411	0.0480299	0.12093	0.131893	0.533505	0.111905	0.202997	0.139256	0.11706	0.195943	0.138349	0.0316781	0.146668	0.0854599	0.0135137	0.0801172	0.172678	0.0987153	0.183322	0.0441182	0.117744	0.156991	0.152838	0.134383	0.0663005	0.271511	0.153322	0.0677045	0.211944	0.229959	0.236526	0.179619	0.179029	0.0722143	0.10536	0.0835867	0.130936	0.0943496	0.141349	0.106277	0.192373	0.25594	0.122295	0.0804747	0.148878	0.0639015	0.164553	0.439309	0.168236
ARHGEF11	0.0437549	0.0399548	0.0580771	0.119938	0.134004	0.0925195	0.222067	0.340054	0.00798022	0.144961	0.105166	0.100416	0.230822	0.0978865	0.0643237	0.25791	0.083714	0.125265	0.202128	0.133849	0.0565921	0.0461214	0.100882	0.0777399	0.0631713	0.0519664	0.036528	0.0968517	0.0841279	0.177369	0.104497	0.0374028	0.0377256	0.0233789	0.0284389	0.0971154	0.0566326	0.0249934	0.0269448	0.0159208	0.0134467	0.0446295	0.157361	0.0764054	0.253289	0.0488779	0.0381766	0.063152	0.0777706
RAB25	0	0	0	0.117832	0.089176	0.19943	0.228852	0.171051	0.0309794	0.355016	0.0473872	0.042705	0.147647	0.103178	0.0908999	0.0656836	0.139719	0.117169	0.0470211	0.0123312	0.112596	0.193272	0.0642998	0.0600521	0.142564	0.0790044	0.144397	0.221774	0.125117	0.026026	0.30971	0.0690151	0.160631	0.168213	0.166945	0.162281	0.0301048	0.153459	0.0482213	0.0725538	0.136716	0.348116	0.174329	0.210243	0.113913	0.106764	0.109578	0.292711	0.253286
AP3B1	0.0735576	0.0624761	0.056424	0.0306182	0.0411695	0.142689	0.193921	0.147111	0.0466302	0.149356	0.0359518	0.0127847	0.120268	0.0665024	0.0561165	0.0859918	0.0842065	0.0368818	0.0434609	0.1542	0.258296	0.055527	0.0139318	0.0539034	0.0940908	0.0264122	0.150691	0.0885323	0.0329034	0.13933	0.0490835	0.0307748	0.0849623	0.0699254	0.130328	0.132105	0.0313248	0.176594	0.0236117	0.0527849	0.0304374	0.0768769	0.0767354	0.038601	0.0643291	0.15359	0.30752	0.0635369	0.0801599
COG6	0.118166	0.0356574	0.00263949	0.103574	0.0462503	0.293503	0.161897	0.147362	0.030079	0.157053	0.0746482	0.0959445	0.2893	0.0892938	0.228474	0.0725512	0.118247	0.173515	0.0488063	0.0625832	0.0837666	0.169872	0.0123293	0.0402567	0.357934	0.165719	0.103515	0.0605922	0.00820927	0.0559966	0.0416966	0.240679	0.0727647	0.300796	0.0217084	0.0671069	0.0219443	0.0370921	0.0112147	0.0109969	0.00864634	0.0459484	0.351832	0.145715	0.115456	0.256315	0.122131	0.0868042	0.063689
HSPBP1	0.0504083	0.0150261	0.0387939	0.0757648	0.031409	0.110527	0.129317	0.122627	0.0595092	0.180064	0.0546991	0.0417834	0.241654	0.0591615	0.0260848	0.0880564	0.0407907	0.0564997	0.0911399	0.071921	0.0804697	0.13778	0.0753821	0.129195	0.109797	0.0732549	0.158669	0.11524	0.0565883	0.11311	0.0880545	0.0559485	0.11575	0.0345724	0.0592889	0.058804	0.136129	0.112172	0.138794	0.0532603	0.143846	0.138681	0.080883	0.0749957	0.0751737	0.312011	0.18062	0.135104	0.227726
LARGE1	0.0244811	0.0544415	0.0260424	0.105948	0.0431552	0.0590341	0.284529	0.0930218	0.0893468	0.112422	0.148795	0.107037	0.145019	0.0793558	0.0810863	0.0903827	0.14455	0.141195	0.07531	0.0690332	0.0243444	0.155325	0.0869853	0.21691	0.0365364	0.148393	0.0756943	0.0270019	0.0243186	0.0753158	0.162725	0.0934404	0.0472494	0.0869723	0.0631135	0.119954	0.424994	0.127786	0.184384	0.163691	0.0482392	0.203749	0.153199	0.170794	0.189336	0.0693701	0.340878	0.315423	0.121938
AGAP3	0.0247656	0.0444406	0.0307363	0.171335	0.0202625	0.252987	0.0929088	0.13364	0.068259	0.180106	0.0268722	0.112792	0.195824	0.0657187	0.0921058	0.260195	0.175276	0.112147	0.0245097	0.023824	0.136916	0.0881107	0.109731	0.208199	0.105582	0.0602811	0.138703	0.222919	0.0559759	0.112957	0.0497197	0.0977708	0.0199217	0.0532448	0.107955	0.117671	0.103233	0.10425	0.131879	0.0319074	0.197241	0.156781	0.145335	0.133443	0.185783	0.0813404	0.104073	0.132509	0.0517844
MICALCL	0	0	0	0.130934	0.278243	0.188345	0.0873903	0.111171	0.308143	0.133808	0.351307	0.415617	0.0875467	0.0255603	0.0940548	0.116307	0.0313463	0.0902393	0.0413794	0.118484	0.18315	0.0667324	0.0615542	0.117287	0.0638057	0.193747	0.246341	0.0312568	0.0394009	0	0.161802	0.108448	0.0849983	0.0853428	0.0440889	0.0809225	0.0285766	0.0822499	0.0959841	0.046374	0.0591253	0.113503	0.515697	0.238582	0.112043	0.243056	0.18381	0.144263	0.072368
EIF2S1	0.103649	0.137146	0.0694377	0.0715307	0.0379666	0.0877517	0.0918355	0.158105	0.251058	0.176786	0.0728411	0.166964	0.0355028	0.036116	0.0545611	0.113363	0.118952	0.034631	0.0280418	0.0337082	0.0295612	0.0739445	0.103029	0.0391654	0.200541	0.165281	0.0979403	0.0480925	0.0742206	0.11973	0.229076	0.139092	0.0314171	0.149758	0.115554	0.0202429	0.110223	0.0835581	0.050542	0.108688	0.00698909	0.112302	0.0671946	0.230759	0.0385487	0.0981697	0.0623976	0.0913176	0.0850643
EDEM1	0.0198666	0.0558644	0.0197699	0.117268	0.237685	0.108674	0.22187	0.107001	0.0275149	0.0670886	0.078942	0.048333	0.160527	0.0957879	0.100263	0.191723	0.0397203	0.0553503	0.0738923	0.0755063	0.131924	0.0251432	0.078365	0.0708722	0.172674	0.120151	0.052365	0.0458848	0.0107403	0.0669237	0.228431	0.142281	0.122347	0.0279264	0.188931	0.132812	0.249393	0.119944	0.121916	0.0646301	0.134754	0.117082	0.075508	0.108921	0.196031	0.0813279	0.265798	0.158778	0.117363
NAPG	0.0467622	0.0455862	0.015849	0.0490682	0.12164	0.162695	0.194889	0.330978	0.214151	0.351955	0.128334	0.0752531	0.180145	0.184272	0.100712	0.102309	0.134888	0.119548	0.174215	0.0620943	0.179952	0.128005	0.201839	0.186065	0.128141	0.131993	0.36366	0.0220404	0.0749521	0.129095	0.115714	0.202479	0.0695036	0.111459	0.045666	0.21896	0.126998	0.0724575	0.0766501	0.0586625	0.126104	0.037805	0.067521	0.0965392	0.160821	0.214811	0.311876	0.0693831	0.14687
ARF3	0.0544363	0.0369797	0.0161933	0.0397491	0.263812	0.205385	0.110266	0.0964667	0.023396	0.170633	0.0552213	0.0403012	0.0372462	0.0871996	0.0618889	0.0617298	0.0756135	0.0893356	0.141585	0.0864401	0.0315863	0.0506471	0.0417206	0.11827	0.0644763	0.0613388	0.100615	0.0232166	0.0356203	0.073932	0.170806	0.0813448	0.0330555	0.137875	0.0320435	0.0319496	0.0502368	0.0588836	0.049082	0.191303	0.106611	0.0841437	0.0977791	0.0678283	0.0738175	0.190718	0.146385	0.0238897	0.0304858
YWHAQ	0.0783883	0.0196606	0.00441768	0.136597	0.093609	0.162604	0.216976	0.0717742	0.306857	0.194819	0.150863	0.173284	0.190327	0.162379	0.08433	0.0768948	0.101324	0.149879	0.106139	0.01699	0.296808	0.112019	0.00298252	0.0404555	0.174796	0.0968345	0.1627	0.0294523	0.00882883	0.0693482	0.11998	0.113043	0.175665	0.0360287	0.105228	0.0756961	0.0265442	0.0297274	0.0473324	0.0895549	0.00869668	0.0187215	0.0814769	0.351563	0.230182	0.0606546	0.0355686	0.0556937	0.0349702
RAB33A	0.327575	0.0575447	0.070672	0.123839	0.0559657	0.0800442	0.0906207	0.160328	0.161786	0.0940103	0.0767614	0.119554	0.365587	0.0328996	0.102483	0.182205	0.199622	0.283242	0.0337965	0.0258719	0.0901378	0.0355899	0.0807692	0.0707761	0.0583911	0.0635583	0.0763567	0.0818457	0.0405166	0.0209939	0.297857	0.142832	0.103473	0.5604	0.392421	0.141677	0.173515	0.225656	0.0444523	0.142646	0.0761812	0.0325385	0.106797	0.066048	0.0468955	0.333884	0.0692279	0.134148	0.350663
STT3A	0.151586	0.0211612	0.0357805	0.176547	0.157728	0.105425	0.167958	0.101103	0.0430921	0.247696	0.0496	0.0802428	0.0580959	0.0755854	0.0801874	0.0444517	0.0658618	0.102877	0.149426	0.0973172	0.0963076	0.120397	0.0442398	0.0347822	0.0185614	0.112949	0.119551	0.0612679	0.0130991	0.0577689	0.0992041	0.0988457	0.0313908	0.0743125	0.0329193	0.0375696	0.0253382	0.0630995	0.099987	0.0115917	0.0250136	0.0237406	0.223013	0.139455	0.120193	0.168599	0.0409388	0.138548	0.0087182
TMED7	0.134711	0.0300657	0.00970001	0.120772	0.0476204	0.0782914	0.13077	0.18966	0.170252	0.239592	0.327177	0.183441	0.0703513	0.0530945	0.043992	0.109548	0.0732988	0.125091	0.0241772	0.0424981	0.0605193	0.0313802	0.0488406	0.157994	0.120749	0.0942	0.137528	0.0370759	0.0715242	0.0621493	0.0799113	0.266288	0.146688	0.0535233	0.110335	0.333595	0.0128042	0.0476394	0.0596167	0.0213085	0.0491339	0.145551	0.14644	0.196388	0.224224	0.0687373	0.156582	0.159673	0.140066
UBQLN1	0.0250061	0.0116174	0.0107225	0.0425611	0.147476	0.10605	0.414351	0.547102	0.117681	0.241266	0.0188447	0.0285634	0.0791827	0.0870253	0.0216024	0.0703125	0.0390524	0.1286	0.0628805	0.10075	0.0508491	0.0290661	0.0342136	0.076911	0.0824549	0.134278	0.12328	0.118869	0.0372959	0.0470511	0.0319718	0.11855	0.0539177	0.156511	0.151061	0.0448509	0.109415	0.0903355	0.0199321	0.0473439	0.0657475	0.0399434	0.118	0.0383166	0.168384	0.108242	0.0483798	0.0945032	0.160837
AGAP2	0.112973	0.0912329	0.0126782	0.0992089	0.045152	0.126955	0.358542	0.141946	0.0946756	0.205457	0.195569	0.0960932	0.129049	0.129361	0.104233	0.170605	0.106207	0.0971004	0.0382548	0.45474	0.296021	0.106802	0.273758	0.2187	0.139979	0.0283656	0.120203	0.0486427	0.0304839	0.0578047	0.102122	0.0836922	0.0669629	0.133705	0.0642433	0.0734553	0.0865481	0.031251	0.0757814	0.0550553	0.0303062	0.0610864	0.19163	0.0304851	0.0633899	0.0965945	0.288741	0.19378	0.144252
B4GALNT1	0.161906	0.0557126	0.187396	0.245998	0.315907	0.212333	0.132855	0.126634	0.0447938	0.216554	0.049147	0.0881806	0.25437	0.218811	0.134006	0.110237	0.0814391	0.147632	0.139144	0.148309	0.024488	0.135397	0.0374986	0.0737709	0.067641	0.143279	0.114061	0.238571	0.0768132	0.0286435	0.127984	0.0718785	0.0668214	0.251006	0.224918	0.115421	0.120642	0.152818	0.120294	0.0346281	0.245959	0.0381621	0.308732	0.276675	0.0105257	0.0729656	0.100878	0.19713	0.112804
OS9	0.214029	0.0927366	0.0258376	0.119331	0.149726	0.0853995	0.0803814	0.108212	0.0493568	0.161344	0.0871469	0.0646369	0.0517406	0.149012	0.0523745	0.106271	0.057769	0.0227758	0.0191332	0.00887566	0.231891	0.231476	0.0254185	0.134075	0.143266	0.176716	0.0697802	0.0571607	0.0680513	0.158379	0.0588816	0.147923	0.0491112	0.0364819	0.0698965	0.078854	0.101772	0.0684476	0.056384	0.108847	0.0419798	0.0647976	0.0822785	0.0546622	0.075488	0.116652	0.20248	0.0435196	0.0865091
MICAL1	0.0530968	0.198392	0.0672553	0.075206	0.0857033	0.300294	0.102343	0.203612	0.128088	0.305382	0.176248	0.0553172	0.133613	0.163828	0.161602	0.120544	0.0813874	0.312877	0.166138	0.00334042	0.254017	0.346392	0.221037	0.436499	0.0400443	0.255672	0.0596545	0.0519336	0.0227478	0.0618455	0.212174	0.363761	0.0479923	0.0909402	0.0684492	0.116268	0.0454587	0.0520313	0.311943	0.0330078	0.0866353	0.225868	0.129877	0.0483148	0.16028	0.174674	0.142517	0.0370846	0.0529793
STX11	0.0758456	0.0183997	0.0037053	0.0463181	0.2383	0.148039	0.154117	0.174095	0.123562	0.153074	0.100607	0.0659	0.14868	0.0875677	0.341877	0.171198	0.269708	0.114687	0.144747	0.156265	0.0843545	0.095755	0.145968	0.337466	0.219741	0.301058	0.20049	0.262081	0.0649225	0.047023	0.0807362	0.256374	0.132787	0.132404	0.0307406	0.0742155	0.270642	0.0590129	0.0684892	0.181263	0.0534434	0.124315	0.0512766	0.216573	0.133371	0.286569	0.152877	0.150819	0.240349
RAB11FIP5	0.0704767	0.150176	0.0509374	0.147847	0.0920282	0.172243	0.150278	0.259769	0.0521345	0.136498	0.0338969	0.024688	0.136811	0.190129	0.0612442	0.301362	0.0508771	0.0819533	0.0349782	0.100544	0.106724	0.111087	0.0882026	0.0259508	0.0500778	0.0569748	0.317997	0.0433133	0.0196716	0.0355007	0.0826185	0.185255	0.0971055	0.0449397	0.311355	0.114802	0.112351	0.0702562	0.0837176	0.150022	0.116185	0.125499	0.198453	0.274382	0.11156	0.134297	0.40247	0.0748292	0.126043
STX6	0.0470926	0.110219	0.103039	0.0990086	0.0616452	0.195973	0.124685	0.280798	0.0524873	0.456936	0.0554981	0.042654	0.141037	0.0945113	0.0957797	0.114657	0.0833589	0.135522	0.0532946	0.0311611	0.129022	0.0413601	0.0802226	0.0916012	0.0405821	0.0941388	0.180052	0.222689	0.207511	0.0662047	0.171822	0.0779352	0.0965201	0.0655266	0.0678029	0.0567605	0.0858376	0.231445	0.0415985	0.0975442	0.12161	0.047277	0.184912	0.0592835	0.0614528	0.209461	0.0427353	0.0410565	0.129442
PIGC	0.0476999	0.00463899	0.0336528	0.215824	0.128639	0.0832663	0.284903	0.113077	0.0903022	0.127134	0.0803722	0.111614	0.156413	0.0426151	0.192829	0.178134	0.353965	0.0845356	0.0749054	0.162653	0.231984	0.0588664	0.020432	0.068651	0.0543111	0.0813919	0.208801	0.0386069	0.00619511	0.0537314	0.141134	0.0793453	0.200874	0.27368	0.0892857	0.114483	0.198415	0.157671	0.159917	0.116257	0.286426	0.0469789	0.113683	0.121526	0.0615042	0.123274	0.168297	0.311153	0.149599
DNAJB2	0.136901	0.061812	0.177953	0.0327494	0.208186	0.417261	0.0989467	0.013564	0.0876183	0.18105	0.0470361	0.0446189	0.303697	0.115883	0.105956	0.0640715	0.0867355	0.0313715	0.051109	0.154181	0.0808816	0.0893804	0.106101	0.0896536	0.134756	0.0701949	0.279276	0.0681963	0.0417881	0.0338972	0.0945956	0.137356	0.279918	0.0520299	0.0875046	0.145896	0.163477	0.0620843	0.0973179	0.202982	0.0544167	0.193986	0.336416	0.0940337	0.128884	0.132323	0.109458	0.121263	0.12581
CKAP4	0.277701	0.0946069	0.4589	0.0537991	0.237475	0.180038	0.111812	0.125204	0.0381936	0.0832407	0.0578236	0.118633	0.0670737	0.186619	0.0469096	0.188066	0.0883231	0.153371	0.0811405	0.055559	0.0373664	0.0781756	0.216635	0.445856	0.103653	0.24666	0.20324	0.0649416	0.0135827	0.00642429	0.071652	0.20677	0.166641	0.0789215	0.231951	0.15614	0.0726843	0.0478354	0.187663	0.0945957	0.209086	0.146505	0.260142	0.175134	0.283303	0.21268	0.226837	0.141211	0.0447642
APPL2	0.0771913	0.0805164	0.125237	0.085057	0.205082	0.290316	0.100901	0.184549	0.11803	0.336654	0.0996389	0.0621599	0.12973	0.105121	0.0325345	0.204666	0.0496257	0.101102	0.158862	0.0611999	0.117997	0.106107	0.0884305	0.329101	0.0926789	0.0884414	0.254107	0.0252767	0.0170401	0.0469544	0.165971	0.151006	0.064754	0.0711711	0.132909	0.134137	0.0310407	0.0767034	0.05807	0.0475738	0.0456148	0.03769	0.0504921	0.0826593	0.0965712	0.130256	0.279702	0.107321	0.0804305
TBC1D4	0.0374919	0.0734776	0.0179077	0.0941474	0.264459	0.163669	0.22729	0.171958	0.111066	0.302647	0.0577347	0.0631375	0.13438	0.0921508	0.0675542	0.094441	0.0806054	0.0568001	0.145597	0.109271	0.161533	0.0752695	0.146739	0.0858158	0.265233	0.283118	0.22569	0.0167944	0.0302855	0.0602418	0.427694	0.13335	0.302503	0.100802	0.117452	0.167142	0.0543493	0.168592	0.0486725	0.124832	0.026963	0.119277	0.0658979	0.19538	0.123695	0.0800383	0.0443834	0.155739	0.0374265
KDELR2	0.0112528	0.126896	0.393616	0.214693	0.15576	0.186294	0.0298595	0.167536	0.190641	0.136233	0.230194	0.185413	0.222813	0.121922	0.0675314	0.206319	0.0576633	0.0646787	0.0203882	0.0163063	0.0662954	0.172209	0.115508	0.151027	0.0916447	0.136569	0.0863272	0.060467	0.0488171	0.0434445	0.270601	0.0695485	0.108154	0.0574536	0.107809	0.0805584	0.0597494	0.0752287	0.0645042	0.117368	0.137259	0.0174949	0.143216	0.0246772	0.140686	0.474455	0.156709	0.106768	0.278058
GALNT5	0	0	0	0.104657	0.349213	0.25024	0.277365	0.28304	0.0516073	0.263131	0.117507	0.0916486	0.109721	0.0190117	0.0434792	0.0296512	0.118387	0.0459213	0.0745998	0.0956873	0.0741674	0.177209	0.253348	0.12891	0.0914418	0.0958074	0.0823015	0	0	0	0.0527301	0.066919	0.226746	0.0905754	0.111063	0.22829	0.329098	0.19032	0.0345571	0.140848	0.0629861	0.0412426	0	0	0	0.3585	0.331114	0.11221	0.0479107
VPS45	0.0576372	0.102228	0.0196932	0.176221	0.234049	0.108621	0.127225	0.143532	0.197438	0.10868	0.285626	0.262588	0.124129	0.148221	0.0834854	0.112506	0.133226	0.0916318	0.0159994	0.0192328	0.00590885	0.0261809	0.0325314	0.070448	0.0295146	0.10076	0.374063	0.0692213	0.0855638	0.0107726	0.156195	0.0737789	0.178992	0.067042	0.0683876	0.0481914	0.143183	0.0773889	0.0489654	0.0886756	0.0596897	0.0852426	0.290372	0.0364519	0.146513	0.0951994	0.09079	0.0524609	0.129932
UGGT1	0.0207502	0.0384945	0.00344957	0.166143	0.0823334	0.125421	0.175219	0.199989	0.116698	0.13175	0.261248	0.216623	0.0697601	0.063858	0.0851284	0.0906242	0.0989635	0.0839962	0.123628	0.0791723	0.0537911	0.0747398	0.00735531	0.144505	0.166925	0.029354	0.238626	0.0263154	0.0480409	0.029972	0.0863586	0.188168	0.0183919	0.0647949	0.143611	0.0305324	0.0623388	0.0898116	0.106435	0.0926114	0.0917725	0.0597116	0.129399	0.0661191	0.0754041	0.268044	0.144191	0.0425986	0.0985735
DNAJC1	0.0170239	0.0809908	0.0431223	0.105345	0.478932	0.12418	0.136642	0.230113	0.0792654	0.106348	0.230449	0.109893	0.140832	0.230274	0.0412591	0.138904	0.108329	0.0733836	0.0318092	0.0173396	0.0092387	0.124768	0.304312	0.174863	0.378531	0.121581	0.293189	0.0819444	0.530562	0.145762	0.175511	0.295898	0.131222	0.26705	0.228872	0.130286	0.0761566	0.0577409	0.0226036	0.082909	0.096497	0.0593679	0.167432	0.227274	0.321265	0.379738	0.103919	0.0901483	0.0714893
TOR1A	0.0839566	0.0368324	0.0489202	0.0392939	0.170004	0.125091	0.148829	0.0871175	0.0270466	0.0811913	0.113064	0.102745	0.263545	0.0817551	0.0121496	0.0974203	0.0537558	0.111778	0.0467721	0.0452883	0.05094	0.0172567	0.0275302	0.156617	0.0613321	0.328323	0.136834	0.0128594	0.0416094	0.0508303	0.0733387	0.381047	0.0432571	0.171402	0.0740374	0.131684	0.0202355	0.265275	0.0824862	0.148006	0.0295675	0.0312606	0.18735	0.20122	0.105984	0.13734	0.116668	0.105381	0.0763335
STX17	0.0138098	0.00236398	0.0874705	0.0695259	0.190126	0.0876688	0.127374	0.117354	0.0396732	0.195237	0.035221	0.0605332	0.160363	0.103764	0.0203634	0.27122	0.143081	0.113465	0.0962222	0.239887	0.251283	0.105285	0.0961517	0.0616712	0.0899658	0.103486	0.283806	0.0341614	0.00922484	0.0323688	0.108869	0.161957	0.0421775	0.026645	0.129856	0.0834032	0.0282741	0.147281	0.034732	0.052142	0.0430458	0.036611	0.0749996	0.172452	0.0698081	0.168171	0.110942	0.0345616	0.0482389
DPM2	0.137082	0.315434	0.0088364	0.110137	0.0915574	0.0882213	0.298361	0.0881432	0.0664058	0.158046	0.0824003	0.0355657	0.123682	0.12552	0.0483077	0.0523899	0.0931287	0.0586176	0.027046	0.0458847	0.0524759	0.104529	0.0621648	0.176453	0.0849747	0.133363	0.0459462	0.037751	0.0557462	0.0440101	0.027346	0.106442	0.356149	0.027796	0.126993	0.111899	0.0683112	0.0936411	0.156791	0.0739369	0.11481	0.0917819	0.239874	0.223792	0.091964	0.104784	0.108528	0.101605	0.105435
WDR38	0	0	0	0.292839	0.170749	0.136218	0.145655	0.0918848	0.520362	0.102844	0.384072	0.413593	0	0	0	0	0	0	0.139928	0.258702	0.372703	0.198065	0.168246	0.173758	0.165493	0.214473	0.412037	0	0	0	0.300284	0.114035	0.379941	0.116274	0.0919526	0.258036	0.0225146	0.0749316	0.108696	0.0674806	0.125388	0.0576448	0	0	0	0.124336	0.0693812	0.100329	0.0413928
DERL1	0.206707	0.0532671	0.112301	0.0287135	0.0963136	0.18655	0.131184	0.269016	0.444277	0.216951	0.206214	0.199135	0.329328	0.0381282	0.0699378	0.252578	0.543276	0.0683171	0.212429	0.187454	0.0568683	0.112431	0.0344071	0.0480357	0.171758	0.398154	0.148724	0.065634	0.0205661	0.040778	0.114911	0.205304	0.15169	0.152813	0.0607788	0.0974123	0.217134	0.240523	0.0619711	0.074672	0.129649	0.189562	0.0716193	0.0524783	0.096736	0.169566	0.141078	0.195044	0.0567074
PLAA	0.0149514	0.0465415	0.109113	0.0165351	0.0624635	0.0512624	0.227273	0.210887	0.0279439	0.266972	0.0492603	0.116757	0.192548	0.0874206	0.0436339	0.0789813	0.0984935	0.0278633	0.0569014	0.054786	0.112475	0.0447031	0.0267606	0.1171	0.0921322	0.292778	0.129477	0.0355508	0.0142825	0.00632788	0.0891331	0.116477	0.0402496	0.106666	0.0645678	0.0991944	0.0419994	0.0779507	0.115403	0.0680572	0.00356384	0.0782867	0.0975355	0.0665474	0.126513	0.23785	0.0379049	0.398564	0.133286
SYTL2	0.0755222	0.0795537	0.0473844	0.0582046	0.0421681	0.0914859	0.0954934	0.147455	0.103532	0.173819	0.124418	0.131032	0.115275	0.0347618	0.0764182	0.0731027	0.0802376	0.0862389	0.0693542	0.0536314	0.0283594	0.0555656	0.0108621	0.166067	0.119787	0.170675	0.287093	0.0598709	0.105436	0.150483	0.47347	0.109713	0.0429261	0.0478223	0.332018	0.0765247	0.0742631	0.141728	0.0787469	0.0471701	0.228349	0.151225	0.178471	0.0650436	0.127962	0.420865	0.223532	0.0944176	0.0915366
RAB30	0.0143966	0.0796192	0.0966742	0.233685	0.256337	0.170163	0.0907177	0.112871	0.127054	0.343793	0.143454	0.0357369	0.0630946	0.106363	0.0304487	0.0957677	0.068622	0.0690833	0.018868	0.0289027	0.106996	0.097989	0.106441	0.21634	0.158121	0.162726	0.197284	0.171277	0.0307307	0.0366792	0.124567	0.128583	0.0864902	0.252092	0.190439	0.0691019	0.145823	0.119428	0.0703507	0.129249	0.0686689	0.0624676	0.0901951	0.186144	0.0418978	0.120144	0.0703425	0.194372	0.117224
KIF23	0.120025	0.664938	0.423412	0.177992	0.0776539	0.169258	0.332862	0.253902	0.194983	0.215805	0.19191	0.0884482	0.203206	0.0726716	0.184947	0.111493	0.143844	0.0930628	0.0609595	0.0278397	0.146481	0.0951115	0.128668	0.114481	0.0716346	0.0513052	0.0545948	0.0422205	0.106894	0.190213	0.225822	0.0737213	0.183334	0.0509274	0.355923	0.246804	0.117032	0.107717	0.138136	0.136794	0.143324	0.126026	0.105364	0.123215	0.0466212	0.243566	0.128562	0.0967826	0.217791
RAB1A	0.0823193	0.127977	0.00942332	0.110178	0.0722157	0.0826145	0.279087	0.0756095	0.0237169	0.274518	0.0313983	0.157167	0.045332	0.0464854	0.0570152	0.116525	0.0274744	0.0409224	0.0216764	0.0207612	0.0592439	0.0873007	0.0246847	0.14006	0.168105	0.0643823	0.190459	0.0215205	0.0552249	0.011069	0.0674896	0.105897	0.140486	0.0426933	0.213779	0.265383	0.106777	0.0415073	0.08776	0.0558388	0.0959736	0.114804	0.119413	0.133768	0.0678583	0.0861126	0.0579631	0.0841716	0.0690917
EXOC6	0.0305815	0.0510955	0.171798	0.0718683	0.0456978	0.261062	0.0911507	0.131276	0.0972496	0.0722171	0.141128	0.136306	0.0826837	0.0436069	0.144065	0.0891684	0.122291	0.0583302	0.03204	0.0326271	0.285238	0.171119	0.0679204	0.130167	0.108393	0.106372	0.1933	0.00495124	0.0600167	0.0173253	0.249398	0.0778082	0.0822445	0.238014	0.0152353	0.102124	0.112855	0.168468	0.0723489	0.046015	0.0462542	0.0278538	0.144767	0.0565814	0.258871	0.264975	0.392294	0.135418	0.161478
ARHGAP24	0.224675	0.0899731	0.0486282	0.213045	0.0795725	0.0552045	0.392711	0.122683	0.157509	0.373061	0.230861	0.116473	0.292757	0.179109	0.176687	0.121866	0.194789	0.0676586	0.095784	0.148305	0.0023523	0.025557	0.0756337	0.129014	0.209365	0.153122	0.0583785	0.0986471	0.00755086	0.0461609	0.219047	0.144005	0.628199	0.0427786	0.138971	0.330211	0.122771	0.0987987	0.0274605	0.0492981	0.0511335	0.0540158	0.19242	0.147789	0.121618	0.0237488	0.06579	0.2623	0.0862422
SEC31A	0.0554248	0.0238903	0.0482363	0.164381	0.0538413	0.168773	0.273286	0.0718687	0.0844543	0.118439	0.0881245	0.17477	0.320094	0.334374	0.11721	0.221637	0.115918	0.0553603	0.055306	0.0850867	0.119192	0.0589361	0.0920651	0.0554087	0.323423	0.221968	0.431075	0.142197	0.127047	0.106338	0.0490903	0.0540998	0.106034	0.0425519	0.0701713	0.0222382	0.0354094	0.0261452	0.0446064	0.04115	0.0719231	0.118051	0.119123	0.164256	0.132615	0.152807	0.146345	0.134937	0.195803
USO1	0.14854	0.0987062	0.0331309	0.226194	0.248859	0.0476848	0.123211	0.13434	0.115236	0.223862	0.0371589	0.0828496	0.0707625	0.0345423	0.0668622	0.109968	0.0649662	0.0768486	0.0372658	0.0260994	0.0632817	0.131807	0.0429648	0.19865	0.060837	0.0592635	0.186481	0.169762	0.0108049	0.0714477	0.0917857	0.0634583	0.0764515	0.165195	0.0549588	0.242727	0.111736	0.0875036	0.0447407	0.0981053	0.0200907	0.102457	0.0582225	0.148003	0.0741428	0.460277	0.111167	0.0673264	0.0915327
SEC24B	0.0650137	0.042537	0.0423022	0.0944722	0.067775	0.115387	0.0604517	0.0918465	0.138302	0.12781	0.233827	0.165571	0.193558	0.0681172	0.133395	0.153864	0.183985	0.289519	0.0167116	0.0282823	0.113236	0.0440092	0.0392836	0.145366	0.0734786	0.137861	0.330388	0.0984011	0.0115919	0.0699744	0.0630729	0.271881	0.0537649	0.205774	0.0641466	0.0464945	0.107219	0.0247614	0.0300187	0.0525623	0.0129299	0.035123	0.235236	0.0732144	0.139438	0.306903	0.2018	0.071539	0.0419359
RNF185	0.0480122	0.0146236	0.0496657	0.140458	0.425219	0.200753	0.116022	0.188358	0.0687126	0.101622	0.12617	0.133405	0.0896124	0.112121	0.0918145	0.0858031	0.0526254	0.0480325	0.0704491	0.0245043	0.0524872	0.167171	0.0835419	0.164583	0.0589265	0.176549	0.0657146	0.0905716	0.0866875	0.0788686	0.104212	0.118263	0.0843967	0.0466957	0.221144	0.110462	0.134883	0.064354	0.0351802	0.0128767	0.0730992	0.113626	0.0889888	0.0753358	0.0781297	0.0495316	0.150646	0.149364	0.105888
ERP27	0.0343535	0.240434	0.182129	0.0620042	0.0455061	0.184081	0.096782	0.16759	0.444517	0.110358	0.284018	0.385173	0.138516	0.0485953	0.0359212	0.0909409	0.0574334	0.0390394	0.20858	0.242154	0.0846106	0.0430748	0.0912307	0.176128	0.16913	0.115894	0.331905	0.0257569	0.0649511	0.0542433	0.0864011	0.10549	0.07272	0.0766479	0.0887493	0.0517932	0.0613417	0.0848409	0.0865354	0.0670696	0.107142	0.087023	0.135502	0.0343795	0.216438	0.077107	0.291664	0.347822	0.0582572
VAMP1	0.0117007	0.0414437	0.0111696	0.333581	0.176124	0.214227	0.165956	0.0801046	0.0320344	0.347749	0.170387	0.136534	0.0944971	0.0524194	0.0574164	0.0988463	0.0809903	0.0708592	0.0995306	0.0440363	0.0905192	0.0355606	0.0401335	0.119094	0.0279785	0.0234953	0.25239	0.064293	0.0312602	0.00666142	0.150515	0.102175	0.15981	0.023733	0.128304	0.0816476	0.0665057	0.0556815	0.0320979	0.0269621	0.00907611	0.095015	0.168266	0.0892996	0.29758	0.308692	0.0922815	0.0411774	0.149841
GIT2	0.0190923	0.0144302	0.0208665	0.130871	0.0579833	0.12235	0.0799106	0.176162	0.0654594	0.198766	0.112228	0.137211	0.0997097	0.0657356	0.0603072	0.130685	0.185348	0.180774	0.0759292	0.181144	0.117304	0.082998	0.0437307	0.071906	0.0637014	0.120682	0.178192	0.0965995	0.0377004	0.0332264	0.0419532	0.185952	0.0690498	0.0934758	0.0314561	0.0459326	0.102455	0.0412889	0.0614901	0.0385001	0.0293532	0.0863154	0.0439198	0.0250017	0.11099	0.0975021	0.130371	0.0821736	0.0423083
GALNT6	0.0173437	0.327605	0.119113	0.150934	0.105298	0.103373	0.0885978	0.0861253	0.0108096	0.107101	0.0617469	0.0765685	0.295003	0.107891	0.0503567	0.22528	0.108106	0.33287	0.167237	0.0501856	0.109928	0.181548	0.0900003	0.194521	0.121109	0.229679	0.196482	0.296774	0.0277334	0.0820425	0.09853	0.115459	0.0651816	0.08032	0.0961932	0.0281886	0.0248736	0.0503057	0.147074	0.185433	0.249336	0.385081	0.0712365	0.212562	0.13792	0.241723	0.0882862	0.152349	0.198846
RAB20	0.0247518	0.0078102	0.0509399	0.0847493	0.0178885	0.0501112	0.152934	0.103166	0.19645	0.207763	0.229871	0.301509	0.107584	0.0898921	0.133092	0.303226	0.103768	0.193587	0.10702	0.0764268	0.0399898	0.345488	0.340082	0.414974	0.112086	0.198756	0.0845359	0.104912	0.112645	0.0361575	0.42694	0.0698214	0.0838133	0.296217	0.348492	0.11178	0.263061	0.247834	0.192958	0.483163	0.246554	0.0838809	0.0493564	0.186852	0.256345	0.11982	0.116848	0.0449053	0.382792
TMX1	0.0563211	0.0474255	0.0123785	0.0689108	0.0653207	0.06131	0.124753	0.0946423	0.292762	0.149136	0.234307	0.152891	0.110707	0.150242	0.168993	0.156745	0.209997	0.0734134	0.0382972	0.00761691	0.016521	0.0547315	0.0482453	0.0861885	0.0358478	0.0833857	0.0865142	0.0159444	0.0412538	0.0544247	0.122299	0.0735653	0.0950717	0.0237747	0.0424655	0.0598961	0.0862303	0.178315	0.0381011	0.126509	0.0944553	0.0344613	0.127924	0.0810375	0.154062	0.106181	0.157504	0.0993935	0.0192116
RAB15	0.126356	0.30696	0.0130401	0.0461818	0.120278	0.121433	0.133299	0.297424	0.0473075	0.143853	0.150002	0.0243887	0.0451951	0.219263	0.204462	0.0944249	0.13718	0.154779	0.0359188	0.116418	0.0496046	0.127052	0.330123	0.130878	0.158963	0.386083	0.155658	0.106237	0.106234	0.234757	0.123919	0.160013	0.228217	0.111499	0.14715	0.0712122	0.0624053	0.0648251	0.062472	0.0681313	0.0636282	0.0196462	0.0859376	0.0795035	0.230751	0.213533	0.251508	0.0388295	0.359963
SRP14	0.0549988	0.135955	0.0707281	0.299865	0.57663	0.127975	0.110821	0.198253	0.00904574	0.134089	0.154898	0.134288	0.189633	0.096265	0.0731667	0.14081	0.0744919	0.0947763	0.0287014	0.437759	0.267135	0.0927815	0.0539009	0.0659834	0.152501	0.107843	0.0942739	0.0448572	0.0427167	0.0347905	0.0307805	0.151527	0.0891292	0.149923	0.157035	0.0434602	0.0485554	0.14382	0.191157	0.0390204	0.121253	0.0456329	0.17529	0.318868	0.111331	0.187205	0.183267	0.106225	0.0882909
LMAN1L	0	0	0	0	0	0	0	0	0	0	0	0	0	0	0	0	0	0	0	0	0	0	0	0	0	0	0	0	0	0	0	0	0	0	0	0	0	0	0	0	0	0	0	0	0	0	0	0	0
SEC11A	0.0398823	0.0968104	0.0452947	0.216074	0.0810588	0.122232	0.258797	0.447312	0.103197	0.259785	0.0745772	0.0812535	0.120435	0.141007	0.0582764	0.103596	0.0566628	0.100927	0.0527006	0.11298	0.153321	0.147884	0.0915145	0.179025	0.181834	0.173114	0.157164	0.0580433	0.0493345	0.0433462	0.106322	0.2406	0.0463109	0.0507445	0.0745573	0.0882859	0.0321882	0.0745647	0.0116459	0.0446092	0.0713776	0.0601274	0.103729	0.13332	0.0908209	0.274019	0.167074	0.0543451	0.296255
CLTC	0.0308643	0.0101337	0.0615238	0.149926	0.249037	0.0533217	0.156574	0.220867	0.546944	0.113945	0.278273	0.228707	0.137155	0.0358548	0.0560418	0.121844	0.211229	0.0570127	0.0239051	0.0600206	0.153147	0.0872288	0.0597489	0.169827	0.0676641	0.0648511	0.175537	0.0748622	0.00548326	0.0281026	0.16737	0.0965674	0.0268387	0.169401	0.0647075	0.0366624	0.0635994	0.129436	0.0382021	0.0305803	0.0201341	0.0658383	0.146961	0.144163	0.109556	0.25531	0.0493224	0.135211	0.0729303
GALNT1	0.123936	0.0432371	0.0378474	0.153992	0.0685722	0.236549	0.146213	0.126075	0.127248	0.268976	0.101706	0.222249	0.138523	0.0825481	0.05746	0.229622	0.194895	0.16872	0.140579	0.176531	0.158532	0.14388	0.105463	0.114072	0.268697	0.0663106	0.134023	0.142405	0.0317753	0.103986	0.0589748	0.132237	0.119645	0.0963441	0.087503	0.139104	0.0601217	0.0427611	0.0831616	0.21882	0.159466	0.136412	0.0587047	0.247257	0.325517	0.151414	0.0517908	0.187609	0.140488
ARHGDIA	0.197687	0.0474082	0.0781609	0.152182	0.0409044	0.0940202	0.130076	0.0564858	0.0544819	0.105343	0.0470889	0.0987713	0.101421	0.0802497	0.0520221	0.086079	0.072398	0.04921	0.227751	0.309877	0.0783328	0.0945241	0.0393647	0.0992767	0.133698	0.156309	0.13128	0.0505984	0.168054	0.0144043	0.245342	0.076393	0.0853179	0.249665	0.11797	0.0911725	0.0276375	0.139104	0.0266125	0.0404739	0.0666976	0.0257411	0.0476539	0.113155	0.221654	0.160343	0.0463725	0.112649	0.100319
RAB40B	0.111485	0.0501815	0.0774845	0.031494	0.0444798	0.356087	0.0911566	0.366307	0.107609	0.361093	0.0461442	0.173969	0.191386	0.0542868	0.0244497	0.0318775	0.117689	0.0720644	0.131619	0.285696	0.160166	0.078589	0.221211	0.154248	0.285661	0.226135	0.0484309	0.119548	0.0215444	0.0396564	0.143878	0.381743	0.174161	0.0276389	0.0250711	0.0499336	0.0359993	0.531824	0.116406	0.114836	0.0370855	0.299601	0.171179	0.0531661	0.179766	0.0724361	0.191703	0.313225	0.113512
EVI5L	0.191503	0.140299	0.0116386	0.0529209	0.0840325	0.0219815	0.121153	0.134729	0.0596298	0.13081	0.0741809	0.0940118	0.14835	0.0880202	0.143906	0.108802	0.149392	0.196592	0.0306469	0.0727159	0.0751791	0.077847	0.0576907	0.0685893	0.0932822	0.037812	0.0940383	0.085458	0.010919	0.0197436	0.0930939	0.0244865	0.118924	0.0615584	0.112784	0.197996	0.0375393	0.0550311	0.145193	0.0663512	0.209178	0.591065	0.103098	0.0594764	0.0910709	0.178285	0.106609	0.060047	0.0926517
PIGK	0.10477	0.115081	0.100129	0.137567	0.123442	0.120365	0.0945509	0.282238	0.0765767	0.0882597	0.0702615	0.0699241	0.0831992	0.032907	0.0568397	0.0682966	0.0340051	0.112275	0.0251428	0.0372219	0.115887	0.0515212	0.0276933	0.0342972	0.102544	0.0760461	0.0910881	0.0664954	0.0347801	0.0707927	0.0761248	0.125947	0.0767694	0.0473594	0.0425795	0.0357086	0.253845	0.0499329	0.0207786	0.10734	0.0814383	0.115105	0.123901	0.0919071	0.0638107	0.125839	0.152132	0.0639389	0.147042
RFWD2	0.100167	0.131677	0.119789	0.136626	0.149616	0.134271	0.168426	0.137367	0.0621168	0.142566	0.0567939	0.0667706	0.0957273	0.0760101	0.106075	0.174819	0.0698505	0.0401723	0.137645	0.0700434	0.141405	0.109003	0.0751475	0.139829	0.0832996	0.045716	0.0463203	0.308023	0.0585008	0.022485	0.177357	0.133961	0.0689381	0.212596	0.178473	0.0259701	0.117617	0.0213735	0.0940713	0.0744779	0.0047678	0.279072	0.199913	0.147794	0.0587695	0.0713842	0.202473	0.103537	0.1146
PIGM	0.0986871	0.0176911	0.132433	0.162464	0.0986715	0.113619	0.0644564	0.099553	0.0303905	0.064578	0.14991	0.0811149	0.0616801	0.0951067	0.130037	0.120367	0.239029	0.10559	0.0571914	0.0321992	0.0826136	0.0920716	0.0803214	0.156014	0.127847	0.138191	0.127888	0.102942	0.0408221	0.0222588	0.127618	0.109057	0.0989668	0.0702429	0.0739273	0.0491382	0.101805	0.0876575	0.0162692	0.191676	0.0496855	0.0220089	0.240587	0.148329	0.0966282	0.136688	0.0459968	0.101814	0.232516
RAB13	0.121584	0.0189543	0.0433975	0.0357656	0.116546	0.105485	0.23169	0.0884197	0.105785	0.152939	0.218752	0.231055	0.223349	0.0480752	0.143183	0.100629	0.243255	0.244994	0.0898321	0.0102111	0.0854998	0.160372	0.0633669	0.343441	0.045383	0.121267	0.14795	0.118788	0.0458835	0.0510511	0.207136	0.0500627	0.0589281	0.200486	0.398721	0.0649985	0.182256	0.126171	0.171107	0.0958576	0.0674331	0.0600811	0.0881919	0.155956	0.154451	0.098966	0.269758	0.064198	0.136622
GALNT2	0.229203	0.00973481	0.16513	0.209232	0.0659347	0.0666908	0.104685	0.139525	0.240431	0.109676	0.205817	0.156797	0.052701	0.0540956	0.3042	0.179841	0.126057	0.517015	0.0316603	0.117314	0.0564088	0.0475701	0.0981937	0.112785	0.0588245	0.272744	0.0708458	0.0110717	0.0795166	0.0121309	0.163693	0.109882	0.184363	0.0871965	0.123706	0.113317	0.0533887	0.0360259	0.173942	0.0368826	0.0145523	0.192655	0.145554	0.145028	0.209795	0.205913	0.166784	0.148322	0.15733
SNAP47	0.0219403	0.0606441	0.0857438	0.0439565	0.174517	0.129947	0.483939	0.19347	0.231204	0.183378	0.0603681	0.17476	0.201497	0.0896724	0.250019	0.312049	0.173919	0.104304	0.18439	0.189326	0.0846547	0.128976	0.080776	0.106291	0.0887137	0.0306766	0.0488447	0.0253021	0.0842422	0.0146539	0.123249	0.105493	0.0642659	0.229444	0.100902	0.0685656	0.192064	0.0969637	0.0305963	0.0441993	0.12721	0.0828926	0.119789	0.248253	0.252856	0.241989	0.099236	0.217804	0.241324
SRP9	0.0926914	0.0243171	0.130329	0.339822	0.185192	0.0644368	0.102621	0.114612	0.166822	0.149993	0.0822798	0.114886	0.0370923	0.140653	0.0330523	0.077874	0.0782667	0.0660061	0.0596514	0.0552069	0.0560005	0.0568685	0.0756826	0.0794268	0.101697	0.0188749	0.0754179	0.0780678	0.116904	0.0720774	0.538022	0.0965118	0.0398743	0.349291	0.239592	0.212361	0.157579	0.0759607	0.0740159	0.058494	0.0237079	0.0573071	0.106008	0.0857195	0.078429	0.166941	0.0463771	0.0946558	0.0744304
ARF1	0.0690094	0.0111452	0.122132	0.0500578	0.0942905	0.105727	0.116128	0.190872	0.316096	0.186093	0.243697	0.248042	0.137723	0.0918345	0.156931	0.0531017	0.139005	0.0765775	0.031607	0.024304	0.110095	0.101415	0.0328579	0.118926	0.0884449	0.0551865	0.160538	0.123587	0.032015	0.0480331	0.28109	0.0663453	0.0840007	0.0972353	0.0802864	0.0772296	0.11508	0.0746218	0.104199	0.0649581	0.177737	0.0386505	0.141159	0.227908	0.115132	0.0560701	0.147192	0.0562909	0.0946082
PDIA6	0.0690235	0.0398262	0.0905295	0.0389711	0.0733276	0.0289527	0.161933	0.10117	0.0269753	0.136967	0.0173804	0.197772	0.229737	0.183768	0.0639357	0.061603	0.115633	0.0987441	0.0479131	0.0816201	0.0491185	0.0405485	0.0630022	0.0810433	0.0913536	0.16981	0.037434	0.0335249	0.0753842	0.0402048	0.110265	0.124064	0.0346721	0.032204	0.0787131	0.0254868	0.0633513	0.0765189	0.0669143	0.0652493	0.064221	0.087379	0.186785	0.0388567	0.0839542	0.0634881	0.0585746	0.0970074	0.0963209
EXOC6B	0.115515	0.354654	0.00778476	0.0639385	0.0374693	0.139122	0.0842847	0.261165	0.072928	0.114218	0.0275904	0.0345851	0.103546	0.0514957	0.102129	0.102804	0.0808747	0.191028	0.0369167	0.0734753	0.11651	0.029179	0.0534555	0.0562111	0.0758643	0.0545799	0.0764456	0.0212761	0.0239035	0.0453096	0.051728	0.0970007	0.0325444	0.0297077	0.0644789	0.0123462	0.0785146	0.153559	0.0496082	0.0141452	0.088053	0.0635971	0.0641403	0.029966	0.0192527	0.15924	0.16545	0.135007	0.106448
GALNT13	0.115648	0.0702277	0.0349258	0.0329005	0.0784919	0.236982	0.17952	0.294982	0.174876	0.362514	0.03612	0.0601644	0	0	0	0	0	0	0.105305	0.0814556	0.110585	0.0826632	0.0622436	0.0567529	0.182037	0.102103	0.24898	0	0	0	0.0813315	0.563215	0.0585047	0.697493	0.220518	0.164675	0.135448	0.231571	0.131531	0.0820355	0.0516576	0.168238	0	0	0	0.221332	0.108183	0.173643	0.286257
RAB5A	0.14268	0.0444983	0.0292585	0.0789309	0.20358	0.145776	0.115699	0.307325	0.338748	0.0946201	0.335636	0.103661	0.0681545	0.161412	0.0390315	0.167174	0.0705415	0.105189	0.0857563	0.0900889	0.0775975	0.0552693	0.0232721	0.145318	0.133522	0.0513498	0.102533	0.0329288	0.0373625	0.0407633	0.0774603	0.0494988	0.0648235	0.193753	0.0521976	0.0693909	0.0407213	0.0476808	0.00723975	0.0465668	0.0517445	0.0213184	0.17649	0.092437	0.181656	0.0393032	0.155847	0.0337061	0.179049
GOLGA4	0.0917777	0.0394189	0.0256438	0.0813135	0.0389305	0.0245678	0.16013	0.162052	0.0738116	0.231163	0.102475	0.02859	0.109999	0.0430899	0.0210034	0.047031	0.0612964	0.182597	0.0160731	0.0288414	0.31105	0.0614959	0.0400713	0.056117	0.0730305	0.0605297	0.0857584	0.00870862	0.0376717	0.0273632	0.0657414	0.0798264	0.163573	0.131478	0.0679163	0.0629949	0.0586515	0.147184	0.0247764	0.128828	0.00903097	0.0289098	0.109272	0.125231	0.0781819	0.184767	0.0905462	0.0505905	0.13321
IQSEC1	0.0196568	0.0162807	0.0073482	0.203447	0.0836622	0.274073	0.0830926	0.199748	0.0269038	0.121378	0.198106	0.159807	0.0878466	0.0215141	0.0778387	0.123445	0.192531	0.0475142	0.022096	0.111436	0.0400974	0.0393458	0.0388744	0.0411949	0.147252	0.101841	0.129357	0.0233448	0.0428258	0.0265659	0.343698	0.0964403	0.128821	0.112565	0.075441	0.102713	0.055632	0.221527	0.10218	0.0570086	0.0187996	0.0280958	0.134016	0.142168	0.160935	0.211328	0.0975474	0.131233	0.0992539
SRPRB	0.0294947	0.009264	0.0344523	0.0930805	0.105625	0.145281	0.256606	0.189415	0.36344	0.175523	0.106723	0.154301	0.115554	0.0459071	0.0378442	0.189985	0.142351	0.116013	0.15145	0.118781	0.136355	0.156547	0.0566754	0.137234	0.117622	0.15817	0.113635	0.0926054	0.0234178	0.0300978	0.0520147	0.11669	0.133227	0.156985	0.189546	0.153443	0.107409	0.220764	0.15698	0.13518	0.0700686	0.0585172	0.191179	0.049064	0.144083	0.266876	0.399312	0.0406924	0.128753
2021-03-06	0.107643	0.0871568	0.075279	0.118159	0.0799341	0.267164	0.177218	0.0498268	0.0797966	0.0869514	0.110356	0.0635954	0.167809	0.159	0.0829894	0.166593	0.206102	0.365687	0.0541528	0.015529	0.0274998	0.1087	0.121184	0.107238	0.0591861	0.0273667	0.0384808	0.0307168	0.061464	0.023384	0.123754	0.10235	0.0408914	0.0299907	0.104727	0.160708	0.0523909	0.0967835	0.0259603	0.0508611	0.0305247	0.0350791	0.0878882	0.0505546	0.200699	0.514642	0.147529	0.300964	0.0933998
TBC1D7	0.0871677	0.0549159	0.0797576	0.122028	0.0939087	0.246202	0.227809	0.265688	0.0564398	0.126982	0.123606	0.0131084	0.273095	0.0593298	0.12997	0.118952	0.10204	0.0700307	0.0551979	0.023002	0.0496535	0.0729444	0.143852	0.0396746	0.0424675	0.121896	0.25223	0.0155658	0.0385004	0.0878974	0.0738447	0.197059	0.0717156	0.0801029	0.120388	0.126837	0.0613496	0.187032	0.148932	0.00736518	0.22564	0.283194	0.200147	0.183418	0.154639	0.138417	0.0276052	0.113634	0.260953
PSD2	0.026065	0.0587493	0.047823	0.0218668	0.0765659	0.262346	0.332596	0.300521	0.305906	0.0647311	0.264667	0.219829	0.214299	0.077541	0.020273	0.138916	0.0611201	0.0927801	0.0588832	0.0898681	0.216332	0	0	0	0	0	0	0.110246	0.0614203	0.171491	0.155844	0.065469	0.0814551	0.295176	0.0772157	0.206285	0.0884991	0.0330621	0.0718659	0.0497774	0.153897	0.0774787	0	0	0	0.197147	0.106816	0.0969784	0.03468
RAB19	0	0	0	0.0721245	0.0359875	0.122186	0.103082	0.340864	0.0802153	0.381183	0.155272	0.327819	0.409658	0.229973	0.256942	0.0854739	0.106157	0.0142964	0.0524091	0.0311251	0.156752	0.0785325	0.0272046	0.0901331	0.0613914	0.0943571	0.194995	0.0538049	0.0152501	0.0626101	0.167	0.169845	0.071086	0.190786	0.119517	0.0848514	0.0732917	0.0506262	0.0405807	0.0847695	0.0845487	0.136772	0	0.274845	0	0.135253	0.223373	0.0529652	0.103588
RAB41	0.0514867	0.132548	0.100243	0.122884	0.15927	0.123239	0.163571	0.265005	0.349318	0.161644	0.233309	0.485481	0.522006	0.299954	0.0243032	0.141377	0.126263	0.208653	0.0287579	0.0126575	0.0667048	0.020433	0.0377453	0.105402	0.0658008	0.076119	0.104474	0.129945	0.103758	0.121111	0.0903937	0.18393	0.0873321	0.0684235	0.190442	0.116749	0.0538483	0.221955	0.0194587	0.108782	0.0122179	0.106612	0.127791	0.109007	0.381639	0.0349146	0.180829	0.0503842	0.117792
DOCK5	0.21701	0.0456703	0.139843	0.112884	0.0800874	0.285876	0.0913841	0.256647	0.0544208	0.180143	0.0988218	0.0205267	0.0378469	0.379101	0.333615	0.435562	0.552299	0.120175	0.0333385	0.0383262	0.172784	0.21531	0.242362	0.220374	0.0875676	0.0806365	0.0987184	0.167712	0.0662695	0.0573364	0.104171	0.0939594	0.175361	0.145215	0.0487313	0.0401343	0.0379577	0.28861	0.0333342	0.211983	0.0204571	0.105724	0.381453	0.14724	0.247285	0.312301	0.251049	0.215683	0.183281
DNAJC5B	0.087902	0.224866	0.1268	0.0386514	0.136521	0.198966	0.230015	0.188218	0.241239	0.258795	0.355594	0.196889	0.169557	0.0850575	0.181941	0.115036	0.272173	0.49905	0.178994	0.470205	0.17838	0.192836	0.0297129	0.186054	0.238096	0.189964	0.308939	0.311967	0.0950294	0.0563683	0.275253	0.382273	0.112579	0.158681	0.202367	0.0760512	0.235542	0.112446	0.0755173	0.209684	0.32805	0.0454744	0.139317	0.0720278	0.0798912	0.162433	0.0879068	0.076766	0.0945121
UGCG	0.0125937	0.0804347	0.129485	0.129682	0.0621433	0.0828176	0.161298	0.133488	0.160341	0.157954	0.117988	0.0643246	0.0714836	0.148302	0.11213	0.153004	0.143854	0.200245	0.248665	0.0104946	0.15347	0.0587646	0.148479	0.225243	0.281974	0.154376	0.104171	0.132369	0.0826776	0.00964858	0.30262	0.0600116	0.422166	0.174089	0.20911	0.248104	0.0388128	0.0443975	0.128238	0.0268619	0.0863497	0.275432	0.249707	0.0750979	0.119834	0.149732	0.206829	0.121369	0.040383
SURF4	0.00950515	0.0614073	0.0195957	0.0485209	0.036747	0.123021	0.229258	0.140497	0.0720483	0.12381	0.0646435	0.0784992	0.118869	0.0480469	0.109616	0.0417707	0.107512	0.0496972	0.0468674	0.00993442	0.0504789	0.0482099	0.036234	0.0991157	0.082847	0.110037	0.17371	0.137765	0.0224876	0.0819369	0.0982056	0.130161	0.215636	0.0337536	0.172882	0.152109	0.240726	0.0441709	0.0748998	0.0742876	0.0244513	0.0287612	0.096365	0.212146	0.038261	0.0870325	0.0775277	0.0468184	0.0841549
GBGT1	0.404679	0.331185	0.361174	0.169839	0.0865694	0.1383	0.234522	0.1888	0.0500074	0.293937	0.0522719	0.0837573	0.0422539	0.179177	0.225732	0.187548	0.117932	0.0621491	0.259331	0.0232955	0.164999	0.0446218	0.104327	0.15873	0.0418012	0.0317829	0.16029	0.10942	0.0642374	0.137421	0.265702	0.232485	0.0614065	0.0472083	0.112035	0.148933	0.10674	0.0677624	0.0864161	0.0817322	0.0674098	0.0791778	0.146455	0.0350265	0.150165	0.262934	0.237343	0.136482	0.105008
INPP5E	0.0950905	0.081501	0.0211651	0.0756482	0.104657	0.0627542	0.159246	0.181962	0.0542139	0.15912	0.11052	0.153243	0.197269	0.0336494	0.0497642	0.256578	0.100533	0.13066	0.117569	0.210209	0.0766898	0.0363693	0.064868	0.0830202	0.0538831	0.130347	0.141242	0.0880772	0.0143712	0.213341	0.17691	0.128636	0.0823865	0.167727	0.137957	0.0914727	0.0563464	0.122148	0.0341276	0.0692932	0.139857	0.0100937	0.0559762	0.210192	0.0634731	0.0420812	0.317689	0.071341	0.197214
SEC16A	0.099611	0.115564	0.0705919	0.299542	0.129389	0.202362	0.21215	0.11229	0.0695779	0.188561	0.123422	0.0272111	0.102074	0.165367	0.0159608	0.0643803	0.0149357	0.10762	0.0785905	0.12387	0.0518697	0.092015	0.0965816	0.0384982	0.0833449	0.0716025	0.188393	0.0870151	0.0322655	0.0725052	0.0415676	0.144741	0.0586619	0.14775	0.143947	0.110278	0.121037	0.0564758	0.0610644	0.166309	0.193617	0.0465974	0.069798	0.0279546	0.129235	0.143201	0.153888	0.0302539	0.0267309
USP6NL	0.0737879	0.0678511	0.074574	0.143456	0.0757734	0.262217	0.21783	0.0713462	0.0399591	0.260385	0.0712975	0.0577942	0.0528034	0.125882	0.0954693	0.213366	0.113006	0.0777749	0.0925196	0.10393	0.218519	0.153929	0.123111	0.119813	0.0587003	0.107005	0.138724	0.0418455	0.0744229	0.0149659	0.0629776	0.0583207	0.0285287	0.0652536	0.0779784	0.0253249	0.090042	0.0288581	0.0343471	0.024672	0.00703065	0.013888	0.0240551	0.2571	0.199204	0.194449	0.295192	0.16753	0.106704
DNAJB12	0.0523281	0.0219742	0.0177449	0.404367	0.244932	0.257556	0.14523	0.131817	0.134157	0.120549	0.0995705	0.127559	0.0931856	0.0902797	0.027928	0.0837913	0.135898	0.0453023	0.0314432	0.0235556	0.141765	0.0328066	0.00632415	0.0347102	0.0724279	0.0649382	0.217608	0.00671006	0.205818	0.0801624	0.0611957	0.105516	0.0555901	0.242506	0.121113	0.125949	0.0944472	0.139974	0.0215161	0.0393737	0.0170037	0.0323145	0.0589748	0.0429826	0.0581668	0.213724	0.161062	0.0713636	0.0648742
ARFGAP2	0.0512265	0.0347649	0.0341326	0.161245	0.0854529	0.164968	0.100763	0.111112	0.0985174	0.10183	0.0578211	0.103922	0.0752857	0.0602248	0.142711	0.220914	0.0977792	0.0606504	0.127035	0.110928	0.0439537	0.119122	0.124063	0.132759	0.0989377	0.175092	0.230669	0.0477282	0.114633	0.00609139	0.0925025	0.0715105	0.127329	0.113509	0.0555717	0.0990772	0.413727	0.0393687	0.252136	0.199902	0.0404183	0.219858	0.13896	0.122291	0.0338369	0.098214	0.149378	0.0709935	0.16161
PAK1	0.0329277	0.0246869	0.0253753	0.0825542	0.0907249	0.182538	0.1172	0.507969	0.058244	0.200934	0.229644	0.226866	0.0508647	0.0438102	0.0827475	0.187607	0.235954	0.0570878	0.0906012	0.0859785	0.0204013	0.490532	0.247623	0.192709	0.124433	0.0953916	0.247307	0.113707	0.0535225	0.0802087	0.155152	0.175709	0.0632739	0.065551	0.0885602	0.179728	0.363995	0.0808784	0.033316	0.075904	0.00605734	0.0787956	0.0551574	0.0856449	0.131896	0.0419577	0.203576	0.107388	0.044202
HYOU1	0.0763595	0.0342521	0.0653786	0.0799008	0.164175	0.0731186	0.0985548	0.155503	0.113925	0.116902	0.0641385	0.036609	0.152537	0.0771534	0.119175	0.0700326	0.0895846	0.0692961	0.0594996	0.100887	0.057726	0.0560399	0.0637072	0.0292347	0.0392655	0.277517	0.252125	0.0552589	0.0494771	0.0210338	0.0610343	0.287303	0.253865	0.10314	0.140154	0.0285549	0.0282393	0.0278832	0.0938492	0.0217037	0.121071	0.0177191	0.0733857	0.115048	0.308089	0.0451697	0.0442171	0.123557	0.0342114
SEC24D	0.0422076	0.0626025	0.115092	0.0763499	0.0556991	0.0413327	0.146201	0.173585	0.103009	0.237451	0.117219	0.0329575	0.0752514	0.0875302	0.0563303	0.0810519	0.295912	0.138453	0.0429814	0.220123	0.0816364	0.0371716	0.0926778	0.0715042	0.226218	0.09764	0.122342	0.0168121	0.0254421	0.0689879	0.131645	0.132509	0.180526	0.0853998	0.123237	0.0684531	0.0235889	0.0437107	0.145398	0.0367253	0.00251145	0.0797588	0.172868	0.0522011	0.0835191	0.0777553	0.102468	0.100677	0.219663
NGLY1	0.0110871	0.0595927	0.0271165	0.115701	0.168887	0.121138	0.233242	0.13475	0.276416	0.102249	0.0651702	0.234301	0.0710268	0.180971	0.286157	0.380456	0.342226	0.115949	0.142595	0.119909	0.149841	0.0602906	0.0256948	0.0473507	0.1293	0.144128	0.129286	0.0259161	0.0248608	0.0121413	0.0271897	0.14928	0.0552939	0.17209	0.118225	0.0513351	0.301105	0.286663	0.202925	0.0491368	0.0155417	0.0461021	0.0550433	0.103572	0.0571075	0.270597	0.170261	0.0221048	0.200053
GXYLT1	0.139823	0.090563	0.00504093	0.0938152	0.155321	0.351527	0.128251	0.1043	0.0521228	0.0581322	0.0744995	0.0877111	0.0730178	0.16795	0.0595415	0.132758	0.118107	0.0734275	0.0311496	0.0242384	0.12025	0.101126	0.126436	0.318546	0.0915707	0.0710779	0.109392	0.0823866	0.0309228	0.0281959	0.0415004	0.0872258	0.194667	0.050619	0.153367	0.0518256	0.074431	0.0274731	0.0696648	0.0846262	0.167268	0.220789	0.0472797	0.061643	0.0318305	0.254045	0.121995	0.258424	0.028891
VTI1A	0.0273582	0.0509194	0.0410602	0.254675	0.0573821	0.118859	0.179109	0.140386	0.128579	0.0958539	0.202534	0.167712	0.137181	0.0867638	0.136718	0.124424	0.274253	0.222439	0.185494	0.0234012	0.234374	0.0167046	0.0345601	0.0634943	0.0950772	0.0899094	0.142451	0.0336895	0.0133819	0.0382174	0.12366	0.26289	0.269062	0.0528297	0.0431501	0.101018	0.0821923	0.17917	0.0924477	0.00587098	0.0538922	0.0371683	0.104941	0.192566	0.347131	0.153486	0.0270812	0.0556998	0.075508
PIGF	0.0474825	0.0409359	0.0668542	0.402308	0.108024	0.101312	0.111197	0.191205	0.0899548	0.329151	0.162859	0.0345377	0.129053	0.42181	0.0457283	0.242056	0.0716375	0.0793862	0.131222	0.121618	0.0579621	0.0939698	0.0523347	0.0870924	0.249941	0.213798	0.0833463	0.0718842	0.0106837	0.0381608	0.0881459	0.302929	0.131909	0.187414	0.0765421	0.139454	0.0208814	0.0625536	0.103692	0.0451669	0.161188	0.0790298	0.104343	0.0200953	0.111597	0.159698	0.0809298	0.108574	0.0744144
ASAP2	0.201988	0.0492989	0.223289	0.133629	0.0297326	0.198645	0.083851	0.147855	0.0953256	0.228359	0.0646409	0.0449784	0.167577	0.0995304	0.0686741	0.15712	0.0429645	0.0949214	0.108149	0.0321144	0.0630806	0.0408691	0.31001	0.164013	0.137995	0.030827	0.164078	0.0423019	0.0654744	0.130909	0.0449193	0.167917	0.0393711	0.0434703	0.0510127	0.0864587	0.0867998	0.129772	0.0626421	0.0549734	0.0340501	0.0348482	0.146803	0.23149	0.0715754	0.478708	0.295552	0.255655	0.0571394
GLT1D1	0	0	0.0314939	0.0626665	0.21836	0.473766	0.165461	0.209503	0.153228	0.0831844	0.102661	0.26992	0.112476	0.140193	0.0681567	0.389309	0.0820973	0.0602288	0.117422	0.10794	0.536246	0.102226	0.0929096	0.197642	0.0714634	0.207798	0.0991563	0.0762135	0.165083	0.154386	0.0873925	0.0666745	0.107451	0.133801	0.150113	0.0949799	0.114539	0.250407	0.109781	0.101578	0.159831	0.141552	0.0528478	0.0945059	0.252806	0.278346	0.230772	0.381433	0.0278862
RABGAP1L	0.112872	0.0423422	0.0849377	0.0405343	0.263877	0.219721	0.0850019	0.16886	0.0569363	0.189577	0.100114	0.077163	0.169611	0.0605842	0.0571941	0.0866452	0.11158	0.20561	0.0906317	0.0103139	0.0194033	0.211613	0.0831906	0.1788	0.173982	0.0633408	0.18178	0.187035	0.0240064	0.0425054	0.0786932	0.0851798	0.0512143	0.0459234	0.0397196	0.158985	0.0612619	0.0411201	0.0250288	0.0207447	0.0218571	0.249318	0.0767059	0.142356	0.161705	0.16084	0.3781	0.120915	0.340979
MGAT5	0.153534	0.0175623	0.0160695	0.175538	0.0541691	0.0336613	0.123368	0.136842	0.100451	0.209392	0.224137	0.197372	0.0849539	0.108083	0.0281341	0.118317	0.0489018	0.209455	0.0747212	0.0262224	0.222143	0.0936066	0.0247591	0.0680948	0.0537006	0.245511	0.319897	0.197235	0.139287	0.0430759	0.0469829	0.317817	0.0811456	0.379306	0.0422717	0.280241	0.0565877	0.0581083	0.17605	0.10696	0.0902509	0.00979876	0.217476	0.258856	0.0535243	0.115148	0.177176	0.0996074	0.109
SAR1B	0.0705441	0.0360873	0.0698934	0.182373	0.0392945	0.0533406	0.136735	0.143222	0.0432911	0.13053	0.0720029	0.0635036	0.117381	0.0654667	0.104225	0.205086	0.0550222	0.0632621	0.0299604	0.0806632	0.0786261	0.0325932	0.134998	0.0347977	0.136891	0.146051	0.194028	0.0398546	0.119824	0.0563544	0.177819	0.0798285	0.0631669	0.0932543	0.142582	0.0346565	0.0631423	0.0732238	0.0790948	0.0197262	0.00797475	0.134332	0.0536044	0.137608	0.00434032	0.148815	0.0761054	0.106708	0.146037
RAB3C	0.0688676	0.0415987	0.0958587	0	0	0	0.336724	0.355034	0.0583437	0.188043	0.106443	0.0871806	0.122501	0.10848	0.0418647	0.178185	0.1114	0.118449	0.07528	0.0910879	0.176045	0	0	0	0	0	0	0	0.239146	0.105479	0.165542	0.0664666	0.0832636	0.215375	0.0781636	0.0699767	0	0	0	0	0.100206	0	0.171701	0.266177	0.324351	0.180602	0.181368	0.177174	0.129217
SRP19	0.135374	0.129416	0.0262017	0.158063	0.0881688	0.0883329	0.217093	0.0878715	0.0988629	0.479655	0.0980889	0.0768099	0.12987	0.0355978	0.0373049	0.0849299	0.0949165	0.141912	0.0215007	0.0298593	0.0537266	0.158323	0.207163	0.231439	0.0358502	0.114564	0.138678	0.0149971	0.0621923	0.0400911	0.145239	0.423794	0.224176	0.19233	0.244887	0.0199778	0.250619	0.059866	0.0254214	0.272552	0.0961605	0.0689023	0.0709986	0.117854	0.29561	0.0723149	0.217815	0.0645679	0.475081
ASAP1	0.0802574	0.0528241	0.134401	0.110904	0.0486556	0.166926	0.199715	0.237954	0.0561842	0.135144	0.0562557	0.0444231	0.0914936	0.0526515	0.0346022	0.115761	0.118455	0.0994773	0.0409866	0.121298	0.0324373	0.162933	0.040833	0.217075	0.0850025	0.210935	0.0341435	0.0146475	0.0438469	0.052136	0.103629	0.169386	0.29934	0.0691515	0.13495	0.0874509	0.0824892	0.0367397	0.0282881	0.0517481	0.0468135	0.0240199	0.161449	0.213738	0.0486371	0.0947099	0.145763	0.0815432	0.0967885
RABGEF1	0.0649823	0.0856792	0.117557	0.159973	0.0535397	0.0861895	0.221819	0.163209	0.173305	0.11941	0.14927	0.205205	0.1402	0.0457339	0.203552	0.0849542	0.236703	0.138638	0.0279975	0.0356414	0.0668503	0.203786	0.110105	0.0794876	0.144976	0.295729	0.149126	0.340408	0.0968754	0.12792	0.244636	0.271922	0.389676	0.0700432	0.0751147	0.168881	0.0892134	0.12955	0.0843788	0.137936	0.0113078	0.0341863	0.152397	0.120353	0.595163	0.673384	0.264588	0.0397612	0.138138
RAB6B	0.0781894	0.0559073	0.0682816	0.366285	0.0620051	0.199972	0.212862	0.233188	0.250216	0.127851	0.0990183	0.154283	0.0889007	0.0385568	0.139473	0.162733	0.142598	0.0311623	0.268974	0.0715059	0.0764309	0.0311932	0.0392699	0.075114	0.122954	0.148951	0.303612	0.209949	0.260366	0.218011	0.308548	0.0539154	0.0961448	0.414818	0.252995	0.115321	0.285084	0.103092	0.0865025	0.127351	0.273095	0.393348	0.132829	0.453189	0.14473	0.276839	0.161603	0.251093	0.174094
PDIA4	0.00613297	0.0481189	0.0285974	0.0813564	0.0728112	0.0607746	0.198875	0.0994827	0.0760337	0.191319	0.0461105	0.221159	0.366106	0.101424	0.163831	0.0584792	0.0360414	0.201552	0.12321	0.19918	0.264931	0.194374	0.0815328	0.18682	0.145974	0.330142	0.0420309	0.0733633	0.020737	0.0281395	0.0421532	0.167951	0.0764552	0.10359	0.109968	0.0345875	0.141354	0.0765893	0.166838	0.018787	0.1186	0.122214	0.0490175	0.21555	0.185278	0.0648302	0.0727636	0.0898352	0.190926
RAB39B	0.0864673	0.0780704	0.05599	0.0665326	0.0551395	0.19523	0.154199	0.0367077	0.0719888	0.0807442	0.231697	0.0716327	0.0591426	0.0643892	0.0376071	0.056545	0.157626	0.137502	0.0436234	0.0247109	0.0591945	0.0596208	0.0952806	0.0642298	0.229458	0.108579	0.260957	0.048325	0.259315	0.210368	0.457355	0.0495153	0.0379087	0.250178	0.0685934	0.109379	0.0537566	0.0708089	0.0352118	0.0243757	0.0251543	0.225002	0.117314	0.179087	0.145373	0.132553	0.341524	0.1878	0.140227
PSD3	0.00919017	0.0121938	0.0115909	0.0519367	0.137162	0.0576603	0.1112	0.234373	0.0801574	0.115038	0.0534032	0.119217	0.118729	0.103583	0.0819522	0.159215	0.099169	0.239012	0.0925969	0.0786232	0.027204	0.0121195	0.0874476	0.0816301	0.0598418	0.0915706	0.0835453	0.17971	0.152393	0.0386561	0.119687	0.204792	0.145461	0.0683555	0.0867868	0.123545	0.063006	0.0340036	0.0677519	0.0234406	0.162166	0.112865	0.0780668	0.0306319	0.137171	0.205745	0.131313	0.159212	0.100953
RAB11FIP1	0.0357357	0.105114	0.0377833	0.237611	0.0667178	0.339926	0.144405	0.159398	0.184717	0.0611384	0.0216752	0.0944945	0.10792	0.11693	0.338463	0.0530089	0.312367	0.279251	0.247571	0.105809	0.0774197	0.114352	0.0692852	0.0562224	0.113134	0.166665	0.10521	0.0494454	0.0117956	0.0674773	0.153814	0.0753164	0.12927	0.062885	0.140653	0.118188	0.18767	0.103321	0.0799457	0.0967386	0.0618436	0.0416779	0.155575	0.11439	0.0346669	0.244628	0.120062	0.081286	0.0894642
SEC13	0.0258279	0.0669113	0.0917317	0.238853	0.0459351	0.0936918	0.211252	0.0893792	0.0514959	0.100103	0.083835	0.116657	0.0877056	0.0923666	0.322094	0.107697	0.397374	0.249283	0.0630392	0.0853381	0.114796	0.0759543	0.0574427	0.154319	0.152117	0.131895	0.173017	0.0591778	0.0206416	0.0216661	0.164303	0.145024	0.0843035	0.222506	0.0617896	0.118614	0.108907	0.0654511	0.0896693	0.075075	0.0164765	0.154548	0.105596	0.25161	0.13664	0.153045	0.0898389	0.152139	0.0682816
APPL1	0.0687628	0.0161283	0.0608412	0.0399852	0.0619397	0.0411131	0.257533	0.079026	0.0548527	0.162938	0.105789	0.0824281	0.101729	0.0721541	0.17491	0.0471736	0.226663	0.0885596	0.0433505	0.0308312	0.113366	0.0254575	0.110219	0.0281539	0.0412233	0.0795139	0.134377	0.0420711	0.017638	0.0419683	0.0904722	0.149499	0.116593	0.140879	0.094897	0.0517651	0.0111706	0.104222	0.0419728	0.0217289	0.0873121	0.0886955	0.0701369	0.0579876	0.141802	0.170973	0.0712618	0.107754	0.0910943
AP3S2	0.0304072	0.0585536	0.100236	0.181525	0.30464	0.169393	0.17417	0.0872649	0.0723817	0.135247	0.0651996	0.111399	0.504336	0.256116	0.227556	0.134132	0.0509831	0.0885166	0.0268616	0.0517885	0.106968	0.234488	0.184873	0.294473	0.088351	0.209687	0.118576	0.0767293	0.0507799	0.00775842	0.248906	0.213365	0.154838	0.0981519	0.080266	0.177355	0.136689	0.0834018	0.27785	0.0331637	0.150389	0.274885	0.19483	0.0758894	0.0785903	0.0541707	0.196918	0.197377	0.208317
[truncated: 179 more rows]
[truncated: 35 more columns]

## Sheet: StageRegress
Gene	BRCA	COAD	HNSC	KIRC	KIRP	LUAD	MESO	READ	STAD	THCA
DPM1	0.216066	0.0242105	0.115672	0.0938131	0.00450205	0.0654345	0.0342768	0.0471847	0.0625091	0.0619715
[truncated: 574 more rows]
