# Supplementary material for: Machine learning-based investigation of the cancer protein secretory pathway
Source: PLoS Comput Biol. 2021 Apr 5;17(4):e1008898. doi: 10.1371/journal.pcbi.1008898 (PMC8049480; doi:10.1371/journal.pcbi.1008898)
Supplement: S3 Table — (XLSX) [file pcbi.1008898.s015.xlsx]

## Sheet: Legend
S3 Table. Model score values of each ML algorithm for predicting p53 mutation, cancer status, and tumor stage.
	mutTP53 = ROC AUC; samples grouped by p53 mutation status (non-mutated vs. mutated)
	CancerStatus = ROC AUC; samples grouped by cancer status (solid tissue normal vs. primary solid tumor)
	TumorStage = ROC AUC; samples grouped by tumor stage (stage i, ii, iii, iv); predictions were performed for all available pairs of stages
	StageRegress = Negative Mean Squared Error (Neg. MSE); samples grouped by tumor stage (stage i, ii, iii, iv); analyzed using a regression-based approach rather than binary classification

## Sheet: mutTP53
ML algorithm	ACC	BLCA	BRCA	CESC	COAD	ESCA	GBM	HNSC	KICH	LGG	LIHC	LUAD	LUSC	MESO	OV	PAAD	PRAD	READ	SARC	SKCM	STAD	UCEC
Extra Trees	0.666667	0.734217	0.885033	0.741382	0.814308	0.657051	0.737778	0.776777	0.555	0.9436	0.791374	0.816793	0.597535	0.692262	0.616917	0.720779	0.736064	0.756212	0.705423	0.607778	0.726958	0.879178
Random Forest	0.685119	0.751041	0.897074	0.669872	0.833683	0.710073	0.762889	0.757371	0.4825	0.940398	0.841287	0.803693	0.541944	0.531548	0.575139	0.736775	0.750428	0.771667	0.707249	0.594444	0.724225	0.880128
AdaBoost	0.811905	0.743783	0.854875	0.700926	0.798002	0.721612	0.716111	0.727923	0.685	0.932189	0.803664	0.782081	0.586111	0.482143	0.484611	0.783203	0.750592	0.671515	0.716032	0.494444	0.71024	0.851098
XGBoost	0.782143	0.795334	0.90976	0.66453	0.828189	0.663095	0.769111	0.784792	0.7125	0.950862	0.850565	0.843643	0.591979	0.619048	0.593611	0.824675	0.809648	0.733333	0.805238	0.64	0.74318	0.899014
LDA	0.728571	0.730607	0.766528	0.732051	0.75392	0.663278	0.774444	0.626471	0.5775	0.812817	0.820719	0.69839	0.506771	0.841667	0.571444	0.766623	0.725641	0.753333	0.71709	0.678889	0.659786	0.743876
SVM	0.775	0.774421	0.836372	0.679915	0.77549	0.598718	0.777833	0.734105	0.675	0.92559	0.885803	0.780063	0.565764	0.740476	0.5555	0.735108	0.78654	0.783636	0.702593	0.701111	0.730077	0.863744
Lasso	0.857143	0.810644	0.89802	0.703917	0.805383	0.766392	0.804111	0.792267	0.8075	0.94943	0.886085	0.837233	0.595764	0.729762	0.604778	0.808485	0.81012	0.841515	0.745767	0.578889	0.75495	0.882934
Ridge	0.786905	0.812301	0.890867	0.793732	0.797115	0.678114	0.808278	0.77223	0.7625	0.932447	0.899129	0.824984	0.593264	0.765476	0.614833	0.779221	0.806385	0.774848	0.707354	0.693333	0.742844	0.888232

## Sheet: CancerStatus
ML algorithm	BLCA	BRCA	COAD	ESCA	HNSC	KICH	KIRC	KIRP	LIHC	LUAD	LUSC	PRAD	READ	STAD	THCA	UCEC
Extra Trees	0.981082	0.998304	1	0.914062	0.9888	1	0.990027	0.998851	0.993514	0.999837	0.99891	0.946063	1	0.993451	0.993745	1
Random Forest	0.945686	0.99862	1	0.923897	0.98645	1	0.990061	0.998851	0.993514	0.999346	0.998529	0.955837	1	0.988359	0.986814	1
AdaBoost	0.991463	0.998471	0.998901	0.925	0.9936	0.967857	0.99124	0.997701	0.997297	1	0.999	0.946729	0.947059	0.991625	0.991667	0.982407
XGBoost	0.984146	0.99886	1	0.900368	0.9979	0.991667	0.988679	1	0.994637	1	0.9974	0.96105	1	0.997973	0.997824	1
LDA	0.982652	0.999374	0.999444	0.969118	0.9387	1	0.966577	1	0.987653	0.950415	0.978839	0.825959	1	0.99559	0.946118	0.998765
SVM	0.980274	0.99909	1	0.975	0.9952	1	0.986119	1	0.998407	1	0.9952	0.968506	1	0.995519	0.987118	1
Lasso	0.976768	0.999048	1	1	0.9984	1	0.992183	1	0.997297	1	0.998	0.975543	1	0.995543	0.994824	1
Ridge	0.988963	0.999381	1	0.971875	0.9987	1	0.989218	1	0.998378	1	0.9992	0.975673	1	0.997973	0.992549	1

## Sheet: TumorStage
ML algorithm	ACC_stage2v3	ACC_stage2v4	ACC_stage3v4	BLCA_stage2v3	BLCA_stage2v4	BLCA_stage3v4	BRCA_stage1v2	BRCA_stage1v3	BRCA_stage1v4	BRCA_stage2v3	BRCA_stage2v4	BRCA_stage3v4	COAD_stage1v2	COAD_stage1v3	COAD_stage1v4	COAD_stage2v3	COAD_stage2v4	COAD_stage3v4	ESCA_stage1v2	ESCA_stage1v3	ESCA_stage2v3	HNSC_stage1v2	HNSC_stage1v3	HNSC_stage1v4	HNSC_stage2v3	HNSC_stage2v4	HNSC_stage3v4	KICH_stage1v2	KICH_stage1v3	KICH_stage2v3	KIRC_stage1v2	KIRC_stage1v3	KIRC_stage1v4	KIRC_stage2v3	KIRC_stage2v4	KIRC_stage3v4	KIRP_stage1v2	KIRP_stage1v3	KIRP_stage1v4	KIRP_stage2v3	KIRP_stage2v4	KIRP_stage3v4	LIHC_stage1v2	LIHC_stage1v3	LIHC_stage2v3	LUAD_stage1v2	LUAD_stage1v3	LUAD_stage1v4	LUAD_stage2v3
Extra Trees	0.691667	0.864583	0.525	0.637088	0.674852	0.502786	0.544078	0.60474	0.614912	0.538109	0.584737	0.382083	0.494021	0.564515	0.705145	0.565977	0.631902	0.521566	0.663095	0.635	0.611429	0.5	0.643452	0.590513	0.576276	0.469385	0.565946	0.733333	0.7	0.65	0.641493	0.686898	0.786663	0.605908	0.619097	0.529843	0.553513	0.760098	0.842647	0.678333	0.725	0.565	0.61877	0.690094	0.540895	0.540724	0.626782	0.52899	0.472262
Random Forest	0.73125	0.664583	0.475	0.646154	0.709362	0.48648	0.512435	0.583654	0.710819	0.534034	0.568377	0.51625	0.530611	0.624989	0.754868	0.599043	0.648938	0.592995	0.644048	0.515	0.493929	0.466667	0.511607	0.601128	0.523342	0.514527	0.473021	0.783333	0.6875	0.508333	0.632818	0.704522	0.760835	0.5286	0.662986	0.492637	0.541667	0.741993	0.852941	0.651667	0.716667	0.51	0.586622	0.702451	0.507716	0.528869	0.648015	0.542615	0.545353
AdaBoost	0.6875	0.854167	0.4	0.669231	0.694717	0.539325	0.517497	0.543327	0.695906	0.524381	0.458038	0.547	0.48495	0.618189	0.71199	0.559173	0.682964	0.447253	0.457143	0.575	0.307381	0.557143	0.477679	0.612949	0.498469	0.472769	0.556173	0.675	0.475	0.616667	0.556391	0.662734	0.765349	0.542927	0.706528	0.540331	0.47549	0.787059	0.800654	0.775	0.6	0.513333	0.485846	0.746364	0.464969	0.571764	0.588352	0.600573	0.513542
XGBoost	0.716667	0.65	0.325	0.648352	0.760862	0.502002	0.557285	0.578438	0.570322	0.535307	0.506544	0.52925	0.587564	0.697791	0.782058	0.557541	0.731054	0.57381	0.607143	0.43	0.552381	0.490476	0.445833	0.602487	0.590561	0.571341	0.494643	0.708333	0.525	0.55	0.679326	0.708834	0.838462	0.60891	0.663611	0.564058	0.468627	0.811242	0.913399	0.751667	0.816667	0.536667	0.606822	0.6971	0.514969	0.555394	0.636635	0.606768	0.53555
LDA	0.666667	0.658333	0.625	0.617033	0.674007	0.56197	0.544003	0.569617	0.713304	0.535757	0.588406	0.5215	0.549282	0.661848	0.810969	0.610326	0.7108	0.515568	0.70119	0.575	0.50881	0.578571	0.63006	0.782026	0.447194	0.577956	0.565242	0.625	0.575	0.566667	0.495047	0.648693	0.75	0.487329	0.60625	0.528446	0.442974	0.775229	0.971242	0.595	0.825	0.463333	0.517647	0.634845	0.47716	0.454873	0.61834	0.600838	0.443688
SVM	0.683333	0.704167	0.6	0.651099	0.630093	0.55102	0.583327	0.637931	0.726608	0.539288	0.711198	0.520333	0.53282	0.610142	0.811267	0.604439	0.691955	0.493315	0.555952	0.725	0.446667	0.692857	0.596429	0.713462	0.536735	0.657648	0.571846	0.633333	0.625	0.766667	0.551591	0.667935	0.813177	0.552073	0.618889	0.515981	0.562418	0.760261	0.845098	0.65	0.75	0.516667	0.555106	0.627369	0.514198	0.550404	0.602748	0.623148	0.460889
Lasso	0.470833	0.754167	0.7	0.662637	0.683855	0.53438	0.595473	0.65418	0.661842	0.606747	0.519302	0.52575	0.592956	0.642056	0.822321	0.586153	0.737582	0.50696	0.541667	0.665	0.456429	0.757143	0.635714	0.760564	0.470408	0.624989	0.546096	0.691667	0.75	0.508333	0.59566	0.700935	0.851353	0.547799	0.576528	0.494355	0.605229	0.783007	0.915359	0.641667	0.75	0.53	0.565319	0.647753	0.468827	0.502973	0.635101	0.618893	0.446074
Ridge	0.658333	0.754167	0.5	0.632418	0.674979	0.582143	0.614067	0.65796	0.679094	0.571586	0.630605	0.547667	0.571913	0.664171	0.816964	0.581209	0.73436	0.559066	0.680952	0.7525	0.40381	0.62381	0.60119	0.742487	0.534949	0.676747	0.598291	0.833333	0.6	0.641667	0.584364	0.735876	0.82062	0.514017	0.632639	0.549955	0.60719	0.758693	0.917647	0.585	0.841667	0.563333	0.560212	0.63558	0.490278	0.53181	0.653711	0.532165	0.435906
[truncated: 35 more columns]

## Sheet: StageRegress
ML algorithm	BRCA	COAD	HNSC	KIRC	KIRP	LUAD	MESO	READ	STAD	THCA
Extra Trees	-0.470934	-0.832016	-0.883727	-1.14215	-0.682966	-0.851509	-0.917244	-1.02361	-0.755786	-1.15132
Random Forest	-0.476937	-0.832346	-0.93629	-1.10498	-0.717462	-0.850344	-0.85648	-0.967022	-0.787617	-1.1413
AdaBoost	-0.478162	-0.81815	-0.910976	-1.14687	-0.661555	-0.836815	-0.980904	-1.06632	-0.80965	-1.16067
XGBoost	-0.521949	-0.825351	-1.06138	-1.21505	-0.872356	-0.941558	-1.16131	-1.16329	-0.812493	-1.23134
SVM	-1.11581	-2.00559	-2.68599	-3.18015	-1.65281	-3.15725	-1.14388	-1.57985	-1.91466	-2.58224
Lasso	-0.466227	-0.868953	-0.889489	-1.3569	-0.969429	-0.839954	-0.778932	-0.938808	-0.766965	-1.21218
Ridge	-0.860042	-1.38872	-1.93893	-2.51429	-1.26439	-2.15217	-1.50885	-1.66037	-1.90018	-1.84926
