# Supplementary material for: Machine learning-based investigation of the cancer protein secretory pathway
Source: PLoS Comput Biol. 2021 Apr 5;17(4):e1008898. doi: 10.1371/journal.pcbi.1008898 (PMC8049480; doi:10.1371/journal.pcbi.1008898)
Supplement: S4 Table — (XLSX) [file pcbi.1008898.s016.xlsx]

## Sheet: Legend
S4 Table. Differential expression log2 fold-changes, FDR-adjusted p-values, and gene scores for p53 mutation, cancer status, and tumor stage.
	mutTP53 = samples grouped by p53 mutation status (non-mutated vs. mutated)
	CancerStatus = samples grouped by cancer status (solid tissue normal vs. primary solid tumor)
	TumorStage = samples grouped by tumor stage (stage i, ii, iii, iv); comparisons were performed for all available pairs of stages
	log2FC = log2-transformed DE fold changes; fold changes were calculated as mutated/non-mutated, tumor/normal, higher stage/lower stage
	pval = FDR-corrected p-values associated with the DE fold change
	DEscore = Normalized gene score based on the -log10-transformed FDR-corrected p-values

## Sheet: mutTP53 log2FC
Gene	ACC	BLCA	BRCA	CESC	COAD	ESCA	GBM	HNSC	KICH	LGG	LIHC	LUAD	LUSC	MESO	OV	PAAD	PRAD	READ	SARC	SKCM	STAD	UCEC
DPM1	0.0429189	0.229568	0.380448	0.199177	0.518013	-0.0592474	0.00631581	0.0876971	-0.164407	-0.0503861	0.0818335	0.33083	0.137837	0.0236639	0.158865	0.236128	0.149569	0.497944	0.203545	0.344778	0.236862	0.536035
ARF5	0.216351	-0.00629684	0.212885	0.141253	0.0796256	-0.134138	-0.194853	0.0256466	0.172368	-0.108439	0.00753635	0.19743	-0.070312	0.261914	-0.22618	-0.0691335	0.0916909	0.0177101	-0.0553384	-0.0486353	-0.023945	-0.029458
COPZ2	-0.413808	-0.0839388	-0.21904	-1.29866	-0.125481	-0.0409936	-0.373874	0.512684	0.0816443	-0.122631	-0.0844025	-0.175234	0.00972008	0.153741	-0.5109	0.105167	-0.295765	-0.24395	-0.235065	-0.690794	-0.514711	0.367106
TRAPPC6A	0.0157819	-0.0291374	-0.243779	0.319248	0.103713	0.0654259	-0.175283	0.0256195	-0.0662167	0.174099	0.030937	-0.0449287	0.0549684	0.82519	0.0454782	-0.0925518	-0.149636	-0.0555189	-0.175597	-0.58256	0.0758024	0.12523
PIGQ	-0.0129843	-0.162131	-0.583316	-0.0135961	-0.0145157	-0.134863	-0.0579778	0.037183	-0.190188	0.0813872	-0.0586749	-0.211303	-0.161696	0.126256	0.0458977	-0.0335938	-0.0673658	-0.365765	-0.0490012	-0.289849	-0.0130446	-0.205613
CYTH3	0.618483	0.242596	0.0612485	0.00268067	0.246568	0.0335694	-0.0789585	0.433859	0.255205	-0.148558	-0.08742	0.366525	-0.0738959	0.0515924	-0.130006	0.173276	0.537486	0.285277	-0.246522	0.13381	-0.0846997	0.131849
SEC62	-0.208838	0.0228197	-0.170856	-0.210334	-0.0537259	-0.0542331	-0.0978416	0.157703	-0.285026	-0.156304	-0.165483	-0.134831	0.223004	0.134512	0.0630489	0.0117075	-0.0257858	0.0319566	-0.245028	0.235798	-0.122797	0.320701
POMT2	0.491435	-0.00586871	-0.195072	0.149161	-0.222995	0.400702	-0.0102828	0.341076	0.259074	0.0591964	0.0629944	0.134671	0.00992239	0.302208	0.116379	-0.366843	0.123226	-0.193327	-0.230721	0.145849	0.0243467	0.126811
RABGAP1	0.205813	0.124629	-0.0167217	-0.0281898	0.0562704	0.108804	0.185765	-0.0255305	-0.271718	0.306467	-0.0502444	-0.0347471	0.0380545	-0.330978	-0.00719761	0.0425625	0.0878758	0.126281	0.194958	0.202735	-0.134242	-0.105404
CAPN1	-0.291961	-0.0979061	0.184925	-0.0686983	-0.0195335	-0.303533	-0.220342	0.0594824	0.138959	0.100167	-0.0240633	-0.0112772	0.104499	-0.217913	-0.0299143	0.425187	0.0630781	-0.0350035	-0.114311	-0.658113	-0.0206814	0.104518
WAS	-0.573515	-0.218682	0.291651	-0.193486	-0.30324	-0.322473	-0.221147	-0.544846	0.735773	0.512066	0.131048	-0.0896915	-0.514637	-0.142779	0.144164	-0.132168	0.131382	-0.0403893	-0.0218135	-0.145879	-0.238586	0.0971092
GLT8D1	0.0892178	-0.101884	-0.294777	0.296912	-0.0400535	0.00882796	-0.0822977	-0.0705417	-0.0246441	-0.100108	-0.302519	-0.0611498	-0.123293	0.245799	-0.0608446	-0.0487576	0.128512	0.0422719	-0.331868	0.25079	-0.0886919	-0.194612
RALBP1	0.213292	0.21343	0.138275	0.273559	-0.208674	-0.017108	-0.0927223	0.0154123	-0.256356	-0.100385	-0.0350862	0.0517747	0.105877	-0.332533	0.0754593	0.180754	-0.174659	-0.222528	0.0159661	0.311263	0.0773542	0.385701
ERP44	0.140318	0.18225	0.382006	-0.205867	-0.0286736	-0.181038	0.259158	0.0958404	-0.0948529	-0.0198487	-0.241691	-0.0972726	-0.00610683	-0.0040912	0.103301	-0.0314847	-0.0045484	0.0320693	-0.0548113	0.356247	-0.039243	-0.161925
SEC63	0.403159	0.0778094	0.417037	0.106089	0.150287	0.00452709	0.287436	0.0915822	-0.178425	-0.189618	-0.012571	-0.0232222	0.0449757	-0.144468	0.0190326	-0.12095	0.00876144	0.14237	-0.146205	0.0317655	0.128621	0.0754264
RABEP1	-0.0504857	0.00625115	-0.968387	0.114524	-0.295646	0.00418969	-0.0997023	0.112101	-0.222313	-0.0258092	-0.481467	-0.14279	-0.0196648	-0.402986	-0.0306322	-0.457789	-0.322329	-0.17866	-0.150382	-0.223285	-0.194604	-0.206026
BAK1	0.103267	-0.072924	0.474874	-0.0776909	-0.173319	-0.317503	-0.0461167	0.0774437	-0.0811346	-0.0209999	0.301681	0.0672831	-0.0394543	-0.158448	0.0549435	0.265165	0.0746435	-0.188113	0.179564	-0.221726	-0.0263007	0.685058
ALG1	0.264661	-0.0203943	-0.27014	0.293719	0.0172595	-0.0744875	-0.123481	0.137827	-0.0305848	-0.452628	-0.0956026	-0.259133	-0.176293	0.117669	0.0286374	0.026956	-0.116152	-0.0760533	-0.0454104	-0.0430845	0.0135979	-0.0887258
FUT8	0.24706	-0.00290622	-0.788507	0.123472	-0.558402	0.0218209	-0.18697	0.0161471	0.627807	-0.408561	0.156201	-0.132043	-0.0201743	0.414921	0.185518	0.213627	0.203319	-0.259601	-0.0604614	0.127568	-0.377835	0.448532
TBC1D23	-0.146706	0.173622	0.229108	-0.2771	0.068812	-0.0374214	0.0446599	0.145129	-0.106233	-0.0554123	0.040006	0.184739	0.0889856	0.119594	0.128756	0.106467	0.142665	0.223427	-0.149338	0.534492	0.126904	0.128582
RAB27B	-0.522081	-0.123425	-0.740619	-1.05821	-1.14063	-0.343973	0.525287	-0.464786	-0.299072	0.581445	0.716602	-0.0166723	-0.182877	0.533069	-0.77747	-0.0147988	-0.506096	-0.721756	0.208898	-0.230226	-0.266459	-0.470945
HSPA5	0.160657	0.288853	0.272361	0.255497	-0.19836	0.0889439	-0.0102039	0.237206	0.102518	-0.223067	-0.237721	-0.0284605	0.125267	0.214256	0.057487	0.00848136	-0.0757659	-0.182434	-0.00294699	0.131755	-0.0138142	-0.00747888
ARAP2	-0.180155	-0.205629	0.279819	-0.823033	-0.262947	-0.290688	-0.382084	-0.0751156	-0.0367834	0.0146323	-0.000926457	0.00818624	0.0550245	-0.558987	-0.0260716	0.24867	-0.0584424	0.165645	-0.418407	0.188394	-0.209267	0.0506965
VAMP3	0.0127649	0.0333828	-0.0282159	-0.234234	0.00174421	-0.165284	-0.115431	0.0741785	-0.124796	0.27992	0.135674	-0.0181998	0.0291706	0.164922	0.230291	0.339848	-0.0142259	0.255996	0.00535161	0.27547	-0.074879	0.151415
HERPUD1	-0.507664	-0.117587	0.127674	0.250294	-0.144292	-0.48916	-0.11246	-0.0410622	0.112155	0.0542612	-0.312651	-0.260234	-0.332604	0.140153	-0.214447	-0.123396	-0.439831	-0.105583	-0.130742	0.0257849	-0.141433	-0.398912
USE1	-0.12357	-0.0926525	0.137784	0.0106268	0.123231	0.06913	-0.225238	0.0385793	0.00554166	-0.249549	-0.0300411	-0.169508	-0.0231187	0.654173	0.188128	-0.116229	-0.20064	-0.0711531	0.171336	-0.267935	0.0491653	0.459903
TRAPPC3	0.0781904	0.0223737	0.217153	-0.0902279	-0.0665072	-0.145389	-0.078149	0.00396709	-0.0542784	0.362905	0.146293	0.033923	-0.0207043	0.0786833	0.0172192	0.0311406	-0.0637703	-0.220542	0.333748	0.232084	0.0410107	0.0980737
TBC1D22A	0.170664	-0.0622531	0.0728233	-0.0557407	-0.0565592	-0.160691	-0.000558675	0.0675511	0.00895064	0.0991055	0.0219506	-0.16127	0.0654868	0.129223	-0.0579256	-0.0122609	-0.084549	-0.177193	-0.00240258	-0.103332	-0.0987498	-0.0840895
CUL1	0.242221	0.119528	0.265119	0.202574	0.0471366	0.0570087	-0.0733766	0.019645	-0.030336	0.0125655	-0.0837311	0.147351	-0.0243195	0.100786	0.0212951	-0.0859502	0.0769554	0.268636	0.160879	0.444674	-0.076767	0.120999
EIF2AK2	0.0238903	0.240416	0.254014	-0.238177	0.0205009	-0.0477373	0.045781	0.118614	-0.313401	-0.00109977	-0.0137796	0.291708	0.141795	-0.141945	0.237659	0.187144	0.0462399	0.236749	-0.0799304	0.360822	-0.0439578	0.617086
SEC61A1	0.19117	0.0920634	0.369922	-0.011953	-0.108137	-0.130226	0.0788284	0.0692061	0.0804011	-0.115842	0.101167	0.0724187	0.0902687	0.23653	0.0348161	-0.0710753	-0.17666	-0.0280544	-0.0489619	0.133423	0.043448	-0.0757882
PSD	0.28584	-0.529739	-0.622755	0.474212	0.502632	0.343956	-0.512859	0.340458	-0.413014	-0.683211	-0.371662	0.0211542	-0.551578	-0.405585	0.257188	-0.880981	-0.034106	-0.34003	-0.628385	-0.490444	-0.905736	0.209349
PIGV	0.0454357	0.0656401	-0.449584	-0.104678	0.0319387	0.00737222	-0.0372741	0.100253	-0.145308	0.296249	-0.159933	-0.053657	-0.159293	0.195687	0.136666	0.132635	-0.0523676	0.1345	0.0508707	0.548058	-0.0533009	-0.30441
CTSA	-1.01066	0.0749517	0.290168	0.251669	0.43887	-0.294509	0.0549702	0.179179	-0.119439	-0.152259	0.0823087	0.258949	0.0552389	0.287963	0.0805593	0.0804327	0.269773	0.246557	0.266873	0.0635949	0.128733	0.32446
AP3D1	0.144195	-0.0345952	-0.0158827	0.129229	-0.0303474	-0.143319	0.0474761	0.00623418	0.0540929	-0.200554	0.0328008	0.127414	0.0221041	0.00511008	0.173734	-0.157471	0.0520838	0.00483471	-0.0160278	-0.0504798	0.0310509	-0.281834
PDIA5	-0.241348	0.24279	0.564103	0.248319	-0.148449	0.0498718	0.357691	0.205356	0.0134342	0.380601	-0.105828	-0.0376482	0.0818721	0.450791	-0.013736	-0.152556	-0.271332	0.151208	-0.0575462	0.139639	0.0204169	-0.378144
TBC1D22B	0.0254	0.133806	0.392162	-0.0855323	0.0940428	-0.00931565	0.176357	-0.0472536	-0.421597	0.0117461	0.0778665	0.136285	0.0665208	-0.292384	-0.0629067	-0.0304525	0.261772	0.0989461	0.331651	-0.130609	-0.0311965	0.169075
SEC61A2	0.196831	0.168949	0.327106	0.659436	0.215261	0.116648	0.243478	0.0135562	0.0143263	0.263055	0.0345534	0.373678	0.103587	-0.319966	0.404517	-0.345908	0.21246	0.134038	0.101048	0.157272	0.319556	0.436394
TBC1D1	-0.00454356	0.110213	0.55332	0.0675689	-0.139598	0.161205	0.0181662	-0.208606	-0.0280598	-0.120074	0.104416	0.190655	-0.0184716	-0.094021	0.0298643	0.130856	-0.083811	0.0488189	0.344092	-0.0673155	-0.288321	-0.186237
ATXN3	0.10888	-0.0072963	-0.0620856	-0.17345	-0.112673	0.118599	0.243394	0.161929	-0.110944	0.0941417	-0.136945	0.0437553	0.0540985	-0.0667651	0.13055	0.0355083	0.0990273	0.0151996	0.0564334	-0.148528	-0.0787426	0.114358
ARFGEF1	-0.153224	-0.0323672	-0.116925	0.221362	0.221569	0.0183919	0.0697507	0.0859228	-0.0203429	-0.0529638	-0.088988	0.0064364	-0.0252819	0.0389427	0.113672	0.118084	0.269297	0.2871	-0.175869	-0.270458	0.150242	0.334504
TRAM1	-0.0282282	-0.214012	0.263429	0.370605	0.102516	-0.0980509	-0.229158	0.174526	-0.0858526	-0.107067	-0.157158	-0.0626684	-0.265087	-0.0869822	0.0222834	0.188971	0.28718	0.209637	-0.261035	-0.256813	0.00180697	0.231789
EVI5	-0.117444	-0.0450293	-0.0656395	0.142887	-0.150896	0.115791	-0.0270388	0.081117	-0.132221	0.415123	0.0597654	0.0941919	-0.0267478	0.0683787	0.301085	0.0277795	0.0336525	-0.0571526	-0.331294	0.80572	-0.0595564	-0.106636
ROCK1	-0.0741581	0.141419	-0.000691907	0.014416	-0.16028	0.227232	0.164791	0.0673183	-0.0979826	0.403036	0.0438299	0.0902784	0.0286991	-0.152887	0.0423471	0.0371208	0.195367	0.107335	0.296089	0.286398	0.0786215	0.193186
ERLEC1	0.0850298	-0.00102842	-0.168576	0.232608	-0.146065	-0.0162916	-0.287831	0.089611	-0.266557	-0.189243	-0.205291	-0.14858	0.0401294	0.0272479	0.0173929	-0.204045	-0.0829199	-0.0424261	-0.262703	0.0835086	-0.12949	-0.219687
DNAJA2	-0.123383	-0.000753428	0.0528785	0.0944523	0.0551416	-0.0687854	-0.0793076	0.162393	-0.0971333	-0.0160963	-0.184976	-0.0511201	0.0180576	0.0460404	-0.130594	0.171829	0.0232348	-0.0423947	-0.158777	-0.0235266	-0.0745812	-0.0763449
PIGB	-0.437126	-0.249794	-0.422017	-0.300011	-0.187733	-0.0705067	-0.299104	0.0820181	-0.245522	-0.582344	-0.282136	-0.175798	-0.105458	-0.0169526	-0.0908993	0.0728237	-0.0406899	-0.170492	-0.0777447	-0.0628144	-0.145521	-0.333632
RAB27A	-0.0816403	0.0776155	0.155167	-0.663363	-0.337658	-0.201791	0.206625	-0.226626	-0.0276646	-0.0802659	-0.129274	-0.234361	-0.338583	-0.0468908	-0.200404	-0.165997	-0.61694	-0.429408	0.444844	-0.253807	-0.229527	0.00353883
UFD1L	0.141236	0.144059	0.323259	-0.1286	-0.0830503	0.0601947	0.0370751	0.213461	0.0381904	-0.00545872	0.0306184	0.265362	-0.0138433	0.681227	-0.132802	-0.019473	-0.0654697	-0.134051	0.102255	0.0177827	-0.0241115	0.0386481
EXOC5	0.455457	0.151257	0.0705082	-0.117977	-0.174567	0.128383	0.0330481	0.152107	-0.0697728	0.00177625	-0.0531013	0.214582	0.0734343	-0.0686607	0.121517	-0.0373988	0.079884	0.0340959	-0.093512	0.117698	-0.180185	0.0161689
AP3M2	-0.180876	-0.0999884	-0.170158	0.157487	-0.0573268	0.160593	-0.158626	-0.249107	0.160074	-0.165653	0.125361	0.105321	0.442543	0.139716	-0.0788149	0.211015	0.319888	0.247115	-0.0440506	-0.177239	-0.0503728	0.304518
SEL1L	0.299631	0.00249686	-0.340712	0.0211784	-0.216226	0.0135504	-0.0496256	0.263568	-0.113102	-0.19453	-0.38914	0.0039084	-0.0942632	-0.0367161	0.00784368	-0.139602	-0.244387	-0.0208525	-0.292002	-0.363545	-0.351773	0.116181
UBE2D1	-0.439465	-0.0446257	0.369631	0.00105777	0.0230067	-0.150837	0.0328984	0.0443341	-0.0384847	0.122053	0.175696	0.239456	-0.0865417	-0.205986	-0.00201719	0.148034	0.107188	0.16121	-0.0494029	0.108689	-0.0678194	0.0382302
ACAP1	-0.815443	-0.256487	0.189523	-0.246187	-0.339098	-0.575313	-0.109346	-0.499236	0.175147	-0.177116	-0.124348	-0.019904	-0.722679	-0.733448	-0.0804247	-0.462937	-0.224846	-0.180499	0.0597134	-0.152525	-0.465284	-0.0704068
DERL2	-0.212496	-0.0526097	-0.0666195	-0.0562027	-0.257276	0.0239514	-0.210746	0.110632	-0.112231	-0.0590393	-0.480973	-0.17516	-0.0481445	-0.299256	-0.0106894	-0.27868	-0.488911	-0.172544	-0.0676396	-0.285585	-0.078522	-0.167158
NDE1	0.555451	0.226172	0.100939	-0.156868	0.0689596	0.00142308	0.0549177	-0.0110951	0.157273	0.0477082	0.506218	0.00249599	0.152911	0.292093	0.0162375	0.442528	0.232534	0.0608716	0.134223	0.0335543	-0.11276	-0.0450683
AP1M1	0.0979805	-0.0859367	0.196987	-0.00257605	0.0799408	-0.0697189	-0.106647	0.0466127	0.181112	-0.0789763	-0.0518975	-0.0226924	0.00634604	-0.00554189	0.332305	-0.055628	-0.0284385	-0.126844	-0.00141318	-0.0765142	-0.0366125	0.180069
NSF	-0.251364	0.0251074	-0.252402	0.1557	0.0141705	-0.118373	-0.205592	0.0135158	-0.162598	-0.574831	0.094478	0.128971	0.0178782	-0.232926	0.0583664	-0.171354	0.0569005	0.109254	-0.245628	-0.0663401	0.141814	-0.212874
LMAN1	0.219629	0.189286	0.0701093	0.0735576	-0.490117	0.157949	0.126566	-0.331923	-0.208089	-0.0827945	-0.0562076	0.11095	0.0734542	0.218957	-0.35777	-0.177318	-0.169098	-0.0404273	-0.0769325	0.295223	-0.0428319	-0.136918
RAB7A	-0.0697651	0.0686643	0.140552	-0.235149	0.141988	-0.135662	-0.0714628	0.175216	-0.199695	-0.0379542	0.0574552	0.162434	0.0944313	-0.104512	-0.0496835	0.194239	0.137265	0.177263	-0.0800314	-0.128837	0.0675773	0.23338
SEC31B	-0.344639	-0.305361	-0.461688	0.213748	0.158595	-0.0960767	0.579481	-0.566067	-0.0924239	0.36726	-0.551924	-0.283657	-0.561585	-0.34007	-0.0756539	-0.530124	0.0467183	-0.0229895	-0.219805	-0.169693	-0.358668	-0.371215
ARHGEF1	0.0657776	-0.0322792	0.059963	-0.0606445	-0.00493107	-0.293813	0.0111953	0.0615445	-0.0485556	0.286693	0.0826367	-0.212544	-0.193453	-0.122525	0.120502	-0.131257	0.00696292	0.0351236	0.043797	-0.338688	0.0233763	-0.0476378
MAP2K7	-0.0111713	-0.0325335	0.032763	-0.0219685	0.0797722	-0.0405928	0.0981415	-0.00505305	0.0123633	-0.0135881	-0.0816463	-0.0176993	0.0838365	-0.0981277	0.104769	-0.151438	-0.126626	0.0802735	-0.0616429	-0.202844	-0.0594662	0.0255387
DNAJC10	0.241611	0.280871	-0.0882638	0.339851	-0.195135	-0.0579948	-0.086971	0.142244	-0.529943	0.0828403	0.1373	0.126795	0.017434	0.0781108	0.0250293	-0.0101228	-0.206534	0.0943232	-0.348733	-0.0273993	0.0226491	-0.823502
PIK3C3	0.125064	-0.00624517	-0.19394	-0.0790463	-0.28287	0.0116075	0.0403453	-0.215629	-0.306303	0.0276803	-0.0887817	-0.137856	0.0360078	-0.225967	-0.296318	-0.249359	-0.173906	-0.0712251	-0.187967	0.0500036	-0.0921425	0.189935
UBE2D4	0.127957	-0.0379272	0.0725009	0.153849	0.112406	0.0868671	-0.225629	0.0653411	0.0606821	0.0708743	0.0887206	0.102996	-0.0306892	0.234533	0.0985075	-0.157902	-0.0558786	0.175751	0.0552339	0.0313237	-0.024858	0.0323453
SAR1A	0.281479	0.0554189	0.0686789	-0.139179	-0.0791025	-0.0884926	0.254361	0.117396	-0.10774	0.159853	-0.129864	-0.0116422	-0.0692715	-0.0301225	0.00194277	0.0897121	0.0890362	0.0581635	-0.307658	0.167844	-0.0952235	0.0704805
STX7	-0.0406107	-0.0811945	0.186258	0.0622442	-0.00666113	-0.12733	-0.060624	-0.0438044	-0.48567	-0.0645151	0.119122	-0.144946	-0.171899	-0.110642	-0.218724	0.0905674	0.0142267	0.139591	-0.305973	-0.466197	-0.0565652	0.158674
RAB21	-0.255002	-0.360677	-0.247422	-0.342288	-0.111867	-0.0108513	-0.145129	0.161811	-0.180741	-0.133018	-0.0330474	-0.0649819	0.0626725	-0.064711	0.0634763	-0.0462639	0.0622615	0.0229096	-0.344296	0.0427482	-0.0781482	0.14406
HSP90AA1	0.15743	0.140086	0.229776	0.0712657	-0.155193	0.310261	-0.108311	0.315509	-0.0342269	-0.192588	-0.0960706	0.149927	0.086216	-0.0807035	0.125929	0.231758	0.00535723	-0.221724	0.100897	-0.0269611	0.0166915	0.0590146
UBA5	-0.303401	0.0675114	-0.0208563	-0.179556	-0.0452447	0.00670338	-0.06303	0.0199227	-0.269101	-0.19626	-0.0605822	0.119783	0.0396042	0.16437	0.180859	-0.125368	0.0274675	0.095775	0.193156	0.147007	-0.0282773	0.0454007
RAB10	0.0476566	-0.0551964	0.135577	-0.256759	-0.00816145	-0.4709	-0.0571574	0.0242358	-0.41476	-0.00798124	0.0536926	0.221834	0.0588541	-0.0933473	0.167688	0.162406	0.101281	0.129387	-0.0865111	0.0768921	0.0218441	0.128927
DNAJA1	0.198238	0.287641	0.309656	0.121069	-0.0230883	-0.0651444	0.145605	-0.117061	-0.0335887	-0.0504622	-0.0979298	0.16856	0.0325573	-0.112599	0.0590777	0.0497147	0.0345634	0.02513	0.0793588	0.200336	-0.0430956	0.310484
B4GALT1	0.455037	0.111762	0.0455205	-0.307129	-0.0954221	-0.269304	0.588533	-0.0825574	-0.00315099	0.383165	-0.163968	0.197607	0.0830261	0.18269	0.093104	0.26394	-0.0974058	-0.0843476	-0.0235803	0.168955	-0.086116	-0.992872
EIF2AK1	0.0460606	0.171937	0.0290499	0.269516	0.173611	0.0378371	-0.0207275	0.140636	-0.0415834	-0.0477252	0.11017	0.257391	0.0573803	0.358473	-0.00779498	0.0222814	0.166099	0.178877	0.0462259	0.121015	0.228855	0.023645
TMED2	0.250154	0.031441	0.079845	0.321064	-0.207739	0.0233555	-0.0850773	0.152553	0.0488174	-0.075174	-0.132631	0.048974	-0.0113239	0.0204529	-0.0713396	-0.0410648	0.00239605	0.0140534	-0.20515	-0.0206526	-0.0258005	-0.209909
ERO1B	-0.452073	0.0218598	-0.586464	-0.0655464	-0.408327	0.301487	-0.0296951	-0.9583	-0.306588	0.0344468	0.0484548	-0.831157	0.397836	-0.1929	-0.306372	-1.85502	0.375435	0.0422066	-0.0561577	0.123076	-0.504892	0.28337
ALG9	0.0300603	0.0266978	0.0144947	0.216972	0.120221	-0.183891	0.0768392	0.0093524	0.0124518	-0.0253593	-0.0884909	0.154561	0.00482064	0.153761	-0.0524688	-0.116758	-0.0418384	0.125397	0.102626	-0.0827097	-0.00269213	-0.160899
BAX	-0.500095	-0.203384	0.111596	-0.0199731	-0.413603	-0.21875	-0.33812	-0.179886	-0.409469	-0.113363	-0.261647	-0.12751	-0.125054	-0.216405	-0.187313	-0.25738	-0.256319	-0.638352	-0.203993	-0.592738	-0.34384	-0.221945
PIGS	-0.0132065	0.264684	-0.110469	0.0737678	-0.143457	0.169719	-0.0518847	0.0742343	-0.286277	-0.291191	0.282767	0.143494	0.139811	-0.204056	0.216742	0.0766792	-0.0216631	-0.199696	-0.0472195	-0.180219	0.000906953	-0.00708372
GMCL1	0.128005	0.143103	0.00208431	0.13641	0.0444889	-0.0368852	0.108896	-0.0663813	-0.254849	-0.148202	0.124618	0.0845373	0.167744	-0.0718898	0.11109	-0.0884795	0.040455	0.173373	-0.169678	0.218938	0.135078	0.0996347
ALG6	0.179494	0.0245465	0.254886	0.0271443	-0.0334982	0.0598736	0.0942943	-0.295025	0.120972	-0.0209072	0.0371648	0.157063	0.138526	0.106861	0.247256	-0.0124496	-0.106611	0.0212217	0.0464864	0.258981	0.0246996	0.137077
ASAP3	-0.329802	0.404635	0.0752493	0.295482	-0.24106	-0.241264	0.0687842	0.15737	0.120602	0.873468	0.432674	-0.0303471	0.0486601	0.694441	0.227289	0.213491	0.0192131	-0.0341251	-0.225497	-0.356459	0.213169	0.55933
EDEM2	-0.0335831	0.0951018	0.197702	0.153547	0.19994	-0.102593	-0.270072	0.125609	-0.14728	-0.143246	-0.0570393	-0.0847435	-0.149253	0.141131	0.131276	0.00585649	-0.197602	0.212487	0.153383	0.35292	0.16446	0.0191699
NSFL1C	-0.2319	0.0769283	0.198024	-0.277055	0.0493553	-0.0222079	-0.133298	0.0996509	-0.0189203	-0.108257	0.19364	0.0935958	0.0217982	0.141365	0.10592	0.0389245	-0.0142175	-0.0643023	0.204245	0.166855	0.224242	0.171571
ERP29	-0.0524954	-0.00853959	-0.0164884	0.157719	-0.209624	0.0608958	-0.116358	-0.174909	-0.0121703	-0.183	0.0210854	-0.230153	-0.0280313	-0.00803037	-0.169881	-0.446077	-0.364211	-0.09593	-0.185529	0.0187662	-0.0408184	-0.013591
GANAB	0.244635	0.214155	0.243918	0.0749444	-0.0173919	0.0292102	-0.0123953	0.0666054	0.199797	-0.036576	0.0668877	0.194622	0.125439	0.27619	-0.0685923	0.151245	0.0706008	0.039974	-0.0364617	0.120191	0.00530452	0.20082
DNAJB11	-0.01747	0.300139	0.579478	-0.24031	0.0284214	0.200723	0.0865298	0.210744	-0.0556526	-0.257424	0.0506773	0.293467	0.227318	0.262633	0.153373	-0.0139905	0.0212807	-0.0219588	0.0752327	0.162586	0.1248	0.393235
RAB11FIP3	-0.0197757	-0.182326	-0.518555	0.537033	0.238028	-0.0118448	-0.026878	0.175087	-0.00170867	-0.0730952	-0.0312614	-0.0646737	-0.0210208	0.116786	0.0184845	-0.275138	0.25829	-0.0316276	0.0338998	-0.212351	-0.173548	-0.146164
EXOC1	0.0249457	-0.0385903	-0.0698565	-0.00704352	0.0792213	-0.218437	0.359575	-0.0481073	-0.0760189	0.00455556	-0.0298314	0.15571	0.00808107	-0.0691101	0.108647	0.254436	0.114097	0.176865	-0.183588	0.181528	-0.0100937	0.0501332
SNAP23	-0.170438	-0.0649617	-0.292802	-0.131076	-0.116063	-0.0875855	-0.206772	0.106763	-0.111594	0.180907	-0.000329528	-0.0394077	-0.0323482	0.10397	0.0709181	0.252567	-0.103321	-0.0692407	-0.0460821	0.492814	-0.111156	-0.194075
TBC1D2	-0.00239584	0.106093	-0.0293094	-0.162518	-0.345891	-0.137921	0.139427	0.0688069	0.193199	-0.137931	-0.188946	-0.76473	-0.133875	-0.110119	-0.0570701	0.200594	0.0197585	-0.41766	0.21491	-0.22395	-0.0890075	-0.421005
HSP90AB1	-0.364756	0.194931	0.333871	0.358257	0.07356	0.189343	-0.0916223	0.256648	-0.236762	-0.183725	0.0563945	0.170611	0.160377	-0.0784053	-0.0113411	0.0668102	0.0105748	0.277719	-0.340066	-0.210369	0.260882	0.220557
RAB18	-0.07858	0.0703454	-0.1672	-0.302596	-0.0696544	-0.108886	0.0754645	0.0885284	-0.0475103	0.256606	-0.0554171	0.0722764	-0.0608502	-0.179337	0.0324778	-0.0302827	0.223952	0.0268675	-0.0189092	-0.0678653	-0.0634973	-0.0499283
STX1B	0.147822	0.585361	-0.589436	-0.107668	0.0271732	0.0337135	-0.341171	0.00912066	1.42004	-0.527451	-0.36116	0.342112	-0.244991	0.464944	-0.143163	0.0877863	0.225272	0.244086	0.36415	0.381964	-0.136741	1.10201
SNAP29	0.116221	0.0909021	-0.236944	-0.138072	-0.0417099	-0.0539156	0.0151183	0.236094	0.100993	0.0285188	-0.0288013	0.0186455	0.0418299	0.192037	0.0358305	0.046907	-0.0677472	0.0468679	0.251068	-0.184678	-0.00577256	0.000839878
DERL3	0.601315	0.117096	0.630232	-0.354689	-0.373474	-1.23346	0.0264485	-0.736123	0.763127	-0.198687	-0.217654	-0.212751	-0.6553	1.25723	-0.275806	-0.167933	0.47914	-0.0639547	0.118559	-0.797777	-0.170556	-0.0313364
TBC1D10A	0.283461	-0.211667	-0.151834	-0.187815	-0.218446	-0.259247	0.189799	0.220969	0.0822878	-0.235408	-0.214816	-0.0617656	-0.000511954	0.22217	-0.0731872	0.0806927	-0.0828457	-0.277828	0.145837	-0.0243803	-0.115214	0.298405
CYTH4	-0.210529	-0.0626288	0.185748	-0.186734	-0.40368	-0.231733	-0.141642	-0.356023	1.11181	0.650924	0.348344	-0.00167521	-0.447595	0.101701	0.131513	-0.0737972	0.0898445	-0.201487	-0.0796985	-0.220391	-0.518573	0.1567
GGA1	0.267333	-0.224258	0.0293852	0.347568	-0.1048	-0.0557655	0.169555	-0.0151418	0.0731031	-0.0312359	0.0284998	-0.0164186	0.0685498	0.264355	-0.00374288	-0.0956126	-0.0581761	-0.253091	0.114383	-0.192556	0.00838594	-0.14641
PICK1	0.126833	-0.267892	0.103547	0.218095	-0.0575389	0.0815413	-0.0600465	-0.0670233	0.0251733	-0.470477	-0.162233	-0.012816	0.103042	0.504935	-0.00453144	-0.204138	-0.346417	-0.362377	0.124018	0.0369466	0.0262846	-0.0851025
KDELR3	1.32	0.358801	0.35241	0.315507	-0.525131	0.240028	0.83547	0.36271	0.296478	-0.80339	0.0982403	0.142135	0.130621	0.7961	-0.42524	0.0328329	0.109596	-0.0832171	-0.102972	0.551274	-0.0376841	-0.101047
RAB36	0.0331667	-0.138018	-0.217441	0.596433	-0.0963974	0.331201	-0.251443	-0.44219	-0.0572504	-1.0554	-0.289126	-0.301027	-0.105996	0.410522	-0.153959	-0.901201	0.266366	-0.353081	0.104957	0.492506	0.183295	-0.730989
AP1B1	0.237143	-0.109976	0.327569	0.0937629	-0.11511	-0.215856	-0.0518842	-0.000313055	0.140039	0.245598	0.11758	0.055525	-0.02735	0.231354	0.175511	-0.0907617	-0.163644	-0.21636	0.00858696	0.0361729	-0.0441905	-0.0817672
SGSM3	0.396187	-0.219099	0.1604	0.310789	-0.285935	-0.293568	0.00112471	-0.0726502	0.0885597	-0.151357	0.0130747	-0.176064	-0.0630854	0.391328	0.0858625	-0.169052	-0.234185	-0.447552	-0.0838164	-0.198372	-0.0814495	-0.399412
IFT27	0.0637931	-0.191353	-0.107022	0.169279	-0.0567255	0.239033	0.154889	0.0774443	0.0249782	-0.0486467	-0.129442	-0.071101	-0.0545496	0.854728	-0.234848	-0.23335	-0.143068	0.0201629	-0.118692	-0.281372	-0.250324	-0.294771
RBX1	0.0621485	-0.126515	0.25631	-0.184444	-0.106911	-0.0807527	-0.214781	0.0253181	-0.0946174	-0.0215463	0.133675	0.00895794	-0.0565339	0.320017	-0.144674	0.149183	-0.145047	-0.161341	0.0830297	-0.242233	-0.0922878	-0.0667205
PIGH	0.487042	-0.0446055	-0.462284	0.0765736	-0.0419154	-0.020851	-0.154309	0.264996	-0.159414	-0.0779156	-0.136679	-0.0335477	0.077124	-0.0941375	-0.0762896	-0.154628	-0.112878	-0.00349672	-0.233581	-0.0596905	0.0256849	-0.344609
VTI1B	0.389299	-0.0418358	-0.0525121	-0.0201708	-0.0661035	0.00734785	-0.0838415	0.287497	0.0234161	-0.0605713	-0.276732	-0.0309002	-0.0358369	0.0551679	0.0188619	0.0930303	0.00360148	0.0264652	-0.112035	-0.149235	-0.182669	0.0784377
TMED8	-0.00930292	0.13952	-0.378097	-0.0113685	-0.237154	0.188262	0.198917	0.0851924	0.170756	0.00637174	-0.0819088	0.0583238	-0.100365	-0.0733378	0.0832368	-0.636525	-0.0191942	-0.00471862	-0.109188	0.0190012	-0.134844	-0.00911228
GALNT16	-0.42306	0.579361	-0.908212	1.23701	0.35886	-0.103358	-0.298523	-0.283228	-0.167812	-0.92908	-0.803129	-0.0097993	-0.128044	-0.45212	-0.581246	-0.499702	0.416337	-0.258345	-0.217397	-0.877961	-0.231341	-1.80136
ARHGAP5	0.304058	-0.0734548	-0.0511387	-0.0293458	-0.285839	0.138142	0.0671244	0.0362116	-0.0833375	0.165038	0.0194742	0.0905586	0.137255	-0.178491	0.0555044	0.127335	0.106649	0.0408396	-0.161217	-0.0649909	0.0273471	0.19737
SRP54	0.434334	0.140126	-0.0315056	-0.0722247	-0.160415	0.0117821	0.0955425	0.145663	0.068438	-0.0363603	-0.0696594	0.282412	0.0854435	-0.000363662	0.136001	0.0509654	-0.0171028	0.0889913	0.115832	0.298149	0.0339824	0.0695017
SEC23A	0.491163	0.125976	0.0598563	-0.00981351	-0.113726	0.0825805	0.096686	0.33049	0.0221566	-0.0412975	-0.152601	0.447883	0.0259391	0.175537	0.0906632	0.251341	0.0770622	0.000944831	-0.0737291	0.251681	-0.142706	-0.0344474
DNAJC5	0.0553249	0.0768104	0.165702	0.278861	0.454163	-0.270259	-0.088853	0.10101	-0.0431764	-0.1118	0.203981	0.0817369	0.0344822	0.172006	0.19724	-0.163499	0.00989034	0.301471	-0.0117539	-0.0223565	0.137013	0.232486
ARFGAP1	0.128001	0.0932323	0.106397	0.261326	0.320311	-0.0572272	0.163491	0.229468	0.124506	0.10551	0.234283	0.160775	0.0245542	0.392693	0.292956	-0.175582	-0.022269	0.0416064	0.0489693	-0.0400769	0.110808	0.310242
SEC23B	-0.0515507	0.151742	0.0507672	0.0609023	-0.0518294	-0.0807922	-0.0527221	-0.0357629	-0.123819	-0.0874269	-0.0090519	-0.1485	0.0620332	0.128176	0.198325	-0.297979	-0.181849	-0.0779937	-0.146216	0.372736	0.145351	-0.19216
PIGU	-0.0263356	0.205208	0.155708	0.093428	0.573038	0.0885099	-0.240246	0.0629466	-0.06711	-0.17509	0.360323	0.215902	0.0771248	0.14065	0.223832	-0.0762863	-0.046052	0.148372	0.0195531	0.0860136	0.252401	0.245959
SMCHD1	0.180178	0.287544	0.247845	-0.0721374	-0.341647	0.219234	0.169121	-0.165009	0.0142025	-0.0345539	0.173681	0.223018	0.00291642	-0.194281	0.245161	-0.135741	-0.110848	-0.0600156	0.0258683	0.411957	-0.0744265	0.437428
ALG13	-0.024864	-0.287737	-0.337362	-0.113233	0.0361765	0.158762	-0.0288675	-0.0529711	-0.112562	-0.125716	-0.0552695	-0.157389	-0.210093	0.020663	-0.154189	-0.255917	0.00570786	0.118685	0.0157731	0.0503397	0.239198	-0.194393
EEA1	-0.0964329	-0.184282	-0.197494	-0.388104	0.0644776	-0.0428875	-0.10242	-0.0417416	-0.176034	-0.0165154	0.00866963	0.0118181	0.0819324	-0.0287382	-0.201357	-0.104966	0.0255127	0.255475	-0.255558	0.714245	0.031218	0.0122601
DNAJC3	0.0449088	-0.00713648	0.0103157	0.0505253	0.0195768	-0.164343	-0.129105	0.106384	-0.0961759	-0.14245	-0.199431	-0.213182	0.0094397	-0.0359261	-0.0205723	-0.00187446	-0.323415	0.14672	-0.06581	-0.422224	0.0382377	-0.401549
UGGT2	0.177919	-0.184744	-0.11171	-0.0566047	0.312913	0.0685963	0.0216928	0.0176251	-0.208354	-0.109887	0.0490721	0.0906796	0.206461	0.170481	-0.0105894	0.108272	-0.129779	0.423121	-0.18424	-0.0942253	0.101841	0.129813
ARHGEF7	0.253604	0.0978904	0.109863	0.197573	0.272679	0.00720576	0.277775	0.0293132	-0.264828	0.316541	0.0119774	0.0326302	0.100344	-0.304643	0.00957217	-0.0492523	-0.20521	0.289339	-0.0135805	-0.246548	0.118722	0.0368542
HAS3	-0.515006	-0.504417	0.534794	-0.738432	-0.375906	-0.357281	0.961545	0.266073	-0.00559303	-0.0284627	-0.113348	-0.407902	0.145634	0.0562885	0.347687	0.530954	-0.597514	-0.49688	0.138619	-1.56728	-0.0649382	-1.06411
COG4	-0.102141	0.0843859	0.207671	-0.178108	0.141863	-0.124315	0.0966849	0.0318839	-0.156987	-0.0276554	-0.00536438	0.0623802	0.0309723	0.226556	0.1347	0.191627	-0.18793	-0.0545817	-0.139931	-0.320938	0.0717756	-0.227582
STUB1	-0.152612	-0.156015	-0.242325	0.320891	-0.0283885	-0.185535	-0.201523	0.0158043	0.0557769	-0.190088	-0.0154952	-0.0880508	-0.0975597	0.246565	-0.21811	-0.0698302	-0.0109327	-0.0620698	0.117643	-0.067705	-0.0966124	0.0426849
GGA2	-0.0221287	0.116132	-0.199101	0.0108425	0.109551	-0.12994	0.20528	-0.45284	-0.320396	0.0253929	0.0231956	-0.114421	-0.0938177	-0.172204	0.0728332	-0.216357	-0.0771735	0.0243713	0.030572	-0.143773	-0.144198	0.0682361
STX4	0.0128934	-0.0280239	-0.0894509	-0.0601354	0.114469	-0.160669	0.0462141	0.0676723	0.137054	-0.0362616	0.134953	0.106464	-0.027554	-0.0871468	-0.0372287	0.213246	-0.00485468	0.106517	-0.0140075	-0.0851039	-0.0116822	0.217
AP3B2	-0.833854	0.481432	0.0364473	-0.212213	1.97047	-0.539196	-0.22508	-0.927366	-0.966002	-0.630588	-0.534938	0.42713	0.200014	-0.210515	0.165226	-2.03186	0.326355	0.222361	0.712743	-0.489657	0.940192	1.70183
RAB11A	-0.0321291	-0.258918	-0.264253	-0.331142	-0.255086	-0.423909	-0.102629	-0.165623	0.0750373	0.0374339	-0.159903	-0.0712457	-0.0234427	-0.0991421	0.0885437	0.149368	0.0269169	-0.188461	-0.0483034	0.00592321	-0.0480674	-0.326156
RAB2A	-0.111044	0.0201952	0.143905	0.102033	0.0615457	-0.188668	-0.0129538	0.173234	-0.0889094	-0.0766331	-0.141403	-0.0227825	-0.122475	0.0426364	0.0744391	0.0274895	0.155628	0.055758	-0.138344	-0.342666	0.0874024	0.212166
TUSC3	-0.484215	-0.215103	0.161898	-0.428	-0.126058	0.402698	0.234969	-0.306535	-0.393209	-0.269044	0.587249	0.162997	0.301996	0.205404	-0.408733	-0.901254	-0.190915	-0.432793	-0.312731	-0.0188144	-0.470908	-0.278488
STX10	0.152504	0.0276283	0.289157	-0.125356	0.00460997	-0.0997835	-0.120993	-0.0820451	0.176064	-0.0374338	0.0359323	-0.0657192	-0.0207258	0.357575	0.172493	0.0392068	-0.0999667	-0.109879	0.0883365	-0.231347	0.0268833	0.139645
TBC1D17	-0.377114	-0.128673	-0.275804	0.156435	-0.0213218	-0.131675	-0.0628519	-0.127007	-0.188899	0.199116	0.0771049	-0.117722	0.0782434	0.0802918	0.122564	-0.116815	-0.132817	-0.0726815	0.103276	-0.0573176	0.013689	0.0331239
PLIN3	0.187742	0.0647094	0.0412682	-0.437874	-0.101912	-0.564893	-0.449839	-0.0194964	-0.101326	0.247342	0.101768	0.0464679	-0.107674	-0.0908001	-0.184364	0.210211	-0.182325	-0.0633576	0.0787055	0.149629	-0.193231	-0.546006
NAPA	-0.073881	-0.0829053	-0.244746	-0.0606086	0.0274382	-0.462794	-0.0348969	-0.107686	-0.1128	-0.00932474	-0.00102872	-0.16364	0.0930099	-0.099556	-0.0234251	-0.0656568	0.108125	0.116708	0.233163	0.00580215	-0.00548926	-0.0470114
KDELR1	0.37712	-0.0356222	0.0419911	0.177088	-0.168757	-0.125684	-0.163543	0.148913	-0.127135	0.0654232	0.0619566	-0.0375022	0.0454245	0.120434	0.0288335	0.0318415	-0.0683739	-0.10371	-0.0876661	-0.167402	-0.00870274	0.0206183
CYTH2	-0.120507	-0.110933	-0.338049	0.067446	-0.0826193	-0.220136	-0.0452709	-0.0513113	-0.149036	0.0707688	0.062618	-0.151758	0.0202273	-0.0072978	-0.00996925	0.156981	0.0688137	-0.0090492	-0.0105483	-0.00147015	0.0420002	-0.232848
HAS1	-4.3962	0.23607	0.0171948	-3.9621	0.165136	0.928674	1.85723	1.08215	0	-0.506473	0.123777	-0.487284	-0.242738	-0.747107	0.0573295	-1.07159	-0.193595	-0.110384	-0.317549	-1.42322	-0.121617	0
RAB3D	0.0886607	0.247228	-0.0996976	0.181093	-0.228678	-0.393311	-0.203991	-0.044186	-0.362529	-0.684753	-0.425325	-0.0502507	0.210281	-0.170308	-0.00479355	-0.229748	-0.0832633	-0.0855276	0.373953	-0.490528	0.0549466	0.144721
RAB3A	-0.47334	-0.0481749	-0.546349	0.571263	-0.381059	0.150212	-0.492848	-0.0731036	0.000654817	-0.777067	-0.115165	0.00707418	-0.207912	-0.0634521	0.218255	-1.66257	0.00198892	-0.351663	0.119083	0.0354752	-0.195215	0.229683
COPE	0.178042	-0.0628639	0.141315	0.0281985	-0.115719	-0.184414	-0.211466	-0.00864317	0.0325683	-0.0806828	0.020592	-0.0398459	-0.0106875	0.337718	0.0810644	-0.25573	-0.271836	-0.299573	0.0564753	-0.0655045	-0.0716416	-0.0660744
BET1	-0.0789392	0.0765305	0.0341982	0.117441	0.124049	-0.209182	-0.375369	0.155115	-0.0461501	-0.191179	0.00756616	0.176454	0.066193	0.485869	-0.132531	-0.125352	0.0490934	0.340628	0.168424	0.361139	0.00268051	-0.0755583
STX1A	-0.414658	-0.168346	0.293868	-0.0728472	0.197178	0.17631	-0.175403	0.319803	0.0471572	-0.681828	0.604732	0.271079	-0.277725	1.02396	0.475376	-0.209886	0.279885	0.403834	-0.036048	0.600712	0.601956	0.463604
AP1S1	0.299008	-0.102154	0.186233	0.143416	0.076616	-0.182544	-0.322829	0.0237396	0.145599	-0.418069	0.0529571	0.10158	-0.213293	0.310566	-0.281773	0.0285812	-0.00490335	0.128245	-0.00204773	0.0202395	0.0627299	-0.0527479
AGR2	0	-0.519499	-1.2588	0.100712	-0.904591	-0.684249	0	-0.308252	-0.341442	0	-0.321214	-0.418368	-0.517548	0.970776	0.271083	-0.954712	0.114707	-0.665138	3.71112	-1.02203	-0.18339	-1.02911
YKT6	0.49531	0.320845	0.360752	0.0440361	0.176901	0.0365634	0.13361	0.281081	0.143502	-0.0309923	0.292389	0.436124	0.0183036	0.434252	-0.182131	0.0717236	0.0620631	0.274379	0.174916	0.331648	0.142351	0.256224
GALNTL5	0	0	0	0	0	0	-1.06221	0	0	-0.567411	0	0	0	0	0	0	0	0	0	0	0	0
SEC61B	0.348194	0.134716	0.259929	-0.107824	-0.105604	-0.168876	0.0298151	0.00156873	-0.0288593	0.0484972	-0.110058	-0.099882	-0.0736095	0.126563	-0.0721617	-0.169839	-0.0594446	-0.160999	0.102836	0.0542208	-0.0679363	-0.419918
TBC1D13	0.37164	0.179085	-0.174464	-0.120567	0.100918	0.0196595	0.24933	0.0186334	-0.125867	0.117868	0.16469	0.0854223	-0.0462944	0.0247715	-0.0157192	-0.302269	-0.0958334	-0.0392047	0.0447621	0.219645	-0.04167	0.0744392
BAG1	0.198455	-0.288843	-0.594728	-0.464298	-0.217827	-0.266243	-0.0116224	-0.318487	-0.0462284	-0.00744272	-0.29289	-0.376168	-0.16596	0.104927	-0.277083	-0.203169	-0.296822	-0.302645	0.159806	0.0444146	-0.121407	-0.0427313
DNMBP	-0.452215	-0.496966	-0.644783	-0.165873	0.120279	-0.173886	0.110402	0.144477	-0.13912	0.0630478	-0.273369	-0.201425	0.011331	-0.59365	-0.198939	0.175892	-0.08927	0.0419796	-0.485745	0.283845	0.039018	-0.615999
RAB11FIP2	0.175662	-0.285845	-0.203782	0.249537	0.194448	-0.146861	0.176506	0.0572146	-0.616763	-0.353603	-0.215072	-0.199633	-0.135843	-0.253466	-0.0974537	-0.0904741	-0.181304	0.437151	-0.232282	0.32413	-0.0674512	-3.37953e-05
GBF1	0.242605	-0.0374895	-0.119027	0.0581456	-0.100383	-0.194031	0.407557	0.00885621	-0.116775	0.124267	-0.0483929	0.0264206	-0.019014	0.0134634	0.214906	-0.0504929	-0.132386	-0.0273498	-0.315823	0.139068	0.0456706	-0.201608
TBC1D12	-0.0686081	-0.168873	-0.523021	0.141575	-0.136626	-0.012001	-0.0522514	-0.104847	0.0582086	-0.0577557	-0.0458652	-0.139072	-0.0998636	-0.270996	-0.060598	-0.0786085	-0.100695	-0.033514	-0.600366	0.11651	-0.150971	-0.220162
GIT1	-0.0078077	0.185762	0.288618	0.1651	0.282978	-0.0387028	0.0993253	0.135691	-0.136301	-0.266324	0.304363	0.245787	0.0351573	0.0440876	-0.11323	-0.12488	-0.00703072	0.171968	-0.157595	-0.165898	0.128183	0.198689
GOSR2	0.124	0.155018	-0.0767352	0.0599159	0.0655517	-0.244745	-0.0900318	0.100493	-0.0470853	-0.174508	0.133787	0.197667	0.0250396	0.123535	0.041793	-0.0759278	0.0760198	0.125659	0.0665335	-0.00782374	0.0181473	0.162869
PIGL	-0.339207	-0.290224	-0.269272	0.327829	-0.0397972	-0.358432	-0.08259	0.0864466	-0.1881	-0.0886696	-0.239668	-0.0704844	-0.181015	-0.198976	-0.0976106	-0.306841	-0.0111976	-0.027236	-0.0553165	-0.185259	-0.11419	-0.219335
GOSR1	-0.0757689	0.13303	-0.195028	0.0835581	0.00619652	-0.232564	0.0769929	-0.0382552	-0.190741	0.00567739	-0.0106069	0.163965	0.115113	-0.224771	-0.100294	-0.156577	0.0528954	0.0920817	-0.0163893	-0.0229755	-0.0141181	-0.0452062
AKAP10	-0.234008	-0.0463022	-0.406551	0.0212289	-0.187858	-0.0164966	-0.190739	0.0737985	-0.272137	-0.00234814	-0.210185	-0.0948988	-0.131036	-0.305598	0.0451464	-0.0861008	-0.0474037	-0.107387	0.223693	0.0195834	-0.184158	-0.0406415
CYTH1	0.210516	-0.0217042	0.190717	-0.125035	-0.111271	-0.128803	0.199495	-0.0638448	0.0375476	-0.0232269	-0.0949068	-0.000572013	-0.0798822	-0.496281	0.0939081	-0.0040708	-0.00790828	0.0401141	-0.288409	-0.314032	-0.287056	-0.0707109
RAB5C	0.160941	0.0440602	-0.323523	0.0568849	0.0173493	-0.161028	-0.124419	0.154654	-0.184741	-0.0384953	-0.0112761	0.0519721	-0.015165	-0.180949	-0.103747	0.124463	0.0288639	0.0347064	-0.125354	-0.169443	0.00165725	0.0602724
RAB34	-1.04537	-0.141908	-0.105501	0.133834	-0.0462858	-0.00229909	-0.336976	0.186587	-0.0211714	-1.18039	0.582016	0.0689721	-0.0607462	-0.135332	-0.0599775	0.228666	-0.256828	-0.556466	0.00618984	-0.342337	0.0183069	0.0840958
UBE2D3	0.129259	-0.0156779	-0.0769355	-0.106227	-0.136634	-0.336983	-0.105349	-0.0191602	-0.11142	-0.000803373	-0.37509	-0.0160481	-0.125268	-0.14734	-0.162912	0.0716645	-0.0491613	-0.0454675	0.00645018	-0.0693841	-0.191845	0.00499366
TBC1D9	-0.167373	-0.15198	-1.52414	-0.0344009	-0.0107287	-0.201894	0.108418	-0.161605	-0.358518	-0.254713	-0.302779	-0.0277313	-0.165822	-1.06443	-0.0631213	-0.336447	-0.142798	0.250331	-0.313518	0.37036	-0.100039	0.102088
WFS1	-0.238327	-0.247512	-0.715724	0.457925	0.120078	-0.0838013	0.037845	0.310383	0.152001	-0.241892	-0.00959258	-0.0168317	-0.107559	0.524863	-0.0131752	-0.354196	-0.421011	-0.0732738	-0.256415	-0.212177	-0.0515217	-0.700357
GALNT7	-0.576294	-0.282491	-0.682775	0.234884	-0.449563	-0.0152036	-0.0941037	0.017216	-0.152619	-0.182664	-0.464364	-0.304155	0.13137	0.177559	-0.130539	-0.0349071	-0.37244	-0.150359	-0.158803	0.0358136	-0.167429	-0.616956
TBC1D19	-0.0555836	-0.0114513	-0.394167	0.122328	-0.211254	0.238766	0.0491306	0.133843	0.0279057	-0.073114	-0.139396	-0.284387	-0.240735	0.0793682	-0.117508	-0.148629	0.0999389	-0.1415	0.223123	0.0597559	-0.170567	-0.0432884
CRYAB	-1.50356	-0.18878	1.85575	-0.569404	0.443428	-0.405	0.30425	0.30004	-0.336627	0.847827	-0.696218	-0.126788	-0.604669	0.152858	0.721905	-0.200669	-0.640342	-0.667742	0.722489	-0.0801057	-0.809808	1.15041
HSPA8	0.304763	0.165245	0.215641	0.30872	-0.206664	-0.0969251	-0.183359	0.0885816	0.210178	-0.18481	-0.0767275	-0.00461886	-0.0283087	0.180877	-0.0334431	0.12867	-0.00779528	0.0132728	0.0576856	-0.00192979	-0.0562859	0.154684
GALNT18	0.498997	0.221152	0.329923	-0.165576	-0.038764	-0.0307222	-0.3287	0.452179	-0.325825	-0.695413	-0.00261255	-0.0888771	-0.205517	0.277101	-0.260515	-0.162664	-0.0835962	-0.192436	-0.478367	0.0776461	0.00839536	0.263957
STX2	0.611272	0.233005	0.0165195	-0.147341	0.0864291	0.172901	0.0366167	0.0620316	-0.0771676	-0.0304196	0.263022	0.0829036	-0.267748	0.0697953	-0.305661	-0.189062	0.267933	0.260139	0.0776312	0.291985	-0.00136855	-0.275903
COPZ1	0.0407339	-0.0718491	-0.217498	0.055945	-0.137741	-0.0272489	-0.152512	-0.0379257	0.0330935	-0.123939	0.0678058	-0.0518506	-0.00254818	0.00263639	-0.170378	-0.0559558	-0.077306	-0.154477	-0.343492	0.176708	0.0531867	-0.0634784
TBC1D30	0.0951574	-0.629398	-0.186574	0.267237	-0.15021	-0.298804	-0.477344	0.222747	-0.379657	-0.112188	0.562515	-0.28635	-0.0460636	-0.728192	0.107691	-0.349527	-0.317113	0.168127	-1.41487	-0.628476	-0.104248	-0.620606
RAB5B	-0.0882582	-0.232928	-0.250939	0.0206984	-0.113649	-0.215466	-0.0757753	-0.0782015	-0.0125711	-0.0386411	-0.0158594	-0.184776	0.0346573	-0.275067	0.0219586	0.106453	0.0121549	-0.0936429	-0.225674	-0.0528798	-0.0542828	0.167136
RAB35	0.150016	0.035862	0.118328	-0.088043	-0.156191	-0.0693477	-0.0150534	-0.0343286	-0.0348922	-0.0307929	0.122757	0.049733	-0.0801991	-0.178759	-0.0821434	0.0188697	-0.0594529	-0.0664662	-0.041038	0.0362487	0.0324687	-0.00418456
MAN1A1	0.236846	0.196555	-0.446803	0.392812	-0.0923928	0.183273	0.0305766	0.132419	0.0784432	-0.00753034	0.0175119	0.03224	-0.193783	0.0354864	-0.112692	-0.638013	-0.0397454	0.25546	-0.589161	-0.275305	-0.203428	-0.356137
BAG2	-0.164166	0.213936	0.920751	0.43885	-0.0312065	0.52504	0.422798	0.295034	-0.07069	-0.0218159	0.255202	0.250495	-0.0585488	-0.201835	0.02401	-0.113922	-0.0035417	-0.043941	0.301038	-0.0689897	-0.460166	-0.0550182
RAB23	0.425186	0.141276	0.400586	0.0965552	0.157795	0.389405	0.177434	0.0326389	-0.208271	0.17129	0.257889	0.279407	0.128013	-0.0165275	0.178276	0.139087	0.324638	0.117114	0.369762	0.303917	-0.618315	0.0563967
GPLD1	-0.522271	0.0402501	0.0703405	0.434762	0.031114	0.164838	-0.410351	0.0794316	-0.682431	-0.293201	-0.263966	-0.0709335	0.152107	-0.057084	-0.0178198	-1.17432	-0.177654	-0.0183696	-0.581789	-0.565612	-0.217786	0.708946
EXOC2	0.0389303	0.0628722	-0.630113	-0.0836484	0.0562409	-0.095127	0.0858931	0.0292551	-0.237497	-0.0306005	0.0372164	0.152294	0.069852	0.306226	0.152089	-0.125247	0.058735	0.156258	-0.288336	-0.0657048	-0.0394225	0.00285892
KIF20A	1.114	0.446467	0.983445	-0.0381308	-0.0327928	0.31435	0.426195	-0.282679	1.54693	-0.0168267	0.952735	0.663026	0.216389	0.381358	0.311763	0.66456	0.688019	0.065752	0.275693	0.186877	0.16836	0.563968
SKP1	-0.18095	-0.16599	-0.457068	0.134108	-0.0262005	-0.144624	-0.470875	-0.0426677	0.0538954	-0.0814044	-0.199686	-0.280245	-0.0894261	0.296861	-0.0462335	0.0649751	-0.0335479	0.0911792	0.0469497	-0.0835238	-0.246443	0.0562563
SEC24A	0.300995	0.0237655	-0.00999798	0.147731	-0.23416	-0.418914	0.0158354	0.0064434	0.0592769	-0.0930873	-0.146671	0.0040527	-0.144047	0.252982	0.25543	-0.00213976	0.0447334	0.00186596	-0.122282	0.337444	-0.0878582	-0.0107686
BNIP1	-0.0109601	0.0412369	-0.078809	0.134641	-0.171391	-0.14775	-0.241455	-0.118136	0.00788582	-0.014696	-0.0737489	-0.0458967	-0.0535751	0.260824	-0.221955	-0.242411	-0.152522	-0.276526	0.103261	-0.0383242	0.00179803	-0.0511229
ACAP2	0.0952475	0.160828	0.129476	-0.239674	-0.0329467	0.0435929	0.0374029	-0.144732	-0.27527	-0.201641	0.0998068	0.1644	0.230885	-0.0142561	0.176531	0.0704161	0.15217	0.195238	-0.174839	0.134593	-0.0529464	0.50935
SSR3	0.210549	0.230962	0.203573	0.00475137	-0.204969	0.0485865	-0.180446	0.217695	-0.28636	-0.170765	0.0291252	0.152501	-0.0773835	0.223868	0.112336	0.0365814	-0.0773696	0.0397893	-0.156603	0.209901	-0.0692754	-0.0188856
SPCS1	0.0675682	-0.126668	-0.233236	0.341497	-0.0110563	-0.238231	-0.190161	-0.189168	-0.0547518	-0.0878733	-0.220895	-0.106074	-0.139464	0.250246	-0.0924658	-0.0028321	0.151228	0.0159401	0.0539259	0.132525	-0.059986	-0.0589705
MOGS	0.228275	0.115577	0.368441	0.303016	-0.0250344	0.00201638	0.00722279	0.204901	-0.102032	-0.0580352	0.0694016	0.217164	0.208293	0.0262553	0.189384	-0.119873	-0.0848237	-0.0657726	-0.147903	0.139902	0.103137	-0.030953
GALNT3	0.440515	0.283709	0.606909	-0.140485	-0.187409	-0.308351	-0.126108	0.301782	-0.607507	-0.854402	-0.496531	0.192018	0.0804407	0.919806	0.26477	0.17703	-0.0757078	0.0586781	0.927398	-0.497407	0.0746919	0.18152
EDEM3	-0.0305022	0.107671	-0.450848	-0.176902	-0.376209	0.0392992	-0.10754	0.130384	-0.303859	-0.148334	-0.0789719	-0.101033	0.10852	0.0785348	0.240047	-0.195769	-0.289538	-0.26014	-0.347168	0.168453	0.15464	-0.246193
ARHGEF2	1.00389	-0.0507565	0.261105	0.384979	-0.202529	-0.286149	0.111926	-0.0820408	0.188035	-0.0994829	0.579448	-0.413494	-0.0610854	-0.2474	0.177562	0.000220849	0.0368165	-0.171983	0.0708737	-0.0975189	-0.0271062	0.189573
FBXO2	-1.48524	-0.213463	-0.0166056	-0.444445	0.764815	0.324335	-0.694237	0.305023	0.0915638	-0.324803	0.225153	-0.130682	0.0309174	-0.0789423	0.034521	0.369352	0.00382712	0.92092	-2.12961	-0.80791	1.14681	0.910192
FBXO6	-0.736752	0.00940603	0.232664	-0.206417	-0.202814	-0.336766	-0.386734	-0.172335	0.157931	-0.00721738	0.397909	0.199621	-0.120742	-0.336744	0.0912129	0.276619	0.216461	-0.0429979	0.0216605	-0.408373	0.036168	-0.318411
DNAJC6	0.135749	1.39102	0.525541	0.170853	0.407175	0.396799	-0.304821	0.387784	-0.0925106	-0.314629	0.325857	0.667553	-0.203033	-0.281819	0.15948	-1.71563	0.0887029	0.547248	-0.4401	1.17642	0.55033	0.8717
RAB29	-0.027705	0.218961	0.38831	0.155203	0.0824043	0.156645	-0.18179	0.076443	-0.79338	0.0374311	-0.0757092	-0.0021896	-0.0268235	-0.430861	-0.105514	0.0133646	-0.00645963	0.121219	0.10398	-0.0044464	-0.087879	0.3502
TMED5	0.240986	0.153377	0.0884232	0.138882	-0.0501056	-0.0888164	-0.0980013	0.0794384	-0.343512	0.372358	0.113825	0.22881	-0.0605315	0.1182	0.187026	0.0253266	-0.0846314	0.107441	-0.0113442	0.74371	-0.0128756	0.0738211
VAMP4	-0.0816925	0.00788211	-0.349168	-0.207921	0.048904	0.0658705	-0.112292	0.110016	-0.206902	-0.315349	-0.132148	-0.0171786	-0.0352156	-0.0160407	-0.252537	-0.209199	0.0676154	0.226529	-0.449758	-0.0429533	-0.0468579	-0.21804
MAN1C1	-0.58667	-0.434826	-0.567171	-0.106881	0.172997	0.0307041	-0.122092	-0.374463	-0.0971187	-0.0470571	0.0369074	-0.30377	-0.106401	0.339343	-0.310947	-0.337461	0.0592735	-0.0911575	0.167909	0.46184	-0.302834	-0.349504
STX12	0.465838	-0.0289718	-0.0389447	-0.0560981	-0.068287	-0.361943	-0.107083	-0.122554	-0.16954	0.373626	0.113815	-0.0777229	-0.147227	0.0544011	0.00462611	0.0184559	-0.0253732	0.137104	-0.0276447	0.504851	-0.161346	-0.259007
TXNDC12	0.281076	0.12069	0.308052	0.0288765	0.000686059	0.0497593	-0.101343	0.22875	-0.0175101	0.411933	0.12253	0.0782522	0.116982	0.105619	0.0986897	0.0538566	-0.155764	0.0167222	-0.0242463	0.267038	0.00606486	0.0392717
ATF6	0.303637	0.402698	-0.219767	-0.079248	-0.1286	0.0266803	0.0623435	0.0681545	-0.228912	0.0103922	-0.201338	-0.0326009	0.133597	-0.0909662	-0.0329143	-0.0451383	-0.0435362	-0.0464937	-0.00145123	0.0205579	-0.080093	-0.015372
SPCS2	-0.113326	-0.0322338	0.0273912	-0.0913531	0.0293516	0.0668994	-0.23917	0.13021	0.0760656	-0.12467	-0.0465549	-0.0580411	-0.089467	0.114278	-0.0316409	0.0467367	0.0170341	0.0724801	0.0162674	-0.182196	0.0245888	-0.0705874
RAB32	0.437988	0.178834	0.38458	0.0821672	0.230983	0.341812	0.0357073	0.219971	0.105581	0.0818826	0.217415	0.0222907	-0.0331066	0.199245	-0.206036	0.273051	-0.000532871	-0.201446	-0.396104	0.0123162	-0.0804788	0.541544
VAMP8	-0.902846	-0.0777365	0.0375074	-0.401568	-0.0233558	-0.397696	-0.500353	-0.100936	-0.139778	0.406282	-0.0673081	-0.0856894	-0.13539	-0.151602	-0.27042	0.36796	-0.242731	-0.340142	0.101549	0.0423248	-0.0172131	0.0696672
RPN2	0.302906	0.173721	0.262656	0.219626	0.261355	-0.056521	-0.0712297	0.155705	-0.00701425	0.0306956	0.0633051	0.0617314	0.160076	0.286239	0.203388	0.0160772	-0.120636	0.24085	0.00617899	0.283924	0.195365	0.214067
PIGZ	0.253346	-0.343548	0.27535	0.364609	0.00726368	0.301383	-0.156175	0.0844962	-0.154966	-0.434961	-0.0697824	0.251937	0.126396	-0.0909001	0.228385	-0.493078	-0.108251	-0.210993	0.184249	0.0365831	0.435187	0.162877
RAD23B	0.270883	0.331733	0.0893523	-0.225045	-0.0273969	-0.100275	0.23868	0.0238437	-0.0361443	0.0739675	-0.141817	0.178902	0.00802462	-0.251583	-0.0388154	0.0783554	0.2051	0.0297136	0.0695698	0.238103	-0.057482	-0.0632586
RAB14	0.299148	0.090562	-0.149046	-0.213106	-0.0936738	-0.10826	0.0965254	-0.115326	-0.156999	-0.0337945	-0.21117	-0.0888394	-0.0406617	-0.164328	-0.0468632	0.0452203	0.10399	0.0231185	-0.232399	0.0682254	-0.0633659	-0.177392
GALNT12	-0.0322885	0.505513	0.652752	0.251691	-0.212018	-0.562447	0.0305054	-0.270875	-0.287189	-0.896306	-0.202179	-0.289975	-0.257096	-0.508399	-0.062856	0.0330534	0.46769	-0.124865	-0.12086	0.623623	-0.126324	-0.555372
ALG2	0.15204	0.182197	-0.0942586	-0.00938586	-0.181404	-0.110015	0.043021	0.0859728	-0.214884	-0.160937	-0.302834	-0.149901	-0.030415	-0.0721126	0.0207527	-0.375735	-0.0572923	-0.094203	-0.0612669	0.107402	-0.143968	-0.352822
ARAP3	-1.12172	-0.56761	0.0811736	-0.425933	-0.088391	-0.0652394	-0.435408	-0.233756	-0.293829	-0.834258	-0.189818	-0.256741	-0.0901519	0.233812	0.0577403	0.0642154	0.0695531	-0.194943	-0.163742	-0.138153	0.205193	0.13848
SEC16B	0.703632	-0.124465	-0.00352357	-0.0830681	-0.163927	-0.27936	0.214148	-0.156964	0.188163	-0.290829	-0.12345	-0.0379458	-0.0321688	0.434917	0.104825	-0.12715	0.0633004	-0.210163	-0.614135	-0.709857	0.0210271	-0.807499
IQSEC3	-2.10954	-0.901725	0.085494	-0.185749	0.0610863	0.395656	-0.232838	-0.0446344	-1.02437	-1.26747	0.0586705	-0.27271	-0.574157	-0.68445	-0.0518995	-2.25994	-0.372978	-0.293579	0.306161	-1.94663	-0.196439	1.4308
HSPH1	0.0727555	0.216846	0.270078	0.392035	0.602041	0.582425	-0.0104285	0.255776	-0.108504	-0.468849	-0.032791	0.171763	0.124068	0.347401	0.0658511	0.300285	-0.106469	0.109481	-0.202745	-0.38299	0.0996667	-0.0503612
ALG5	0.22277	-0.0687258	-0.159754	0.218166	0.219507	-0.265015	-0.298249	0.0369309	-0.100613	-0.176424	-0.373851	-0.401828	-0.238086	0.167526	-0.231983	-0.0876944	-0.198161	0.21243	-0.247432	-0.22747	-0.0116684	-0.172855
SIL1	-0.55166	-0.132623	-0.340232	-0.0830847	-0.292198	-0.177083	-0.16289	0.00611399	0.0433821	-0.228009	-0.496684	-0.518654	-0.170334	0.430953	0.0939442	-0.317287	-0.415869	-0.471315	-0.17402	-0.271346	-0.186129	-0.350147
GLT8D2	0.594812	0.00962422	-0.258376	-1.42205	-0.0724074	0.129777	0.776872	0.452265	0.463329	-0.382748	-0.072694	-0.236181	-0.0578679	0.904288	-0.244199	0.0857332	0.264173	-0.129068	-1.15815	0.0111326	-0.52368	0.00758745
TBC1D15	0.0328475	-0.0735968	-0.222877	-0.146717	-0.0581999	0.00965588	-0.0835387	-0.0407807	-0.0925903	-0.0676967	-0.104462	-0.0762007	-0.0396726	0.0278981	0.00258363	-0.0882577	-0.0558451	0.0986224	-0.508237	0.246595	-0.0292167	0.212238
PIK3CA	0.0447945	0.20432	0.401145	-0.402639	0.082527	0.36408	0.241625	0.192492	-0.208511	0.0293186	0.139521	0.253879	0.240834	-0.0717646	0.343751	0.176847	0.202059	0.23338	-0.107094	0.383363	-0.0663439	0.854809
OCRL	0.180079	-0.010696	-0.0685897	0.132032	0.103997	0.0382183	0.0872183	0.11521	0.0868969	0.00124307	-0.0393403	0.139868	0.0694712	0.107773	-0.0180972	-0.363053	0.15773	0.0108467	0.155457	-0.0424085	0.0478712	0.0589566
COPA	0.121716	0.43679	0.174105	0.0760646	-0.0908163	-0.0249944	0.154938	0.143765	-0.0877869	0.0119908	0.161115	0.155615	0.149376	0.0768682	0.0645456	0.0205559	0.075363	0.0157743	-0.0653885	0.0037043	0.172659	-0.0914452
CLTA	0.319919	0.122237	0.323497	0.149718	-0.0165802	-0.268585	0.0881515	-0.0809088	0.00696605	-0.069505	0.123408	0.0241204	-0.00898437	0.0764244	-0.186407	0.105186	-0.145106	-0.414044	0.166816	-0.153365	-0.0284007	-0.0234915
OPTN	-0.152839	0.284669	0.649241	-0.0111238	-0.000201814	-0.42926	0.0969234	-0.135527	-0.408519	0.1812	0.158004	0.148045	-0.093284	0.0673589	-0.0189891	0.252922	0.255211	0.0828111	0.150209	0.425899	-0.0352189	0.592469
RAB9B	-0.238298	0.0311142	0.185569	-0.213068	0.336398	0.576818	0.298643	-0.886326	0.544657	-0.355798	0.0668573	0.0375542	-0.0862465	-0.0978136	-0.562102	-0.85857	-0.605517	0.133003	1.07902	0.256557	-0.585782	0.423035
ATXN3L	0	0	0	0	0	0	0	0	0	0	0	0	0	0	0	0	0	0	0	0	0	0
RAB9A	-0.291151	0.162241	0.313085	0.0741758	-0.0114635	-0.293246	-0.205085	-0.128681	-0.0364218	0.062329	-0.135109	-0.0909081	0.108129	0.0498365	-0.129349	0.187972	-0.00849312	0.0940542	0.211392	0.0950883	-0.110655	0.157097
RAB38	-0.247871	0.156054	0.023221	-0.931572	-0.526123	-0.355861	0.473544	0.324539	0.0223505	-0.232235	0.434748	0.189368	0.120982	-0.62241	-0.186126	0.537105	-0.245125	-0.39411	0.245954	-0.268251	-0.0556017	0.189906
PIGT	0.0647143	0.248252	-0.305091	0.132123	0.253348	0.111808	-0.106525	0.26072	-0.136283	-0.145634	0.237178	0.0172862	0.257446	0.45173	-0.0480167	-0.358807	0.021162	-0.0482237	0.250372	0.139856	0.239584	0.205213
ARFGEF2	0.0943138	-0.0286105	-0.163855	0.330478	0.359233	-0.0840536	0.166397	0.0329543	-0.0373849	-0.257977	0.0722957	0.191972	0.0559673	0.0410248	0.240584	-0.0936887	-0.0130475	0.371573	0.0113638	0.228397	0.252289	0.36716
RAB22A	0.12056	0.0931074	0.211245	-0.036393	0.371455	-0.180204	-0.041852	0.2664	-0.00733101	-0.142049	0.0529048	0.0474737	0.0777489	0.049229	0.12079	0.0906522	0.139473	0.423504	-0.200623	0.212508	0.0691823	0.276701
STX16	0.0122057	-0.105203	0.0016092	0.151643	0.561643	-0.0044267	0.0345135	0.181263	-0.200563	-0.0873659	0.0402559	0.0838725	0.0451705	-0.0679304	0.251943	-0.0546395	0.21149	0.361495	0.00780348	-0.0120892	0.0944632	0.247569
IQSEC2	-0.673773	-0.203369	-0.490858	0.138381	0.127351	-0.0835916	-0.205475	0.00448743	0.0140133	-0.570185	0.323416	-0.0374931	-0.0243911	0.200078	-0.105075	0.0749659	-0.103971	0.357318	0.173428	-0.284824	-0.0555733	-0.0293274
VAMP7	0.0914906	0.19185	0.159151	-0.0117424	0.227124	0.190695	-0.0884533	0.0128079	-0.165689	-0.116756	-0.0646833	0.188385	0.0793477	0.121393	-0.0761897	0.0615991	0.132505	0.22965	-0.0159818	0.444469	0.137847	0.0164764
SSR1	0.227128	0.0124	0.241946	0.0850581	-0.181065	-0.0923276	-0.0276495	0.185448	-0.24498	-0.0451218	0.0158147	0.059409	0.0996818	-0.0356563	0.272576	-0.221301	-0.113285	-0.00906852	-0.256182	-0.110968	-0.038621	0.00557039
RAB17	-1.84972	-0.22524	-0.855899	0.299753	0.242754	-0.287895	-0.15518	0.219002	-0.466435	-1.06881	-0.320344	-0.31844	-0.308042	0.216426	-0.331407	-0.318561	-0.0927099	0.0705044	0.280175	0.26231	0.265039	-0.0851451
GGA3	-0.00231972	-0.130372	0.0303747	0.18895	0.0773629	-0.133956	0.0267366	-0.0328546	0.113148	0.0914003	0.107547	0.0780567	0.0383913	-0.282202	0.278971	-0.147426	-0.04178	-0.0456674	-0.203331	-0.216233	-0.0217304	0.354378
PSD4	-0.467784	-0.416667	-0.446879	-0.0860049	0.0895477	-0.537807	-0.224299	-0.0414604	0.223301	-0.118921	-0.271361	-0.156618	-0.0904804	-0.359533	-0.0766748	0.0807032	-0.143263	0.194691	-0.167892	-0.609335	-0.0912765	0.0911181
NAPB	-0.267303	-0.0168174	-0.503806	0.0420336	0.351417	0.36264	-0.527609	-0.0396052	-0.259988	-0.623809	0.101594	-0.0546727	-0.0857249	-0.0514893	0.112643	-0.908797	0.115377	0.413318	0.00841234	0.00264138	0.368101	0.159683
TMX4	-0.348039	0.122866	0.338827	0.13169	-0.00232352	0.162278	-0.179282	-0.0971643	0.126447	-0.195735	-0.0958853	-0.384771	-0.0841567	0.0926965	-0.190917	-0.687707	-0.138896	0.0599452	0.067037	0.133681	-0.151689	-0.823376
RRBP1	0.0568055	0.148384	0.459921	0.269476	0.120358	0.082	0.0461302	0.162312	0.127823	-0.519946	0.13024	-0.100673	0.00515887	0.198564	0.16867	-0.0871255	-0.0694348	0.0575948	-0.106512	0.248748	0.313827	-0.124091
TBC1D20	-0.132593	0.0490064	-0.0995356	0.0435109	0.0149179	-0.012175	0.028984	0.0804098	-0.0647529	-0.162588	0.0609974	-0.0352522	-0.102879	0.185282	0.172453	-0.143736	0.0521513	-0.0267962	-0.250375	0.298795	0.129016	0.0239156
MCF2L	0.416057	-0.188277	-0.306373	0.420484	0.159381	0.0287656	-0.190118	-0.507082	0.0477274	-0.429346	-0.249587	-0.000447004	0.334606	-0.498715	-0.339569	-0.490317	0.0711847	0.0649689	-0.900942	-0.149757	0.238729	-0.408836
HSPA2	-0.580502	-0.143307	-0.561856	-0.813562	-1.32927	0.770653	-0.366713	-0.0526733	-0.402323	-0.281461	-0.0255984	0.598493	0.740518	0.287649	-0.194188	-1.00209	-0.287791	-1.4428	0.298984	-0.777869	-0.130237	-0.242171
CANX	-0.121593	0.0469576	-0.0314583	0.229243	-0.0768552	-0.213419	-0.230054	0.0372528	0.0837768	-0.195403	0.00100318	-0.180927	-0.00263826	0.20283	-0.0381047	-0.0167338	0.00527263	0.16254	-0.0637877	-0.0560009	-0.0747763	-0.0677547
RAB3IP	-0.776186	-0.446712	-0.238833	0.061637	-0.0421445	-1.35345	-0.517508	-0.0665638	-0.407661	-0.545869	-0.0451916	0.179395	0.0938163	0.0752215	0.158664	-0.274474	-0.0905327	0.104898	-1.51971	1.06815	-0.0209792	0.12409
MGAT3	0.8944	-0.157998	1.15024	1.22912	-0.0874758	-0.283285	-0.382122	-2.21831	-0.0407905	-0.136428	-0.227993	-0.473469	0.139264	1.42738	0.10759	0.387394	0.547481	0.742298	-1.0903	-0.784726	0.157835	0.641505
ATF4	0.190239	-0.0369227	0.417553	0.248822	0.0315415	-0.203958	0.0608615	-0.0696004	0.015564	-0.0711535	-0.0654765	-0.0657029	0.00383074	0.461773	-0.16388	-0.0105221	-0.160288	-0.0264974	0.100403	-0.0596479	-0.105272	0.0160945
DNAJB9	-0.297421	-0.100445	-0.105601	0.174854	-0.169243	-0.166049	-0.340736	0.0961384	-0.0439888	-0.364531	-0.593091	-0.253792	-0.163456	0.315367	-0.289965	-0.423552	-0.206967	0.041038	-0.179284	-0.087106	-0.10274	-0.43052
EIF2AK4	0.0513402	0.0745699	-0.0515697	-0.0512016	-0.136759	0.129248	-0.0945912	0.11129	0.018353	-0.0212062	-0.281638	-0.0326502	0.0198413	0.707863	0.114907	0.0469952	0.139001	-0.078814	-0.283103	0.196107	-0.00385748	-0.107527
COPB1	0.177128	0.152036	-0.110059	0.166218	-0.075566	-0.158295	-0.132119	0.0775609	0.0397283	-0.0870457	0.102409	0.0513558	0.0548841	0.0951485	0.0548937	0.114062	0.15329	0.110553	-0.091569	0.263423	0.0401024	0.0329824
SPCS3	-0.0776275	-0.0697423	-0.069477	0.0493441	-0.198063	-0.0449151	-0.0833406	-0.0356078	-0.135705	-0.0247054	-0.335854	-0.117999	-0.166575	0.072527	-0.145898	-0.0294342	-0.275542	-0.0113359	-0.186635	-0.0334296	-0.165701	-0.237599
USP6	-0.278827	0.142059	-0.037784	-0.420702	0.13876	0.35836	-0.440361	-0.227964	0.338079	0.284818	-0.124798	-0.188924	0.504224	-1.25934	-0.0990723	-1.03971	-0.311919	0.123912	-0.0154442	-1.37659	0.42454	0.52184
RAB2B	0.0733488	0.00453406	-0.157712	-0.240501	-0.146883	0.140972	0.0506857	0.157422	-0.129119	0.194795	-0.0447817	0.104465	-0.0363724	-0.18583	0.141932	-0.0818342	-0.0797369	-0.163417	-0.0344424	-0.101372	-0.0972217	0.053235
DAD1	0.566761	0.0300165	0.00410194	-0.0566361	-0.186734	-0.151506	-0.127802	0.159911	0.138157	0.0753037	-0.0785365	0.107369	-0.160358	0.234246	-0.0011	0.180608	-0.0859354	-0.205282	0.0297336	-0.0550899	-0.128332	-0.0370051
ARHGEF6	0.315581	-0.288367	-0.352848	-0.18349	-0.124641	-0.153585	-0.0951908	-0.391217	0.582159	0.464394	-0.100836	-0.147229	-0.432997	-0.287053	0.0819689	-0.135475	0.121987	-0.0428335	-0.00575482	-0.0404339	-0.512261	-0.081361
GALNT8	0.357591	0	0.330141	-0.740271	-1.13611	-0.0339365	0.0518063	0.266009	-0.503149	0.532933	0.827715	0.993887	0.52471	-0.781487	-0.693838	-3.44483	-0.119058	-1.74308	-1.27932	-0.976995	1.3401	0.282219
PRKCSH	0.244139	0.0510375	0.257047	0.024645	0.0206606	-0.0115429	0.0218056	0.00811572	0.0769577	-0.204531	-0.0398443	0.0986293	0.163273	0.279899	0.142994	-0.175299	-0.151458	0.0936839	-0.113517	-0.286452	0.0735835	0.250645
DPP6	-0.971508	0	0.130889	-2.29221	0.734589	1.82513	-0.260511	0.781489	0.0842639	-0.272509	0	-0.55925	-2.1751	0.00174815	-1.33477	-2.53581	-0.121317	-0.29569	-0.454275	-1.70348	-1.10474	-0.910056
POMT1	0.456713	0.239603	-0.0578519	0.332096	0.064071	0.144112	0.140843	0.0652202	-0.109031	0.157906	-0.0542561	0.00450155	-0.0409974	0.135169	-0.0886394	-0.473871	0.0352251	-0.151924	-0.184928	0.251104	0.0351761	-0.0755064
UBE4B	0.130282	0.135973	0.254786	0.0262826	-0.0146668	0.136099	0.269846	0.0908655	-0.110536	0.416596	0.360168	0.209259	0.128492	0.293319	0.189872	0.0535758	0.0308883	0.347756	0.108072	0.188546	0.132758	0.234419
UBA1	-0.2694	0.0945415	0.197431	0.326775	0.0164078	-0.0325984	0.0992154	0.00243045	-0.132245	-0.0121306	0.0502603	0.109675	0.0689	0.214697	0.0675831	0.178083	0.00452501	0.0936169	0.124672	0.0619255	0.10269	0.311666
RAB11FIP4	-1.01228	0.0897064	-0.0620262	0.502913	0.142881	-0.0760554	-0.00868662	-0.0587583	-0.0538562	-0.499483	0.119644	0.14484	-0.0062633	-0.293314	0.178755	-0.08781	0.197667	0.0946926	-0.331979	-0.157995	0.0144897	0.573377
TBC1D5	0.075876	-0.0187398	-0.144615	0.300002	0.122119	0.0243326	0.0961035	-0.29789	0.00943085	0.012624	0.121843	-0.10761	-0.155661	-0.430262	0.0680255	0.0570967	0.0400393	0.156426	-0.280127	-0.00129456	-0.111128	-0.037648
RBSN	0.14641	0.0996598	-0.0304204	0.197079	-0.000975736	-0.145428	0.240019	-0.31147	0.117184	-0.0932801	0.0212548	-0.0121317	-0.1368	-0.0302923	0.214256	-0.0180362	0.0533065	-0.078577	-0.0396516	0.185462	-0.217007	0.144839
GALNT15	-0.3202	0.0540226	-0.407205	-0.974682	-0.259823	-0.01227	-0.173081	0.639814	-0.403338	0.28398	-0.729846	-0.358313	-0.186014	0.212909	-1.62307	0.0645647	0.123524	0.192221	0.302323	1.99327	-0.566048	-0.426623
MGAT1	-0.0958007	-0.428591	0.189917	-0.0472324	-0.212251	-0.290557	-0.166933	-0.0716803	0.0958778	-0.0244905	-0.19201	-0.132752	-0.119113	0.274795	0.00754869	-0.078008	-0.163406	-0.311188	-0.191438	-0.16827	-0.228441	0.275497
UBE2D2	-0.00382152	0.0168289	-0.0235515	0.0587909	-0.0182878	-0.155266	-0.127491	-0.198491	0.0623712	0.0905237	-0.0562054	-0.112784	-0.0875503	0.269909	0.0182741	0.0427008	0.0449623	-0.0138596	0.0833019	0.0341701	-0.0935309	-0.417243
ACAP3	0.453189	0.0129277	0.103449	-0.239281	0.011729	-0.188991	0.230986	0.131666	0.259247	0.250408	0.288003	0.0904151	0.0100199	0.341769	0.282382	-0.198345	0.187358	-0.236009	0.101188	-0.124018	0.240163	-0.00562038
SELENOS	0.387845	0.00866933	0.122546	-0.0355578	-0.135702	-0.112394	-0.233591	0.0986505	0.108547	-0.200977	-0.176354	-0.0983921	-0.103808	0.0932573	0.0181132	0.059879	-0.11845	-0.0894373	0.0681493	0.382419	0.0640205	-0.16482
DNAJB1	0.309188	0.102776	0.206123	0.313134	-0.0767895	-0.0641522	-0.107396	-0.0196826	-0.0812318	-0.0702328	-0.00839323	0.0969496	0.117631	0.177559	0.218623	0.385937	-0.0607124	-0.600048	0.266269	-0.184495	-0.121945	-0.12755
ARFIP2	0.377049	0.126728	-0.529642	0.248566	-0.0564538	-0.367975	-0.15647	0.0447836	0.136073	-0.191516	0.0914045	-0.12294	-0.149777	0.273644	0.0682514	-0.200892	-0.019452	-0.103479	0.105711	0.341173	0.0745762	-0.426237
UBE2G1	0.105614	0.00384174	-0.0425639	-0.0512981	-0.294013	-0.216687	-0.0570033	0.038299	-0.233868	0.0254315	-0.435712	-0.0116257	0.0762493	-0.260819	0.0196523	-0.248363	-0.176064	-0.0517976	0.00404177	-0.297976	-0.129513	-0.0673058
TBC1D14	0.573482	-0.0256844	-0.187329	0.159236	-0.0539124	-0.303983	-0.00693217	0.102792	0.0228568	0.136834	0.0519273	0.05053	-0.00974182	0.0817209	-0.0801126	-0.189012	0.202623	0.0884426	-0.241371	0.23335	-0.160244	0.271777
SEC61G	0.379112	0.239197	0.599706	-0.193154	0.0904277	0.701918	-1.32099	0.560259	0.213699	-1.76101	0.0191107	0.413576	-0.190833	0.490449	0.0579645	-0.0303612	-0.143758	4.57743e-06	0.359327	0.241722	-0.156413	0.093443
SNAP25	-1.17096	1.05311	-1.43351	0.250834	0.973124	1.34593	-0.869148	-1.35445	-1.62468	-1.01134	0.103205	1.01159	-0.991362	-0.192613	0.476303	-2.38614	0.682269	0.430097	0.709896	1.07951	0.0174744	1.26949
ARHGEF11	0.173451	0.0154545	0.0477928	0.044095	0.014976	0.0232658	-0.0334279	0.0580405	-0.149965	-0.0912371	-0.00119309	-0.0434235	0.0834196	-0.218463	0.0690891	-0.178393	0.140083	0.0109373	-0.197366	-0.3452	0.0952977	-0.151893
RAB25	0	-0.216761	0.0587615	-0.348403	-0.217207	-0.654258	0	-0.248492	-0.199213	0.185599	-0.518107	-0.237204	0.0357231	-3.42499	-0.0445852	0.228992	-0.121707	-0.208057	0	-1.00515	0.0441509	-0.310633
AP3B1	-0.252933	0.00916359	-0.235714	-0.0554504	-0.114812	-0.213074	-0.127248	-0.116137	-0.166517	-0.193747	0.0143184	-0.143799	0.00545792	0.275179	-0.0817786	0.0176523	-0.0534111	0.102665	-0.171649	0.159466	-0.202085	-0.142172
COG6	0.306601	-0.0278554	-0.156634	0.132454	0.27481	-0.0458039	-0.0891307	0.0964981	-0.175615	-0.216224	-0.168341	0.0348099	-0.0630489	0.20656	-0.102887	-0.122529	0.00420728	0.484825	-0.316768	-0.00561104	0.0894423	-0.0566617
HSPBP1	-0.111257	0.116738	0.140251	0.17102	-0.0409879	-0.182798	-0.269927	0.0635763	0.0195743	0.0342233	0.233639	0.0742807	0.12959	0.346294	0.186739	-0.0472496	-0.18797	-0.451036	0.0363222	-0.152497	0.141015	-0.0484165
LARGE1	0.390891	-0.268027	-0.0859345	0.742545	-0.0936641	0.0776102	0.272023	-0.221024	0.193252	-0.233213	-0.0277091	-0.703393	0.0945297	0.226052	-0.00827612	-0.0562389	-0.335283	0.0237862	-0.0156784	0.514531	-0.120603	-0.187409
AGAP3	0.215728	-0.297944	0.149674	0.290299	0.142933	-0.147007	0.0288564	0.0829934	0.584883	-0.0518389	0.0916947	-0.0296943	-0.136182	0.340486	0.0522469	-0.158807	0.0947241	0.0752366	-9.54425e-05	0.218916	0.0292172	0.122624
MICALCL	0	-0.124955	-0.801953	-0.227305	0.0943745	-0.671461	0.21681	0.231823	0.172262	-0.933752	-0.54348	-0.340466	0.224121	-0.0773305	0.282944	0.511752	-0.334827	0.150236	-0.295791	-0.616288	0.18445	-0.483186
EIF2S1	0.625057	0.196427	0.198573	-0.128833	-0.159876	0.0171718	0.061189	0.210378	0.115789	-0.147514	-0.110746	0.193056	0.0292364	-0.0554842	-0.0319418	0.261851	0.0635205	-0.00412845	0.0739137	0.232141	-0.11143	0.135881
EDEM1	0.320901	-0.00369311	-0.214493	-0.0847985	-0.222318	-0.209565	0.194781	-0.173454	-0.0285344	-0.025796	-0.208917	-0.25297	-0.123421	0.0606096	0.0605417	0.0862026	0.0962742	0.0568403	0.0106611	0.411093	-0.180564	-0.0700317
NAPG	0.0996272	0.148871	-0.184402	0.160771	-0.280051	0.175208	-0.070749	0.0790128	-0.119548	-0.22911	-0.0351061	-0.0326422	0.0683613	0.134589	-0.0640238	0.0379289	-0.160164	-0.179901	0.164467	0.0678844	0.166675	0.076003
ARF3	-0.157512	0.00744006	-0.256256	0.111882	-0.0946004	-0.06633	-0.241829	0.0315051	-0.131306	-0.282291	0.0383567	0.00874799	0.0381902	0.0416006	-0.113046	-0.0343172	0.0851409	-0.0341226	-0.169596	-0.123048	-0.0608462	0.118383
YWHAQ	0.33248	0.356083	0.477854	-0.0522946	0.0338469	-0.00446344	-0.0422103	0.194914	-0.185583	0.11371	0.123108	0.218444	0.0261281	-0.169306	0.15619	0.0675542	0.129346	0.00616571	0.0690186	0.305761	0.00599467	0.198898
RAB33A	-0.777413	0.265629	0.366672	-0.385698	-0.273393	-0.194157	0.690899	-0.444956	0.166608	-0.339667	-0.203582	0.132923	-0.363444	1.00654	-0.10677	-0.37019	0.214715	-0.156613	0.698554	-0.980476	-0.401219	0.526793
STT3A	0.290796	0.126275	0.311462	0.332293	-0.0734366	-0.0909369	0.146172	0.167724	0.090427	-0.0490876	0.0298798	0.146247	0.076567	0.275837	0.102234	0.129908	-0.0265981	0.11271	-0.0235311	0.0767882	0.0876745	-0.173203
TMED7	-0.101111	0.0289229	-0.467117	-0.107874	-0.228575	-0.228927	-0.323492	0.0180187	-0.00115067	-0.24795	-0.23454	-0.20381	-0.0736153	0.303291	0.0536479	0.0291948	-0.138275	-0.0374842	-0.137003	0.0561589	-0.225766	-0.166709
UBQLN1	0.181598	0.268603	0.10781	-0.162281	-0.0351962	-0.019103	0.0888054	0.0345782	-0.209247	-0.0802435	-0.0501723	0.0703576	-0.0286197	-0.152955	-0.0155253	0.0440129	0.130386	0.00972622	-0.0507873	0.161555	-0.0555679	-0.0186265
AGAP2	0.274263	-0.597956	0.357485	0.0742285	-0.519185	-0.442471	-0.466484	-0.395038	-0.126738	-0.699177	-0.129428	0.0174791	-0.021805	-0.151566	0.0727418	-0.394703	0.220526	-0.252701	-1.56204	-0.372219	-0.664921	-0.0645041
B4GALNT1	0.290194	0.569992	0.817374	-0.961416	-0.119292	0.187779	0.31861	0.824482	1.17879	-0.191015	0.844012	0.820466	-0.103947	0.80261	-0.0257582	-0.0336686	-0.044131	0.0234594	-1.52763	1.17199	0.270672	0.266602
OS9	0.0858105	-0.0699927	-0.01522	-0.14329	-0.169978	-0.0441124	0.126401	0.138734	-0.104717	-0.410924	-0.164308	-0.128703	0.018842	0.153521	-0.0173432	-0.181083	-0.214171	0.0244448	-2.01316	-0.0915726	0.0151917	0.00995883
MICAL1	-0.287822	-0.10295	0.16294	0.15658	0.11999	-0.309674	0.371052	-0.217412	-0.145526	-0.452435	0.509889	-0.0699762	-0.450486	-0.0470915	0.0769365	-0.302405	-0.264289	-0.0694388	0.892674	-0.279451	0.041847	0.109855
STX11	-0.660587	0.35549	0.300747	-0.678023	-0.270701	-0.226798	-0.0825103	0.0047917	-0.12152	0.297302	0.181601	-0.109744	-0.202176	-0.690081	0.0474509	0.0351501	0.133347	-0.184333	-0.146279	0.530157	-0.38465	0.402562
RAB11FIP5	0.0940045	0.124175	-0.129545	-0.069613	-0.0375164	-0.03511	-0.0592118	0.34413	-0.276821	-0.284881	0.124365	0.0322923	0.0427087	-0.0286173	-0.109403	0.284319	-0.0314139	-0.0717643	-0.345373	-0.366469	-0.0772515	0.209404
STX6	0.0656718	-0.0710181	0.208948	-0.0670854	-0.115088	0.0330928	0.00186449	0.0485386	-0.10059	-0.304505	0.179961	-0.0361711	0.105195	-0.266445	-0.00331674	0.143803	0.304605	-0.196929	-0.203209	-0.155023	0.0247925	-0.394571
PIGC	-0.269758	0.237112	0.0720743	-0.0745349	-0.0426033	0.104261	-0.0650998	0.0657007	-0.148892	0.0379576	-0.0594793	0.0157205	0.0714892	-0.15181	-0.072223	-0.00204669	-0.0879474	-0.408802	-0.375755	-0.0614591	0.113412	-0.0649082
DNAJB2	-0.00967178	-0.0880524	0.0280065	-0.358263	0.134321	-0.0547515	-0.102	0.177072	-0.162211	-0.0469513	-0.0400304	-0.0151929	-0.021062	0.267838	0.00302685	-0.0291106	-0.0746052	0.0845769	-0.0747264	-0.13307	0.0715655	0.0160823
CKAP4	0.651811	0.0593613	0.398618	-0.00544662	-0.611596	0.046134	0.0994851	0.0485183	0.0297399	-0.183425	0.21493	0.157197	0.0597368	0.118267	-0.113985	-0.0964087	-0.174259	-0.550838	-0.35859	0.133801	-0.0812389	-0.329311
APPL2	-0.235069	-0.0161206	-0.49815	-0.0113085	-0.0657432	0.028921	-0.135613	0.0253585	-0.187639	0.180972	0.0325337	-0.0396354	-0.050354	-0.203464	-0.0916478	-0.304853	0.106993	0.0628366	-0.389774	-0.0355221	0.145907	-0.0576805
TBC1D4	-0.372172	-0.0166772	0.276703	0.196647	0.332026	0.0823046	0.0931344	0.0240247	-0.112296	-0.0476005	0.0692846	0.0667632	-0.0175013	0.227776	0.0730699	-0.0366222	-0.071588	0.23056	-0.153487	1.65683	0.158281	-0.283617
KDELR2	0.689621	0.256435	0.294927	0.087358	0.0689282	0.0316116	0.0664935	0.296566	0.180054	-0.137898	-0.0753074	0.227538	0.0576493	0.539199	0.00726079	-0.0281347	-0.0172952	0.138968	-0.0369426	0.376559	0.139082	0.00748311
GALNT5	1.73801	0.149186	-1.31636	-0.798885	-0.375967	-0.319474	1.05092	-0.121144	0	0	0.511268	-0.452556	-0.0117505	1.02894	-0.109149	0.764784	-0.216227	-0.277093	-1.39284	-0.827635	-0.0999077	-0.538471
VPS45	-0.0758267	0.103569	-0.00286867	-0.13909	-0.0922427	0.0565362	-0.0532181	-0.0413474	-0.187122	0.0458382	0.105744	0.112295	0.185072	-0.207109	0.0628906	-0.0730994	0.047273	-0.125867	0.153052	-0.215681	0.0873506	-0.045103
UGGT1	0.0233846	0.182235	0.172956	0.1606	-0.1264	0.0260427	0.097186	0.0958123	-0.272804	-0.15346	-0.130428	0.0885462	0.10463	-0.0529444	0.198749	0.102968	-0.203812	-0.0402882	-0.213268	-0.0286915	-0.0183263	-0.0751318
DNAJC1	-0.118086	0.162367	-0.41965	-0.371178	-0.192494	-0.141104	0.0728833	-0.221147	0.00858612	-0.00135243	-0.08336	-0.0705772	-0.100382	0.356278	-0.0990015	0.116614	-0.361924	0.00302873	0.0975914	-0.252389	0.0599175	-0.182855
TOR1A	0.263106	0.195955	-0.0398954	-0.0513243	-0.1035	0.0476022	0.0429433	0.0211103	-0.188581	-0.0617273	-0.165378	0.0196603	-0.0135589	-0.115448	-0.0533662	-0.0833809	-0.0085347	-0.156824	-0.0930835	0.188897	-0.0587192	-0.0386996
STX17	-0.0204597	0.205579	0.00228082	-0.270813	-0.0763003	-0.21655	0.119244	-0.154643	-0.055766	0.0726431	-0.0273582	-0.0134324	-0.058356	-0.377539	0.104217	-0.0506052	0.130129	0.0225247	0.187112	0.366602	-0.148802	-0.105823
DPM2	0.468002	0.264326	0.0864123	-0.126453	0.149083	0.0841921	0.2138	0.133354	-0.318684	-0.00828519	0.30342	-0.0485542	-0.00259659	0.343216	-0.0625411	-0.152663	-0.174166	-0.344771	-0.00298199	-0.0737996	0.0801767	-0.0691043
WDR38	0	0	-0.245749	-0.247555	0	0.475196	0.155246	0	0	-0.758947	0	-0.947048	-1.47698	0	-0.671503	0	0.50221	0	0	0.708596	0	-2.58947
DERL1	0.0201612	0.180953	0.392569	0.0767232	0.148565	0.161021	0.0934403	0.221338	0.0723405	-0.00650686	-0.252924	0.167149	-0.0502553	0.167312	0.105624	0.164727	0.301453	0.172924	0.0347975	-0.186175	0.0370284	0.475009
PLAA	0.277589	0.281979	0.302373	0.0206083	-0.0123248	-0.227938	0.33546	-0.113853	-0.175478	-0.0141643	-0.0484821	0.152791	-0.0750275	-0.355865	0.227971	0.0276577	0.0839383	-0.060102	0.105211	0.00936621	-0.07279	0.105798
SYTL2	0.219	-0.277051	-0.629524	-0.42535	-0.113314	0.194584	-0.436212	-0.355881	-0.26848	-0.212681	-0.205619	0.0947149	-0.239423	0.304286	-0.349892	0.0917126	-0.072602	-0.101217	0.0679638	-0.310647	0.156383	-0.0995306
RAB30	-0.322432	-0.00760582	-0.8344	0.174935	-0.0256201	0.0373677	-0.149193	0.158629	0.121219	-0.0495541	-0.0943903	0.00696509	-0.0169465	-0.0084934	0.0744642	-0.250702	0.461441	-0.142772	0.0797541	-0.151918	-0.161787	-0.219909
KIF23	1.17944	0.566363	0.910008	-0.204887	-0.0104401	0.500069	0.51205	-0.0454765	1.00669	-0.0884872	1.01785	0.946693	0.174718	0.46123	0.387849	0.560363	0.601788	0.192896	0.169602	0.762148	0.378913	0.593248
RAB1A	0.0442713	0.0172765	0.170654	-0.0191142	-0.0899649	-0.135301	-0.139532	0.120322	-0.266294	-0.120697	-0.0741748	-0.00981712	0.0706236	-0.128131	0.0848238	0.064331	0.0274108	-0.00878885	-0.2516	-0.164245	-0.0423251	0.0251602
EXOC6	-0.0105335	-0.0321955	-0.589395	0.244653	-0.195224	-0.0283757	0.0856066	-0.256602	-0.0922848	-0.131653	0.0434716	-0.0843131	-0.227768	-0.102515	0.141341	-0.241198	-0.20243	-0.0273169	0.102993	0.397658	-0.0518931	-0.186179
ARHGAP24	-0.168351	-0.0783977	-0.057892	-0.531005	-0.436434	-0.0743667	0.167306	-0.105407	-0.285907	0.207651	-0.235875	-0.356683	0.124639	0.0922844	-0.305845	-0.240991	0.00229443	-0.085033	-0.271576	-0.00929281	-0.338616	0.248132
SEC31A	0.0495393	0.0367265	0.0604463	0.021321	-0.142967	-0.198632	0.15508	0.0457433	0.0160522	0.0012285	-0.192407	-0.0489434	0.0197784	0.0114717	0.070874	0.0634988	0.0604713	-0.0707598	-0.112387	-0.114698	-0.101579	-0.119524
USO1	0.270519	-0.0744455	0.152135	0.363047	-0.141594	-0.41099	-0.0167512	0.00714918	-0.014195	-0.0764259	-0.269005	-0.00071227	0.0643505	-0.0402437	0.195689	-0.1216	0.0168925	0.0959274	-0.118503	0.188794	-0.0465492	-0.0664538
SEC24B	-0.105703	-0.133496	-0.200936	0.0979193	-0.142294	-0.29851	-0.0997459	-0.00412969	0.00778107	-0.0180199	-0.508976	-0.0373047	-0.0973826	-0.275318	-0.0389766	0.0421923	0.0214428	-0.0560691	0.0285385	-0.103084	-0.128527	-0.125046
RNF185	0.324231	0.0214717	-0.0327336	-0.130571	0.0544668	-0.171116	-0.0780864	0.0222492	0.022108	0.0208293	-0.135026	-0.0276995	0.0836057	0.324933	0.00696073	0.0518164	-0.269347	0.0772144	0.150682	0.0902738	0.0031865	0.168605
ERP27	-0.132804	-0.210698	0.209788	0.785742	-0.000538054	0.404519	-0.565624	-0.0416389	-0.62021	-0.211267	1.1065	-0.354905	0.0373061	-0.621447	-0.804158	-0.160933	0.183469	-1.10299	-0.102447	-0.170228	-2.70203	1.29568
VAMP1	-0.421212	-0.0732718	-0.183171	0.0139315	-0.0124508	0.0938981	-0.0747067	-0.493254	0.363426	-0.442424	0.444601	-0.0816461	-0.152792	0.176492	-0.0628585	-0.270312	-0.173015	0.0359533	0.373673	0.151319	0.0272512	0.322238
GIT2	0.108798	-0.0443083	-0.0792576	-0.0357879	-0.0988247	0.0528139	0.0432983	-0.0622018	-0.0315293	-0.0403333	0.0520312	0.032592	-0.105092	-0.119164	0.0408957	-0.0959067	0.200186	0.022455	-0.312953	0.0406915	-0.226076	0.0821965
GALNT6	-0.101119	0.452851	-0.77013	0.0920996	-0.0658145	-0.427408	-0.146308	0.495868	0.461388	-0.443885	0.0113083	0.137494	0.122281	0.826886	0.119778	0.0179846	0.149988	-0.0895265	-0.162431	-0.801613	0.0664503	-0.208424
RAB20	0.131229	0.087133	0.219659	0.292053	0.142315	-0.308951	-0.309066	0.0208905	0.182641	0.0635337	-0.245775	-0.013087	-0.185986	-0.0436692	-0.0677444	0.155831	-0.105466	0.13362	0.0958735	0.342328	-0.0657131	-0.0753394
TMX1	0.450349	0.0459947	-0.0401723	-0.272937	-0.214214	0.129962	0.0192723	0.181219	0.215047	0.274294	-0.0381044	0.177274	0.103066	0.354149	0.0442065	0.101309	0.00663359	0.0987025	0.0395681	0.178943	-0.180709	0.0267466
RAB15	0.885252	-0.475201	0.0602141	0.502709	-0.0348974	0.490209	-0.266407	0.232476	0.010636	-0.768228	-0.202087	0.337246	-0.239795	-0.445266	0.00518357	-0.271223	0.0865113	-0.0105637	-0.0794543	0.010894	0.157999	-0.0885209
SRP14	-0.110992	-0.171374	-0.249262	-0.135578	-0.0990869	-0.0502882	-0.237343	-0.0212908	0.0289592	0.12707	0.0137388	-0.107319	-0.0331651	0.086366	0.143425	0.113617	-0.0132274	-0.162582	0.0470767	-0.0270917	-0.0443203	-0.216547
LMAN1L	0.479853	0	0	0	0	0	0	0	0	0	0	0	0	0	0	0	-0.350839	0	0	0	0	0
SEC11A	0.447482	-0.0129987	0.099134	-0.234113	-0.152619	0.0807056	-0.144222	0.066424	0.026278	0.159248	-0.157424	-0.0691108	-0.0477136	-0.00449964	-0.0359182	0.134823	0.00109014	-0.112277	-0.130171	0.0983284	-0.10726	-0.373145
CLTC	0.0972393	0.0504819	-0.300353	0.263443	-0.188443	-0.0254572	-0.0826299	0.160341	-0.255713	-0.0681846	0.0455899	0.187675	0.0623334	-0.0820926	0.191878	-0.0572388	0.122997	0.0149654	-0.19604	0.16829	-0.0127162	-0.0403588
GALNT1	-0.0574543	-0.230537	0.154534	-0.508909	-0.435365	-0.306109	0.00409429	0.0229325	-0.0538775	0.298159	-0.0627748	0.00111257	0.0268478	-0.409218	-0.192531	-0.025435	-0.166419	-0.292093	-0.439992	-0.170634	-0.0404663	-0.214165
ARHGDIA	-0.0161251	-0.0235021	0.139036	0.167073	-0.0470704	-0.326281	-0.054625	0.126441	0.121471	-0.0239761	0.00940677	0.0207377	-0.00130523	-0.207225	-0.0766738	0.00967232	-0.049448	-0.0153738	-0.156326	-0.219539	-0.0492388	-0.0205065
RAB40B	-0.334051	-0.222257	0.238421	0.395841	0.247294	-0.0985574	-0.233742	0.205261	-0.503402	-0.326596	0.0574696	-0.275487	0.11394	-0.179915	-0.141947	-0.188695	0.284783	0.145738	-0.802536	0.281059	0.0536661	0.131698
EVI5L	0.262492	-0.0959662	-0.0738736	-0.174081	-0.138884	-0.120113	0.115019	0.130897	-0.153118	-0.282769	0.00737309	0.0310968	0.189517	-0.0651431	0.121709	-0.125036	-0.0774926	0.0698863	-0.00905955	-0.131017	-0.144793	0.000907257
PIGK	0.211699	0.227719	-0.108106	-0.0853756	-0.0335217	0.105821	-0.0984488	-0.0600818	-0.205273	0.102456	0.130358	0.129035	0.0238327	0.399113	0.180102	-0.142489	0.044368	0.0538701	-0.0830719	0.583372	-0.0849635	0.225738
RFWD2	0.138034	0.132195	0.240535	0.0975446	-0.00719231	0.0323049	0.0631774	0.0364262	-0.22789	0.0183978	-0.0565114	-0.0210707	0.0581695	-0.0862716	0.0235443	0.0114238	0.124724	-0.170406	-0.177248	0.0409102	0.15836	0.113136
PIGM	0.0203696	0.362717	-0.129937	0.0976984	-0.0260958	0.0133016	0.198718	0.0593969	-0.21349	0.0529805	-0.0785415	-0.0857566	0.17953	0.0865617	-0.0599148	-0.190261	-0.167306	-0.0483097	-0.0675496	-0.120114	0.259609	-0.10956
RAB13	-0.305382	-0.0259386	-0.124489	-0.127914	-0.153856	0.0594031	-0.218831	-0.0114195	-0.0577996	0.187192	0.0199641	-0.0559765	0.0563743	0.182123	-0.00308762	0.0499577	-0.321284	0.0441201	-0.0398559	0.0897623	0.16711	-0.109143
GALNT2	0.584698	0.0118898	0.271792	-0.446471	-0.114125	0.196925	-0.147274	0.259046	0.0600373	0.00511393	-0.221323	0.0595452	0.160176	0.150768	0.196986	0.140317	-0.0833691	-0.133447	-0.286645	0.63811	-0.210464	0.0426941
SNAP47	-0.346234	0.146472	-0.0061037	0.23183	-0.117306	0.108783	-0.0893151	0.106293	-0.0297211	-0.173424	-0.163941	0.0387384	0.0385796	-0.195994	-0.00389184	-0.08077	-0.00222908	-0.205238	0.103204	-0.0661119	0.0294101	0.0725065
SRP9	0.167278	0.0465424	-0.0899822	0.103563	-0.080709	0.029302	-0.261884	-0.0477872	-0.160346	-0.0113007	-0.0942378	0.00552152	0.0219363	-0.0666773	0.0417291	0.0199438	0.0601669	-0.0740006	0.00538837	0.192418	0.057992	-0.17912
ARF1	0.125542	0.024039	0.179157	0.11663	-0.114767	-0.162534	-0.00737445	0.0958082	-0.0122437	-0.0776906	-0.125111	-0.0740777	-0.00362343	-0.0333275	-0.00262795	0.004029	-0.0217102	-0.344702	-0.0556872	0.017458	0.11911	-0.305866
PDIA6	0.282808	0.377919	0.72648	0.364811	-0.0263959	0.1465	-0.181906	0.242574	-0.327988	-0.20025	0.0741922	0.104042	0.182931	0.104403	0.0811202	0.0963247	0.0120679	0.11683	0.178797	0.0998941	0.0379114	0.328663
EXOC6B	-0.443742	-0.0261913	-0.000374439	-0.534378	-0.0200353	-0.0382793	-0.0286902	0.18095	-0.392239	-0.15049	-0.0667495	0.185643	0.254855	-0.169459	0.0785155	0.190843	0.0606081	0.0675287	-0.0339065	-0.176248	-0.0293169	0.0855231
GALNT13	0.985099	0.107198	1.6716	0.663911	0	1.36082	1.13589	0.634273	-1.56887	0.0697209	0.676638	0.700486	0.127557	-0.29195	-0.190071	-1.17674	-0.276487	1.32824	0.00536942	2.36711	-0.289513	0.418433
RAB5A	0.000851973	0.0803166	-0.00777394	0.100717	-0.0471322	-0.28945	-0.0389258	-0.284672	-0.137847	-0.113269	0.0130163	-0.0601043	-0.0890002	-0.15169	0.142372	0.166616	0.194782	0.0840844	-0.109172	0.108024	-0.0288767	-0.00261493
GOLGA4	0.192064	0.0996628	-0.0340353	0.224576	-0.0426874	-0.0725088	0.1972	-0.165839	0.0378084	-0.147317	-0.0628856	-0.0141666	-0.0173856	-0.131371	-0.00171728	-0.104794	0.206126	0.134516	-0.039321	0.410549	-0.0527724	0.143277
IQSEC1	-0.321925	-0.245235	-0.188124	0.247007	-0.100814	0.0180581	-0.115518	-0.121518	0.15378	-0.786564	-0.157224	-0.12795	-0.240486	0.0604333	0.0270052	-0.186978	-0.0246426	-0.146308	-0.364684	-0.207866	-0.127409	-0.0162781
SRPRB	0.121802	0.130194	0.360363	-0.0719459	-0.0985507	0.0262652	-0.0208678	0.186671	0.00569613	-0.311893	-0.0294986	0.171552	0.0344385	0.396903	-0.0455026	-0.18393	-0.130749	-0.117022	-0.0581601	-0.0259605	0.0280014	-0.0563768
MARCH6	0.246775	0.190223	-0.0815372	-0.0647505	0.0516784	0.200396	0.157718	0.121029	-0.0653817	-0.170428	0.00213183	0.344501	0.122833	0.210171	0.0693287	-0.168809	0.172398	0.160075	0.0142931	0.0744552	0.124452	0.248356
TBC1D7	0.0835409	0.254778	0.622018	0.291558	0.0171166	0.0383669	-0.0674832	0.102429	0.08885	-0.029956	-0.04329	0.33422	0.0437948	0.0960224	0.189956	-0.0361311	-0.11073	-0.300531	0.398525	-0.421052	0.135657	0.0228228
PSD2	1.29353	0.495344	0.357435	0.261546	0.293062	-0.475513	-0.147033	-0.253406	-0.730833	-0.963091	-0.467025	0	0.829101	-0.804723	0.31636	-0.529858	-0.556169	1.00217	-0.848196	0.323034	0.172003	-0.262696
RAB19	0	-0.182404	-0.704447	0.282112	-0.351332	-0.0935194	0	-1.03109	-0.0282328	0	0	0.210361	-0.20187	-1.31606	-0.291975	-0.324185	0.261103	-0.263636	0	0	-0.0529008	-0.596492
RAB41	0.0280412	0.102489	-0.146498	0.215557	0.477276	0.113447	-0.0662576	-0.177687	0.235973	0.0442459	0.280723	0.241875	-0.0451341	0.669594	-0.0522093	-0.0409758	-0.209345	0.645682	0.231366	0.651003	0.184533	0.203104
DOCK5	0.0968447	-0.255048	0.123882	-0.317431	-0.511118	-0.188348	-0.0583916	0.130234	-0.157759	0.0492666	-0.0779723	-0.537606	0.0160164	-0.170075	-0.319753	0.263404	-0.239227	-0.140998	0.0741605	0.849421	-0.0856297	-1.0701
DNAJC5B	0.282098	-0.176488	0.288961	0.992299	-0.164287	-0.138016	0.172144	-0.571298	-0.050795	-0.603378	0.35781	-0.0949517	-0.332105	-1.85366	0.25286	0.306114	0.448325	0.0879801	-0.0875227	0.0979823	-0.403624	1.82149
UGCG	-0.017546	-0.0675794	-1.28037	-0.862591	-0.1025	-0.443633	-0.427522	-0.293156	-0.60465	-0.149402	0.256146	-0.0873839	-0.11995	-0.178373	-0.123638	0.149181	0.165278	-0.00805376	-0.00540245	0.0352107	-0.215641	-0.39465
SURF4	0.668266	0.169391	0.2708	0.15064	-0.113051	-0.0218833	0.20455	0.181152	-0.0741276	-0.0449782	-0.135978	0.0180262	-0.00275532	0.174229	-0.03021	-0.298719	0.0948546	-0.151268	-0.185852	0.30448	-0.0344137	-0.197242
GBGT1	-0.690559	0.156205	0.368166	0.456817	0.110956	0.0330845	-0.174834	0.152499	0.518375	0.352663	-0.106495	-0.322934	-0.174607	-0.41722	-0.371088	0.0211491	0.00662282	-0.489996	-0.249666	-0.78398	0.217364	0.301708
INPP5E	0.292388	0.0899744	0.0387555	0.0223506	0.125039	-0.0362299	0.228124	-0.0629642	-0.295509	0.0128913	-0.233816	-0.011087	-0.0867524	-0.0951177	0.199111	-0.216705	0.239249	-0.0604146	-0.118805	-0.103807	-0.0334585	-0.236364
SEC16A	0.437121	-0.00829387	-0.293441	0.159385	-0.161977	-0.082633	0.309749	-0.0417531	-0.101231	0.0184242	-0.134162	0.0425129	-0.0750849	0.0125182	0.21811	-0.321442	0.174712	-0.137434	-0.12336	0.188131	-0.036252	-0.398974
USP6NL	0.270999	0.169938	0.806545	0.131551	0.0866975	-0.379084	0.0176185	-0.301399	0.123091	0.246619	-0.0305826	0.145374	-0.0269377	-0.306312	0.0792027	0.217987	0.165992	0.017557	-0.35197	0.170278	0.170822	-0.363674
DNAJB12	-0.0769052	-0.0661239	-0.0798963	0.105498	-0.0180311	-0.119428	0.068229	-0.00232467	-0.126522	-0.0470716	-0.120991	-0.148653	-0.121328	-0.125089	0.0050536	0.0404925	-0.0487567	-0.0160482	-0.380697	-0.0293293	-0.00311162	-0.0801779
ARFGAP2	-0.132204	0.0534448	-0.100127	-0.00492303	0.0898807	-0.159838	-0.111026	0.0033105	0.0909361	-0.103553	-0.0162418	-0.100723	-0.084439	0.062671	0.182635	0.00218949	-0.0664339	-0.0198038	0.002736	0.0182372	0.0426661	0.1366
PAK1	-0.0174061	-0.0276743	-0.185908	0.100881	0.0323173	0.0108963	-0.1496	0.160986	0.276793	-0.776422	0.165107	0.108513	-0.0165889	-0.184559	0.0189539	0.288621	0.116905	0.100621	0.0847059	-0.831574	0.074097	-0.142997
HYOU1	0.203202	0.258394	0.514681	0.471533	-0.0863292	-0.0624246	-0.0140648	0.288686	0.224006	-0.108114	0.0464339	0.136427	0.152459	0.403007	0.177011	-0.00200031	-0.022545	0.226155	0.157268	-0.118502	0.314384	0.0551508
SEC24D	0.396263	0.164291	0.020371	0.211316	-0.37858	0.0292329	0.267524	0.0868601	0.224435	-0.259986	-0.201182	-0.0280775	-0.0934575	0.257305	0.0923428	-0.180667	0.14041	-0.128221	-0.222945	0.132352	-0.0966818	-0.293836
NGLY1	0.0991681	0.0982796	0.0596096	0.405317	-0.0241254	-0.171196	0.0187047	-0.314773	0.229611	0.0628424	0.111082	-0.0241337	-0.110828	-0.115492	0.0434354	0.0492004	0.0783634	0.126812	0.0456542	0.230883	-0.0423411	-0.0316927
GXYLT1	0.0751813	-0.000718512	-0.0223879	0.129364	-0.0585109	0.0437474	0.0471482	-0.217325	-0.185446	-0.0220087	-0.0883933	0.0999686	0.211623	0.0743756	-0.0804231	-0.234648	-0.155909	0.119186	-0.679335	0.144336	0.140934	0.179303
VTI1A	-0.0677197	0.133658	0.0535963	-0.147935	0.047271	-0.175302	0.323474	0.0116483	-0.242109	-0.0492635	-0.132553	0.0724805	-0.0474974	-0.0844605	-0.0477557	0.121864	-0.0548191	0.143745	-0.0501088	0.299542	0.0125814	0.0865935
PIGF	0.0698137	-0.0486479	-0.0195662	0.189522	-0.0697777	-0.0568845	-0.273171	0.119605	-0.179756	-0.0130496	-0.0582725	0.0314544	0.0173591	0.0492517	0.068838	-0.0385181	0.0810416	-0.048513	-0.234712	0.00270355	-0.051084	0.0424832
ASAP2	0.331812	0.35045	0.221435	0.122228	-0.131467	0.204187	0.05676	0.150821	-0.541762	-0.265865	-0.100775	0.148359	0.182607	-0.105582	0.0546604	0.355056	0.41055	0.13447	-0.294876	0.440909	0.0465158	0.549869
GLT1D1	1.31949	0.538359	0.855526	0.502683	-0.393789	-0.123005	-0.236699	0.0429717	0.207978	-0.843812	-0.201662	0.31362	0.125889	-1.67311	-0.34982	-0.751249	-0.343215	0.119587	-0.308895	-0.296931	-0.142046	0.52093
RABGAP1L	-0.353439	0.0791044	0.0520184	-0.319517	-0.23757	-0.135855	0.0122622	-0.0907228	-0.222048	-0.248091	0.0092619	0.00995152	-0.04196	-0.294014	0.113774	0.103462	0.0761248	-0.0501355	-0.217728	-0.160982	-0.251113	-0.507764
MGAT5	0.246409	-0.0737885	0.22024	0.555235	0.122199	-0.0683066	0.0518509	-0.0227835	-0.0408148	-0.208967	0.0377664	0.025698	-0.0650972	0.504194	-0.141872	-0.00368482	-0.00687961	0.149725	-0.336494	-0.17486	-0.000534745	0.00224548
SAR1B	0.117974	-0.172763	-0.443809	-0.0400805	-0.171512	-0.287587	-0.255179	-0.108311	0.0679484	-0.233364	-0.24124	-0.241604	-0.0873414	0.36237	0.152543	-0.38605	-0.18946	-0.0917489	0.194699	0.210688	-0.113751	-0.300248
RAB3C	0.468835	0.506287	-0.87918	0.412068	0.716285	-0.0960341	-0.127227	-0.451465	1.77422	-0.843797	0.0916906	0.447056	-1.06557	-1.90997	-0.542053	-1.55987	0.967194	-0.0232932	-0.320832	-2.69321	0.238398	0
SRP19	-0.144858	0.0180671	-0.0987088	-0.0976779	-0.0498241	-0.24008	-0.0911606	-0.137406	0.112482	-0.168734	-0.0554435	-0.121573	0.0203487	0.328433	0.12872	-0.117063	-0.183136	-0.00818008	0.186065	-0.0798449	-0.123946	-0.0728234
ASAP1	0.14617	0.301996	0.415748	-0.210814	0.283562	0.379701	0.165231	0.15802	-0.401513	0.232579	0.290601	0.407535	0.0297078	0.116043	0.00877962	0.164084	0.203289	0.335294	-0.103297	-0.0378387	0.189379	0.51736
RABGEF1	0.142019	0.155947	0.0679314	0.228424	0.157348	-0.0778366	-0.0310731	0.205586	0.106709	-0.0945004	0.135183	0.275279	0.0512432	0.421634	-0.0230838	-0.326975	-0.0551743	0.191436	0.191309	0.0329339	0.138659	0.0912999
RAB6B	0.193902	0.223855	1.15121	0.357174	-0.00197004	0.348111	-0.0126954	0.613681	0.20306	-0.0918367	0.0708935	0.567706	0.281914	-0.603249	-0.0191471	-0.588839	0.630934	0.267456	-0.68506	0.314024	-0.0560184	0.716469
PDIA4	0.335825	0.243262	0.459087	0.584334	-0.173489	0.0713934	-0.140937	0.292875	0.261656	-0.309334	-0.0762669	0.0999787	0.0610686	0.284756	0.0491768	-0.192453	-0.0428785	0.084394	-0.0440329	0.349227	0.0516737	-0.0833703
RAB39B	-0.00561514	0.714944	-0.654756	1.0554	-0.216737	0.504047	-0.0308666	-0.861308	0.668599	-0.224001	0.0173036	0.486993	-0.100394	-0.934317	-0.500136	-1.69009	-0.0627409	0.324586	0.17485	0.714109	-0.0737848	1.17711
PSD3	0.297043	-0.144111	-1.09772	-0.2495	-0.47879	0.303729	0.0320746	-0.0132264	0.0740968	-0.481469	-0.151025	-0.137484	-0.0131724	0.547553	-0.108559	0.305284	0.340742	-0.084953	-0.0896254	0.112818	-0.161736	-0.0421896
RAB11FIP1	-0.402855	-0.02017	-0.70703	-0.0733023	-0.138893	-0.733819	0.303616	-0.26536	-0.119723	-0.0760146	0.260945	0.0607014	0.036398	-0.498342	-0.404329	0.330114	0.284017	0.0304409	0.0682565	0.105381	0.00804169	-0.312338
SEC13	0.226792	0.301589	0.338258	0.334862	-0.15476	-0.384873	0.11837	-0.165842	0.170883	0.0897435	0.122709	0.0055676	-0.00968469	0.362142	0.0513517	0.0555913	0.000380508	-0.171262	0.0965294	0.218137	-0.118996	0.0870698
APPL1	0.077076	0.131177	-0.148143	0.269474	-0.0228291	-0.0645427	0.148434	-0.461759	-0.0148913	-0.00215404	0.179911	-0.0554172	-0.0484951	0.0936346	0.0626072	-0.0638533	0.19212	0.173957	-0.114437	0.26802	-0.125824	0.0130843
AP3S2	0.296976	-0.079958	-0.235595	-0.210214	-0.0359168	0.0426632	-0.154445	-0.0967402	-0.0681521	-0.0608997	-0.318027	-0.170755	-0.062912	-0.191771	-0.080065	-0.12158	-0.1942	0.000706528	0.0240975	0.434622	-0.134352	-0.259213
RAB28	0.25417	0.00855547	-0.13876	0.0565182	-0.03317	-0.0697332	-0.244965	-0.142828	-0.030092	-0.00055984	0.155161	0.0266005	-0.0236841	-0.0619176	-0.155769	-0.0756271	0.0631193	0.0369167	-0.029151	0.342727	-0.138281	0.00569941
RER1	0.308737	0.0536968	0.103775	0.10727	-0.165804	-0.206605	-0.00196428	0.0993662	0.0370803	0.218892	0.0568751	0.0891475	0.00169162	0.433715	0.208093	0.272734	0.00955252	-0.108418	0.0489516	0.196575	0.0280223	0.0551132
AGAP1	0.451965	0.0876664	-0.0426934	0.387284	0.0866927	0.143164	-0.104291	-0.159178	-0.573406	-0.472996	0.0258306	0.107765	0.092853	0.193789	-0.0305649	-0.0691487	0.12642	0.0485018	-0.133741	-0.131052	-0.0196768	0.239916
GALNT14	0.157789	0.0830195	0.824495	-0.411461	0.27745	-0.198286	0.596887	0.167778	-3.8978	0.139142	0.246887	0.518942	0.364931	-0.262533	-0.888889	0.369128	-0.162917	0.313112	-0.995338	-0.510734	0.379148	0.81783
B4GALT3	0.0976967	0.481045	0.158028	0.106581	-0.0302871	-0.00109723	0.0556037	0.166601	-0.0529429	-0.0327799	-0.00920413	0.159117	0.0717357	-0.0311515	0.0115575	-0.136705	-0.0687716	-0.142367	-0.154137	-0.141713	0.183023	-0.110373
ALG8	-0.180519	0.0148222	-0.156768	0.087434	0.127137	0.0659199	-0.159647	0.198228	-0.000509884	-0.111841	-0.10333	0.194531	-0.0561913	0.000478292	0.157524	0.151188	-0.076556	0.0470905	-0.059265	-0.695189	0.235164	0.17292
AMFR	-0.108919	-0.137644	-0.615891	-0.153237	0.0903073	-0.197216	-0.135947	0.241081	-0.110577	0.186075	-0.222095	0.156204	0.0136688	0.160884	-0.112777	0.13611	-0.108316	0.056967	-0.102073	-0.137386	-0.134872	-0.25769
CTBP1	0.164564	-0.142127	-0.0615582	0.104097	-0.0158019	-0.103982	0.0396909	-0.00570806	-0.00661894	0.0204757	0.10358	0.0439682	-0.0706285	-0.0388746	-0.00679921	-0.0404571	0.0699849	-0.0648203	-0.106952	0.206453	0.0166379	0.0126094
UBE2J2	0.169484	0.0378685	0.184957	0.0708097	-0.0492421	-0.154728	-0.0432332	0.0814028	0.276763	0.353746	0.398749	0.150313	0.045519	0.388635	0.125375	-0.0211126	0.00541268	-0.21405	-0.00517199	0.100011	0.11886	0.245012
CRYAA	0	0	0	0	0	0	0	0	0	0	0	0	0	0	0	0	0	0	0	0	0	0
UBQLN4	0.434811	0.198423	0.295692	0.126117	-0.0482956	0.0161621	0.0797571	0.0167369	-0.00570259	0.060393	0.0364785	0.0870072	0.0717294	-0.0390727	0.135879	0.0556076	-0.0583514	0.0307498	0.0259223	-0.326823	0.144704	0.259721
MGAT4B	-0.241305	0.0110687	0.332389	0.690315	0.213693	-0.55978	-0.00171866	-0.0291761	0.0505581	-0.0876066	0.0677325	0.0909419	-0.0643317	0.213272	-0.0705578	0.334175	0.182341	0.108442	-0.0153319	-0.0956638	0.0828141	0.23289
TBC1D24	-0.164351	0.110594	0.328565	0.239624	0.13125	0.0373263	0.0225029	-0.184175	-0.132952	-0.146818	-0.113951	-0.207182	-0.0717886	0.0969077	0.207873	-0.135531	0.158404	0.0044626	0.0740844	-0.196769	0.0570568	0.241217
STX5	0.198302	0.254701	0.089544	-0.0770604	-0.0348921	-0.18506	-0.0540572	0.0291449	0.181227	0.0798021	-0.00308309	-0.0170954	-0.018682	0.226871	-0.0509346	0.0685046	-0.0832763	-0.139735	-0.000567203	0.33584	0.0643087	0.0773748
SYVN1	-0.163221	0.0605293	-0.100661	0.193159	0.116325	-0.160465	0.0480805	0.118523	0.137154	-0.0302429	-0.200283	-0.0265942	-0.0363222	0.255785	0.141607	-0.0729747	0.00860458	0.0835958	-0.0589218	0.0520373	0.0762791	-0.0563488
CAPN2	0.198838	0.0264525	0.228691	-0.583289	-0.148388	-0.189757	-0.0317049	0.0484164	-0.369662	-0.123377	-0.269718	-0.0844321	-0.081257	-0.184034	-0.374715	0.299743	0.297628	0.1201	0.013812	-0.308901	-0.124544	-0.440956
SSR2	0.217398	0.119266	0.193604	0.199894	-0.206848	-0.0620159	0.0137565	0.0789257	0.0713744	-0.116412	-0.042623	-0.156757	0.000656509	0.0896016	-0.188038	-0.101056	-0.223476	-0.308057	-0.0620374	-0.238829	0.00689791	-0.324063
STT3B	0.113507	0.0741328	0.0390638	0.299254	-0.0815672	-0.0801829	0.119457	-0.206065	0.110215	-0.160364	0.029355	-0.185332	-0.0748953	0.233254	0.00193967	0.10308	0.0788592	-0.0759439	0.0582752	0.202933	-0.057078	-0.0311936
DNAJC5G	-0.0801584	0	0	-0.647078	0	1.46728	0	0	0	0	0	0	0	0	0	0	0	0	0	0	0	0
RPN1	0.184455	0.278863	0.420532	-0.0394516	-0.061099	0.0417982	-0.0978438	0.0856941	-0.0247298	-0.0945197	0.0446346	0.106225	0.073369	0.252554	-0.0870234	0.0469443	-0.059727	-0.0039035	0.0985155	0.310377	0.084397	0.198539
RFT1	0.102976	0.0979792	0.0617559	0.210023	0.0400712	-0.0242195	0.0633734	-0.114036	-0.185854	-0.143056	0.130969	0.0300831	-0.0484851	0.247334	0.149405	0.0581874	-0.0166653	-0.0958833	0.0387659	0.244763	-0.0690394	0.201142
PIGX	-0.155158	0.218179	-0.108064	-0.382954	0.156605	0.108171	-0.138496	-0.00963916	-0.131927	-0.021704	0.187299	0.276373	0.20094	0.33824	0.1797	-0.0640975	-0.0787626	0.140165	0.176731	0.287352	0.00983618	0.388277
HSPA4L	-0.695477	0.115378	0.346971	-0.807475	-0.943431	-0.324221	-0.00137759	-0.23307	-0.0307738	-0.746543	-0.447282	0.113806	0.0357062	-0.702088	-0.606279	-0.544204	-0.475275	-1.15863	0.212399	0.170965	-0.637116	-0.469997
MON1A	-0.0831304	-0.0532809	0.0828841	0.207405	0.00691538	-0.160336	-0.0371365	-0.136383	-0.0301388	-0.120197	-0.00507912	-0.212649	-0.0654232	0.509095	-0.0141212	-0.223913	-0.12779	-0.300177	-0.0187927	-0.176525	-0.0177043	-0.0810085
FBXO8	-0.0365277	-0.284735	-0.284258	-0.199893	-0.137293	-0.0440586	-0.213413	-0.0410507	-0.234843	0.0251829	-0.359747	-0.170288	-0.0681048	-0.215389	-0.183576	-0.050677	-0.0135255	-0.0264221	-0.0600395	0.0425215	-0.187966	0.168437
ARFIP1	0.0325312	-0.162989	-0.324454	0.170542	-0.129373	-0.29589	-0.210401	-0.119006	-0.00701701	-0.0243471	-0.297673	-0.0921197	-0.113123	-0.211292	-0.222657	0.153302	-0.0128331	-0.0657781	-0.179686	-0.159417	-0.119372	-0.377363
GALNT10	0.163099	0.136459	-0.535912	0.0152464	-0.16761	-0.0217371	-0.231681	0.210163	-0.0678551	0.0502687	-0.0140233	-0.223227	-0.238192	0.342301	0.0378115	0.315678	-0.131272	-0.125513	-0.547546	-0.219531	-0.342492	-0.839969
OSGIN2	-0.204082	0.166125	0.291087	0.292813	0.262188	0.286376	0.259006	0.117435	-0.133474	0.708559	0.105649	0.508815	-0.220518	0.285536	-0.0730681	0.151397	0.287792	0.28391	-0.021675	0.38239	0.0968348	0.34264
MICALL2	-0.192743	-0.0862778	-0.257789	-0.14689	0.0323579	-0.129976	-0.362293	-0.17915	0.157001	-0.745219	0.164074	0.0779251	-0.0910144	0.453613	-0.387492	0.158387	-0.226553	-0.0441825	0.112287	0.352389	0.166688	-0.170406
RASEF	1.72612	-0.00393295	-0.875588	-0.0631032	-0.107186	0.288709	0.661059	-0.725285	0.42063	-0.965158	-0.136978	-0.0849374	-0.229329	-0.959774	-0.218786	0.196646	0.061909	0.163869	0.596016	0.280382	0.0257554	-0.266911
PIGA	0.427225	0.00671834	0.409257	-0.213267	0.0871777	-0.0813938	0.148821	-0.173236	-0.0691771	0.265972	0.169551	-0.23492	0.0133955	-0.116171	-0.0892176	0.149372	0.31886	0.129023	0.209026	-0.0773684	0.164926	0.0247441
VCP	0.0650878	0.0920033	0.231221	0.00137883	-0.0816875	-0.354853	0.256446	-0.0200776	-0.053213	0.0321546	-0.0370834	0.0339955	0.0891045	0.0150896	0.0401601	0.00213001	-0.0468259	-0.14943	0.084998	0.0982531	0.0720745	-0.0831921
PIGO	0.375431	0.170055	-0.150736	0.106188	-0.0868237	-0.140088	0.179406	-0.0561329	-0.0289304	-0.13413	-0.153807	0.00534042	0.0275518	-0.0496657	0.0675487	0.00390316	-0.037522	-0.22919	-0.124935	0.129158	0.211047	-0.0536925
ARF6	0.216618	0.0729025	-0.0232166	-0.183339	-0.24121	-0.33335	0.0586507	-0.00741124	-0.0442544	0.0186353	-0.162675	0.145972	0.00449047	-0.0586133	0.153801	0.312521	0.124651	-0.125611	-0.0655747	-0.105242	-0.191206	0.106234
QSOX2	0.776175	0.423415	0.471275	0.108402	0.104877	0.251507	0.281988	0.216256	-0.118	0.0398843	0.167016	0.303936	0.0230179	0.130842	0.0738997	-0.503711	0.213079	0.0783894	-0.474018	0.17502	0.106077	-0.0143322
LARGE2	0.332894	0.403136	1.05669	0.493957	0.0359449	0.0990311	0.698458	0.383534	-0.139528	0	-0.335428	0.16829	0.0743001	0.266205	0.542949	-0.0789346	-0.0319451	-0.511271	-0.816808	-1.07626	0.621196	-0.646062
RAB8B	-0.0335299	-0.140022	-0.0614185	-0.445598	-0.236906	0.0404171	-0.12823	0.00164609	0.0106622	0.0770372	0.112218	0.0275906	-0.149575	0.209315	0.00851034	0.0326897	-0.0282087	-0.0247237	-0.253723	0.227479	-0.311837	0.106762
TMX3	0.110303	-0.0540918	-0.137224	-0.189661	-0.240291	0.104728	-0.0391461	-0.244462	-0.0549999	-0.0905548	0.139966	-0.0844697	-0.0633776	0.375304	-0.254172	-0.24576	-0.0986828	-0.0485679	0.0902915	0.187968	-0.105973	-0.201135
SEC11C	-0.240471	0.115833	0.0564875	0.0141876	-0.396054	-0.268648	-0.577872	-0.384754	-0.222884	-0.115879	-0.234154	-0.359266	-0.147138	0.337252	-0.31295	-1.25074	-0.39796	-0.303723	0.0364297	-0.204884	0.15362	-0.25966
HSP90B1	-0.0145292	0.191698	0.315372	0.282183	-0.262847	0.195868	-0.168695	0.129841	0.0604007	-0.193702	-0.116486	-0.0245144	0.0906393	0.184186	0.0364679	-0.0393173	-0.169072	0.0620001	-0.189528	0.1343	0.133244	0.0945528
AP1G1	0.0669773	0.000140462	-0.000703094	-0.0810507	-0.0560664	-0.221723	0.0903189	0.0940498	-0.282686	0.0451598	-0.165727	-0.0456214	0.0210366	-0.0487087	0.0309888	0.0327118	-0.128966	0.0907158	-0.171256	-0.0692684	-0.0121435	-0.240663
STX3	-0.457769	0.0968404	0.235577	0.610767	0.129585	-0.165604	0.108168	0.194002	-0.0600652	-0.410591	0.504921	0.179628	-0.0567635	0.0986769	-0.110678	0.0770535	0.153258	-0.0190413	0.354289	0.226142	0.324392	0.211064
PDIA3	-0.0519305	0.137695	0.225515	-0.114901	-0.242714	0.0466898	-0.17911	0.185136	0.0731154	-0.190862	-0.0185951	-0.234771	0.096013	0.296603	0.145792	0.0678766	-0.147445	-0.0838643	-0.0380008	0.210318	0.173684	-0.214467
SGSM1	0.378923	0.174127	-0.188638	0.405566	-0.32053	0.833854	-0.401667	-0.649694	-0.344629	-0.482316	0.518831	0.0613835	-0.143855	-0.253418	-0.236429	-1.82747	0.101159	-0.183691	1.20517	-0.731826	0.748431	1.0253
B4GALNT2	0	0	1.90849	-1.06095	-0.497477	2.48495	0	-0.780453	0.726539	0	-0.0938584	-0.214257	0.579462	0	-0.314168	-3.88014	0.177456	-1.8857	0	-3.3981	-0.820302	0
DOLPP1	0.443938	0.250211	-0.00370306	-0.0848766	-0.0853538	0.0780314	0.175781	0.0334079	-0.0279342	-0.0675387	-0.0609248	0.08665	0.000712112	0.183194	0.0334988	-0.0501331	0.0927725	-0.254192	-0.220999	0.408784	0.187276	-0.233363
TBC1D21	0	0	0	0	0	0	0	0	0	0	0	0	0	0	0	0	0	0	0	0	0	0
TBC1D2B	-0.166273	-0.297062	-0.040098	-0.435644	-0.0723057	0.0327575	0.0500388	0.0913726	-0.0141224	0.261212	-0.255564	-0.160952	-0.178794	-0.234576	0.0921701	0.109242	-0.0124431	-0.0287675	-0.304727	-0.0783302	-0.230167	0.0496797
TBC1D16	0.766214	0.234531	0.0360153	1.15149	0.240272	0.0456162	0.211033	0.341955	-0.0692898	0.155079	0.33069	0.353348	-0.126507	0.216231	0.0221438	-0.100832	-0.0360806	0.0520858	-0.351325	-0.350676	-0.0780506	0.0907529
MYO5B	0.639316	0.30609	0.00704548	0.288378	-0.240339	-0.458885	0.882895	-0.555688	-0.164129	0.177925	-0.0857142	0.100264	0.110638	0.0261894	-0.268335	0.00758711	0.0548947	-0.0831236	-0.0887914	-0.927716	0.0493823	-0.0294161
RAB8A	-0.0551006	0.0129525	0.00991382	-0.137279	-0.0766021	-0.227338	-0.0998081	0.0261653	-0.128724	-0.0311541	-0.0731565	0.0405611	0.0582564	-0.165114	0.250619	0.102004	-0.000418733	0.0357558	-0.0277588	-0.0745734	-0.101324	0.25255
RAB4B	-0.407817	-0.0795176	-0.238111	-0.17593	-0.00428989	-0.172068	-0.405386	-0.110704	-0.306198	-0.0179388	0.143114	-0.153507	0.0133417	0.539884	0.291607	-0.0905352	-0.280056	-0.177508	0.0631183	-0.421868	0.0196689	-0.128828
TRAPPC9	-0.262016	-0.0297555	0.0712157	0.374029	0.162938	0.078176	-0.0575037	-0.106307	-0.01068	-0.143347	-0.176639	-0.00991061	0.0402366	0.0955378	-0.0014373	-0.0802612	0.0675159	-0.0319991	-0.0965812	-0.96231	0.16937	0.168109
UBXN6	-0.20152	-0.176717	-0.185253	0.0877861	-0.119222	-0.115	-0.142497	-0.0180687	0.0457374	-0.0870196	-0.135079	-0.103646	-0.0743073	0.0910215	-0.193764	-0.199203	-0.221955	-0.173125	0.00745766	-0.0490133	-0.196643	-0.258944
SRP68	0.0519418	0.0157316	0.0907931	-0.00466365	-0.0376426	-0.169577	0.0024186	0.0926171	0.0380144	-0.0624104	-0.0116095	0.101461	0.0801753	-0.333991	-0.0307958	-0.0413461	-0.0743332	0.0425447	-0.0911723	-0.0957603	-0.0625087	0.110257
RAB26	-0.40253	0.277779	-0.737647	0.062572	-0.818915	0.353466	-0.492658	-0.565485	0.290454	-0.73588	-0.104516	0.0930462	-0.0303884	1.71752	-0.25997	-1.46721	0.12462	-1.33378	0.0433999	-0.423243	0.450815	0.28297
RAB3IL1	0.247001	0.0152965	0.271612	-0.0125024	0.155323	-0.184054	-0.0194774	0.486981	1.13219	0.397011	0.482702	0.16587	-0.0986734	-0.199022	-0.21846	0.0674264	0.297568	-0.0732511	-0.26272	-0.611515	0.0299283	0.112114
RAB4A	0.140567	-0.141727	0.0738054	0.0723078	-0.0458171	-0.118228	-0.261647	-0.0431491	-0.134631	0.156066	-0.384537	-0.243002	0.0773083	-0.158738	-0.0428359	-0.115765	-0.143315	-0.111785	-0.199273	-0.347868	0.0360256	-0.195625
MGAT2	0.538302	0.0870915	-0.0963762	0.0757976	-0.263437	0.00329739	-0.0787147	0.201235	0.184894	-0.057887	-0.220426	0.0954251	-0.0565821	-0.162986	0.0125085	-0.084319	0.093621	-0.316435	-0.432192	-0.120172	-0.224851	-0.0597317
ARF4	0.462931	0.180604	0.123085	0.167382	-0.159004	-0.217973	0.216329	-0.0268291	0.0569251	-0.0690463	0.173159	0.00383327	-0.0739551	0.368124	0.0253472	0.243916	0.169566	0.0376253	0.0776422	0.348943	-0.183094	-0.0593381
RAB31	-0.258708	0.34803	-0.591974	-1.24525	-0.148233	0.291765	-0.37465	0.213709	-0.0598688	-0.831881	0.0352626	-0.0604012	-0.236847	0.0720655	-0.174235	0.293823	0.42455	0.0377475	-0.0645652	0.321499	-0.473569	0.0994425
STX18	0.281308	-0.0767578	-0.291024	0.0628228	-0.154581	-0.29953	-0.0640678	-0.0820421	-0.23442	0.188794	0.00756864	-0.0486434	-0.0820067	-0.0785176	0.0513541	0.0605566	-0.00654125	-0.175375	0.0122818	0.216335	-0.106244	-0.964124
VAMP5	-0.646922	-0.166186	0.216275	-0.570807	-0.247722	-0.284199	-0.752584	-0.079225	-0.15103	-0.164644	-0.120834	-0.10217	-0.300711	-0.057234	-0.306693	0.247695	-0.392462	-0.414707	0.105079	-0.344858	-0.255998	0.24783
RAB3B	1.21689	0.278902	0.274813	1.26711	-0.854235	0.802365	0.882959	0.945945	-0.474599	-0.353963	0.235002	1.30432	0.594336	-0.633803	0.115115	-0.985588	-0.10252	-0.926825	0.642126	-0.0174074	0.26262	-0.00908981
TBC1D10B	-0.0116465	0.0475633	-0.0126412	-0.103471	0.116696	-0.1366	-0.00708648	-0.0181926	0.148738	-0.145774	0.173402	0.162783	0.0395413	0.00259619	0.0342657	0.0454653	0.0741904	-0.050107	-0.0676379	-0.0502134	0.114131	0.1388
LMAN2	-0.077231	-0.095154	-0.0538147	0.0452252	-0.188551	-0.277358	-0.217474	-0.134282	-0.0557523	-0.235337	-0.2759	-0.278691	-0.0221218	0.492257	-0.0658132	-0.0522702	-0.311375	-0.392948	-0.171269	-0.10999	-0.133387	0.0424742
RAB24	-0.282477	-0.160637	-0.223441	0.323937	0.168349	-0.366537	-0.0963582	-0.219903	0.232953	-0.163757	-0.0349642	-0.0122572	-0.0777686	0.0888904	0.0595375	-0.293173	-0.0300972	-0.057729	-0.0245045	-0.390385	0.0376902	-0.0278621
PDILT	0	0	0	0	0	0	0	0	0	0	0	0	0	0	0	0	0.184017	0	0	0	0	0
UBE2E3	-0.0166134	0.0405594	0.917511	-0.0361432	-0.0109098	-0.0665665	-0.139512	0.193379	-0.370299	0.0491195	0.219259	0.360223	0.0501378	0.255838	-0.077557	0.332762	0.0310797	0.081064	-0.353349	0.211622	0.15486	0.0182594
TRAPPC1	-0.343124	-0.242944	-0.0531572	-0.0712029	-0.23092	-0.0706986	-0.242029	0.103524	-0.0113481	-0.0886041	-0.280374	-0.248979	-0.0761915	-0.0222069	-0.069887	-0.232847	-0.566279	-0.233081	-0.128909	-0.461231	-0.132743	-0.186499
UBE2E1	-0.0925464	0.0715751	0.092979	0.0973458	-0.0274479	-0.187319	-0.0301547	-0.195213	0.11984	0.289973	0.236755	-0.0355362	-0.0714051	-0.134882	-0.0255072	0.24267	0.103681	0.122383	0.15897	0.0117731	-0.0524859	0.194978
STX8	-0.321583	-0.0350566	-0.209851	0.00168181	-0.209513	-0.0511698	-0.303791	0.0894676	-0.141564	0.135318	-0.388951	-0.13882	-0.163715	0.112556	-0.23849	-0.1626	-0.52462	-0.36226	-0.0276722	-0.00195709	-0.2302	-0.325086
TMED10	0.236301	0.0511403	-0.13973	-0.0114204	-0.351447	-0.144301	-0.25593	0.324873	0.0372096	0.0707139	-0.316793	-0.167831	-0.00116996	-0.124744	-0.0366598	0.0298738	-0.02938	-0.156932	-0.304604	-0.278392	-0.13207	-0.271178
FAM71B	0	0	0	0	0	0	0	0	0	0	0	0	0	0	0	0	0	0	0	0	0	0
HAS2	0.372216	-0.238171	0.267612	-0.25595	-0.0824787	0.927482	0.287282	0.161761	-2.6603	1.14486	-0.78223	-0.204567	-0.287024	1.49818	-0.186623	-0.0784913	-0.30171	-0.284737	-0.0458031	-0.303982	-0.119011	-0.786282
BCL2	-0.2499	-0.225281	-1.18934	1.87792	-0.446253	0.223813	-0.109117	-1.29423	-0.154311	0.012988	-0.179445	-0.00435607	0.412401	0.0287691	-0.143826	-0.273395	-0.405986	-0.370985	-0.241282	-0.273331	-0.497467	-0.292293
RAB33B	0.109717	0.0637948	-0.227655	-0.0377424	-0.192873	-0.06525	-0.178784	-0.128117	-0.19229	-0.0848582	-0.123851	0.021653	-0.0921052	-0.00945405	-0.127124	-0.110999	0.18642	-0.0302465	-0.0933245	0.322729	-0.129832	-0.171406
EIF2AK3	0.0739226	0.0855493	0.0551511	0.176695	-0.189671	-0.040015	0.129949	-0.0506881	-0.274822	-0.256622	-0.0737414	-0.00360945	0.102121	-0.0361028	0.102108	-0.250493	0.00565362	0.0196923	-0.648635	0.0398822	0.0344467	0.118024
DPAGT1	-0.0394995	0.106681	0.222367	0.356464	0.0608803	-0.200176	-0.0163955	0.126039	0.0412053	0.0994327	0.0110475	0.0405672	0.0466353	0.174305	0.125353	0.116017	0.00214819	0.0809666	0.00662203	-0.294421	0.209525	-0.108826
ALG14	0.252937	-0.0309973	-0.143744	0.182563	-0.0942917	-0.118128	-0.159383	-0.0358891	-0.0363941	0.300633	-0.101124	-0.0501011	-0.070583	0.205584	0.104292	-0.214265	-0.00728424	-0.192708	-0.128806	0.407033	0.0672934	-0.202626
RAB40A	0.392448	-0.279821	-0.385408	-0.196298	-0.330802	0.530779	0.195106	0.268923	-0.141336	-0.149106	0.0753466	-0.14409	-0.0163883	-0.859551	-0.204263	-0.345007	-0.171007	-0.181465	1.0452	-0.207554	-0.0275293	0.648475
RAB43	0.533542	0.200691	0.397761	0.309964	-0.0318911	0.169516	-0.0570418	0.126971	0.192977	-0.0960173	0.00238209	0.0915932	-0.0826334	0.00594925	-0.0157696	0.136719	0.386936	0.0747683	0.0440921	0.0220421	-0.155968	0.402875
RAB37	-2.26982	-0.568981	-0.690575	0.0835354	-0.224211	-0.426186	-0.0223751	-0.669653	0.162914	-0.277833	-0.0483667	-0.275542	-0.5525	-0.841628	0.146729	-0.311737	-0.240299	0.0226075	-0.623135	-0.317358	0.0501555	0.0760959
GXYLT2	-0.200203	0.220742	-0.287625	0.839078	-0.206176	0.278092	0.885199	0.0112151	0.42459	-0.0416635	0.596143	0.216223	-0.108673	0.209794	-0.24351	0.281916	0.27106	-0.262884	-0.447817	0.213935	-0.567273	0.319129
HSPA6	1.93339	1.51744	0.583801	1.38389	-0.516411	2.12832	-0.157106	-0.0922759	1.34418	0.308542	-0.831642	0.913182	0.815878	0.464149	-0.0840458	1.44949	0.377701	-2.78994	0.945862	-0.215023	-0.201264	-1.86368
AGR3	0	-0.369126	-1.68956	-0.60947	-0.501026	-0.466568	-1.08288	0.197645	0	0	0	-0.619799	-1.0603	-3.16629	0.00518546	-0.196869	1.13023	-0.674564	0	0	0.235052	-1.19657
NET1	0.0571243	0.192181	0.14415	-0.0847728	-0.0672528	0.00999921	0.691493	-0.0621989	-0.195689	0.131925	0.122092	0.292988	0.0587876	-0.456109	0.19724	0.72414	0.333769	0.186176	-0.711372	0.220397	0.0598168	-0.455378
UBXN2A	0.0797944	0.169587	0.544366	-0.130928	0.0752001	0.0621053	-0.0545522	-0.00483638	-0.127842	0.198662	0.173176	0.214371	0.118314	-0.227242	0.155256	-0.00522745	0.00743555	0.177809	-0.182589	0.267729	-0.00164251	0.157079
PIGG	0.0104602	-0.114522	-0.333059	0.114572	-0.0381247	-0.146522	-0.0354507	0.0759497	-0.0527903	0.0603283	-0.0390479	0.0629065	0.0207326	-0.00459094	0.0643484	0.219017	-0.0171036	-0.089412	-0.146444	0.439679	-0.0100258	-0.0947245
GALNTL6	0.973701	0	-0.988133	2.13542	-1.28826	-1.36181	-0.371983	0.389392	-0.108088	-0.797295	0	-1.4129	-0.24062	-0.0174791	-0.866181	-2.27215	-0.590902	-2.02184	-0.918667	-1.2228	-0.827299	0
SRP72	0.192193	0.128445	0.144789	0.0932721	-0.0962441	-0.20171	0.523247	0.0946176	-0.0189426	0.0973381	-0.122446	0.155692	-0.0324418	0.0137756	0.0181861	0.0390581	-0.0217882	0.0560468	-0.109936	-0.0248257	-0.100239	0.0369442
RAB1B	0.0238488	0.00329057	-0.168758	-0.0229456	0.0140737	-0.051212	-0.154747	0.177645	0.201456	-0.0383105	-0.0963552	-0.0164532	-0.0493294	0.0656533	-0.0971908	0.17074	-0.0315757	0.0231416	-0.0367482	-0.197808	-0.0498017	-0.091135
ABO	-0.249758	-0.582128	-0.319882	-0.719031	-0.0211436	-0.255145	0.17757	0.000865995	-1.23218	-0.28439	-0.778402	-0.562391	-0.0551878	-0.779921	-0.343177	0.153582	0.0466421	-0.103383	-0.715278	-1.05785	-0.411943	0.290212
DDIT3	-0.158242	0.0600273	0.286298	0.431938	0.179601	-0.148414	0.535858	-0.0139003	-0.0614081	-0.354694	0.231356	0.338051	0.175259	0.275532	-0.540637	0.292511	0.115369	0.100916	-0.336126	-0.169584	0.590188	0.410088
ARHGAP1	-0.12658	-0.123788	-0.163743	-0.161391	-0.117025	-0.281867	0.00277919	0.045313	0.18116	-0.153163	-0.0451644	-0.175133	-0.237033	-0.202216	0.144013	0.0336522	-0.085753	-0.200399	0.10355	0.00137282	-0.220716	-0.265241
DOLK	0.0736118	0.166404	-0.138223	-0.168397	-0.0462803	-0.0205979	-0.0614638	0.0892024	-0.34187	-0.132718	-0.148055	-0.0178757	0.0199871	-0.0489751	0.0841665	-0.199292	-0.117841	-0.163461	-0.270789	0.070758	0.0404406	-0.180172
CLTB	-0.224193	-0.242788	0.141499	-1.0038	-0.247723	-0.657209	-0.273867	0.0654286	0.16883	-0.391603	-0.162061	-0.204128	-0.0621002	0.202824	-0.168932	0.517293	-0.237117	-0.375958	-0.071062	-0.530891	-0.0806218	-0.182417
TBC1D10C	-0.712566	-0.21654	0.0560482	-0.336865	-0.347956	-0.711234	-0.152354	-0.896878	0.17332	-0.0896728	-0.295633	-0.111478	-0.760774	-0.835118	-0.0416578	-0.477503	0.133935	-0.254297	0.00241141	-0.307228	-0.547866	0.314953
UBQLNL	-0.315816	-0.0099307	0.118157	-0.138638	0	-0.422914	0.373671	0.11993	0	-0.272966	0.101456	-0.159382	-0.369107	-0.266748	-0.128454	-0.0369972	-0.347174	0.0798099	-0.0256497	0.81812	0.038044	-0.650133
UBQLN3	0	0	0	0	0	0	0	0	0	0	0	0	0	0	0	0	0	0	0	0	0	0
ALG10B	0.127073	-0.161746	-0.438155	-0.073095	0.255952	0.315125	-0.0176034	-0.2285	-0.192713	-0.104607	0.0819574	0.0991437	0.0662123	-0.213046	-0.32417	-0.0680021	0.113871	0.120126	-0.527079	0.276501	0.742269	0.281095
RAB6A	0.074407	0.0271765	0.194245	-0.0948281	0.113432	-0.383316	-0.0656404	0.116071	-0.0530872	-0.124421	-0.0733068	0.158274	-0.0576142	0.0925153	0.0355237	0.306195	0.190295	0.210257	-0.103066	0.0422968	0.101504	0.0648602
B3GNTL1	-0.610437	-0.232657	0.11842	-0.0164216	-0.0957404	0.0536332	-0.00896729	-0.0871247	-0.00469461	-0.303911	0.26092	0.010669	-0.156378	-0.142098	-0.159546	-0.145648	-0.000850651	-0.34523	-0.28979	-0.320763	0.104864	-0.0711334
RUFY1	-0.242694	-0.075111	-0.231731	0.0722625	-0.0679078	-0.325683	-0.131345	-0.190826	0.0579002	-0.0303385	0.0459653	-0.239254	-0.152924	-0.0393842	0.0252559	0.118716	-0.00983743	-0.0410561	-0.0408938	-0.179288	-0.104199	-0.0540227
SEC24C	0.400453	0.0740649	0.0277802	0.200087	-0.0961433	-0.309586	0.333325	0.0580374	-0.0678657	-0.0271313	0.0100112	0.0494453	-0.0205951	-0.1464	0.229917	0.0289878	0.202655	0.117141	-0.307498	0.13691	0.023385	-0.0641163
MAN1B1	0.200323	0.233768	0.126898	-0.0974292	-0.00582095	0.0645749	0.0593546	0.251883	0.0270782	0.0244386	0.152983	0.129592	0.000773968	0.292107	0.0903633	-0.0261724	-0.0478686	-0.190656	-0.0900586	0.199347	0.0318348	-0.115222
JUN	0.318181	0.0615638	-0.245871	-0.138615	-0.108345	0.318102	0.0957487	0.259827	0.135176	0.366933	0.261403	-0.0914164	-0.0509274	-0.254057	-0.103252	0.184776	0.00320252	-0.286656	-0.386339	0.106524	0.0292394	-0.0942898
AP3S1	-0.107462	0.139586	0.115554	-0.129708	-0.0790722	-0.44328	-0.0694305	0.0158857	-0.0132881	-0.213038	-0.114884	0.0364153	-0.00117096	-0.33565	0.0417592	0.216606	0.109331	0.0570143	-0.202453	-0.203628	-0.193179	-0.0465406
BET1L	0.032698	-0.00178864	-0.190206	0.297311	-0.0215824	-0.213497	-0.107098	0.110112	0.140068	-0.316481	-0.0105145	-0.140994	-0.0771572	0.160249	-6.5056e-05	-0.0063786	-0.0208744	0.0352571	-0.0958967	0.00560965	0.0239358	-0.183212
GALNT11	0.040636	-0.301893	-0.0611198	0.725788	0.0181887	0.213563	-0.27598	0.0167087	-0.185619	-0.322504	-0.142023	-0.0577286	-0.145207	0.0961087	-0.0715734	-0.230694	0.0839034	0.00377335	-0.458285	-0.183718	-0.0297588	-0.0384893
ERN1	-0.287096	-0.122641	-0.255232	0.0991712	0.0111029	-0.249975	0.154193	0.101956	-0.4566	-0.207483	-0.311745	-0.32199	-0.251838	-0.347587	-0.0156447	-0.693137	0.147428	0.22018	-0.160095	-0.129521	-0.067699	-0.414787
STX19	0	0.502807	1.51041	-0.130748	0.158415	-0.439038	0	-0.460223	0	-0.105841	0	-0.188004	-0.0282314	-0.0530974	0.39535	0.16384	0.116489	0.0863141	0	0.413957	-0.0639938	-0.468056
DPM3	-0.325862	0.00252291	0.13298	-0.0526509	-0.109225	0.0154421	-0.144139	0.153556	-0.0303788	0.116049	-0.0524406	-0.021454	0.0424434	1.04205	-0.186922	-0.609284	-0.290656	-0.842654	0.283401	-0.60985	0.00701687	-0.480482
CALR	-0.104525	0.184319	0.550667	0.0475649	-0.148943	0.127749	-0.230008	0.0976472	0.040517	-0.227531	-0.023219	0.00831324	0.128217	0.313107	0.0638598	0.0575723	-0.189692	-0.201027	0.0410393	-0.0675538	-0.0133742	0.266865
RAD23A	0.178833	0.152877	0.262995	-0.00470044	0.110455	0.0815499	-0.0194059	-0.0142522	-0.00223941	-0.114598	-0.0233659	0.0845583	0.0920848	0.0210957	0.0970169	0.100844	0.00804009	0.168082	0.16212	-0.0439413	-0.0854834	0.383828
RAB39A	-0.810242	0	0.467348	0.767272	0.142871	-0.108361	-0.115717	-0.349351	-0.412231	-0.360679	0	0.789169	0.193479	-0.411434	-0.163488	-0.997283	0.229627	0.722798	-0.232285	-0.347708	0.179527	0
EXOC3	-0.242217	0.0575758	0.00280486	-0.275328	0.061492	0.0925174	-0.0993871	0.0691247	-0.0289664	-0.221244	-0.0072385	0.24642	0.185139	0.392141	-0.00659748	-0.126202	-0.0414101	-0.10935	0.176339	-0.1726	0.0688225	0.250602
YOD1	-0.261873	-0.0630186	0.618745	-0.163782	-0.12629	-0.446441	0.367103	-0.113547	-0.826695	0.168812	0.129396	0.0395974	0.10596	-0.151337	0.0566195	0.0116005	0.241567	-0.197018	0.0347953	-0.0431829	0.138465	-0.184133
SSR4	-0.103518	-0.0837954	0.24626	0.00910167	-0.031641	-0.172528	-0.0929687	-0.0517677	0.135991	-0.145173	-0.32479	-0.264367	-0.228398	0.506236	-0.364372	-0.641265	-0.464275	-0.263075	-0.0212213	-0.22708	-0.0937101	-0.326002
TRAPPC5	0.567931	-0.0378122	-0.215199	0.475808	-0.357221	-0.200663	-0.0473999	-0.0352844	0.470613	-0.0543753	-0.0528241	-0.0453051	-0.362447	-0.20207	-0.0786621	-0.351365	-0.186664	-0.804241	0.232852	-0.184165	-0.212422	-0.192514
MGAT4C	0	0	0	1.20138	0	2.27855	0.339098	0.211429	0	0.404241	-1.43241	0	0.101748	0.599398	-1.10237	-2.26417	-0.468261	0	-0.0149517	-3.81478	0.106424	0
UBA7	-0.669486	-0.33524	-0.200317	-0.171202	-0.373596	-0.4164	0.0153571	-0.693754	0.0494431	0.314624	0.0310395	-0.218065	-0.419473	0.14098	0.17406	0.093216	-0.0941882	-0.278222	0.162969	0.306477	-0.328622	0.0948394
UBE2E2	-0.255463	0.56929	0.495028	0.138037	0.133957	-0.254321	0.206263	-0.0590814	-0.0694564	-0.0408047	0.114475	0.19965	-0.029934	-0.173807	0.118148	0.112817	0.0247719	0.417348	0.0111885	0.478131	0.0716114	0.749664
AP1S2	-0.0411003	0.25642	0.28651	0.361282	0.172237	0.290158	-0.0962355	-0.154334	0.177821	0.188307	0.0755859	-0.027873	-0.133389	0.228838	-0.216795	-0.187428	0.152055	0.344326	0.00896355	-0.0740591	-0.392867	0.0648373
TRAPPC6B	0.213099	-0.0631693	-0.162232	-0.304772	-0.0979405	0.0155742	0.0594165	0.122942	-0.149539	-0.227417	-0.148785	0.104116	0.0364187	-0.120205	0.113037	0.123329	0.0995217	-0.0420234	-0.116081	-0.0738583	-0.115671	0.0553925
NPLOC4	-0.0615974	0.067308	0.29646	0.0337514	0.0179137	-0.0799105	0.064633	0.173313	0.122326	-0.0295311	0.210277	0.232689	0.0981452	-0.164651	0.122991	-0.109391	0.0380085	-0.0666439	-0.0303455	-0.179599	0.0276222	0.361984
EXOC7	-0.0379159	-0.158294	-0.160856	0.125374	0.0792714	-0.141763	-0.0858245	0.0347515	-0.0502604	-0.0185687	-0.0544242	0.0998382	0.0396065	-0.408283	-0.0431833	-0.0549341	0.075668	0.0745543	-0.166775	-0.140504	-0.110464	0.0967532
ALG12	0.158911	-0.0786688	-0.0201704	0.0468493	-0.0956245	0.093427	0.00269105	0.138478	-0.134365	-0.168579	-0.00659156	-0.123229	0.0637458	0.12452	-0.0527174	-0.1192	0.00857607	-0.218408	-0.070772	0.0272267	-0.00621395	-0.382015
GALNT9	1.87412	0	0	1.22021	-0.115562	-1.62748	0.322233	0	0.942803	0.474998	0	0	-1.03291	-0.4391	-1.54645	0.217652	-0.942539	-0.728152	-3.59548	-1.93521	-0.400428	1.11029
SRPRA	0.0496043	0.0156975	0.288359	0.220314	-0.0557234	0.0906629	0.148796	0.122962	-0.0526146	-0.0177893	-0.0819439	0.0704661	0.013739	0.318917	0.174042	-0.00649041	0.0645611	0.042907	-0.0339837	-0.0864547	0.096032	-0.157994
A3GALT2	0	0	0	-0.746261	0	0.00953004	0.526558	0	0	0	0	0	0	0	0.19443	0	0	0	0	0	0	0
COPB2	0.135204	0.155362	0.198221	0.00758221	-0.0700084	0.0525823	0.0908762	0.137702	-0.0246116	-0.0187982	0.152498	0.266176	0.100608	0.211518	0.169066	0.0337538	0.121486	0.124266	0.0145455	0.303807	0.0926687	0.1626
UBE2G2	-0.0273483	0.0702983	0.141959	0.248663	0.0503554	-0.236409	0.216927	-0.0994701	0.11602	0.0319914	-0.121599	-0.0214646	-0.029171	-0.0881192	0.271661	-0.12445	0.0122863	0.0960683	0.0711067	-0.193439	-0.164902	0.244483
AP3M1	0.0545582	0.0697433	0.0597502	0.0179845	0.00329218	-0.0240479	0.166604	-0.00692481	-0.163036	0.20654	-0.0573908	0.0786461	-0.0356471	-0.0939011	0.165873	-0.0178185	0.0568215	0.255702	-0.319737	0.256519	0.0173691	-0.0492642
RAB11B	0.0459407	-0.0723096	-0.0588198	-0.0966179	-0.0738794	-0.0946831	-0.096857	-0.0651801	-0.0103037	-0.179519	-0.2437	-0.0615372	0.0269193	-0.269564	-0.0286005	-0.0941493	-0.173393	-0.201309	-0.13633	-0.26941	-0.145685	-0.124471
PARK2	-0.0999049	-0.493548	-0.48879	0.593831	0.411916	0.25961	0.0930373	-0.238945	-0.102265	-0.389945	0.0971821	-0.568918	-0.704594	0.00207303	-0.144916	-0.37405	-0.1811	0.164876	0.199696	0.00607034	-0.542025	-0.286916
PDIA2	1.88246	0.105086	3.05057	0.632043	-0.597542	-1.91176	-0.392179	-0.68517	0	-0.35562	0.189656	0.766299	1.16143	-0.515563	0.590221	0.860048	0.954956	0.300097	-0.0150179	-0.211475	0.148746	0.138432
P4HB	-0.0223831	0.0703685	0.420734	0.233563	-0.274595	-0.255164	0.00536218	0.147882	0.342076	-0.202856	-0.028875	-0.00515465	0.107974	0.0584469	0.0185183	-0.0737792	-0.278066	-0.0666816	-0.0380182	-0.168129	-0.0180568	-0.110973
ANKFY1	-0.138699	0.0239446	-0.152654	0.0346238	-0.379051	0.0283172	-0.178857	-0.0301488	-0.171315	0.0881567	-0.381061	-0.195891	-0.06494	-0.46509	0.073266	-0.198387	-0.272368	-0.147237	-0.364881	-0.352529	-0.175002	-0.128152
PIGP	-0.0870149	-0.0607483	-0.11819	0.139918	-0.0391222	-0.0205767	0.0205696	-0.0709249	-0.0741887	-0.0700885	-0.339505	-0.229445	-0.0532799	-0.07174	-0.00649812	-0.250696	-0.0547373	0.024905	0.118903	-0.363888	-0.220673	-0.109193
BCAP31	-0.170805	-0.13645	0.186885	0.0473685	0.276945	0.125852	-0.180807	0.216982	0.0565326	-0.204371	-0.23634	-0.0336598	0.0557317	0.459184	-0.0589822	0.0703903	-0.101281	0.109311	0.218948	-0.0993483	0.0620348	0.29479
ARAP1	-0.181412	-0.0806869	-0.18301	-0.108254	0.0339831	-0.10522	0.033396	0.0880003	0.0135022	0.0844701	0.0210507	-0.0483569	-0.212469	-0.17449	0.0283901	-0.0030602	-0.0194902	-0.115891	-0.214626	-0.549555	-0.0751947	0.180075
UBQLN2	-0.177234	0.150873	0.0152903	0.0921306	-0.0120038	-0.0127486	0.118776	-0.00963929	-0.0473419	-0.0415734	-0.0040869	0.00431504	0.0598782	-0.00513819	-0.104349	-0.0122015	0.0341264	0.0755396	0.100128	-0.0553671	-0.0931372	0.111879
RAB42	1.27863	0.630498	0.734533	-0.102952	-0.200231	0.361982	-0.199002	-1.4559	1.29224	-0.458032	0.646618	0.389237	-0.0187124	-0.134806	-0.0466885	0.564702	0.375938	0.00486128	0.0641111	-0.522502	-0.136419	1.03397
ALG1L	-0.0499589	-0.285513	0.46287	-0.485591	-0.303962	0.274586	-0.184105	-0.299422	0.00769994	-0.0271487	0.17222	0.00840479	0.098023	-0.588387	-0.250394	0.80734	0.489885	-0.579871	-0.0509272	-0.220295	0.609545	-0.121916
PPIA	0.103261	0.073671	0.315619	-0.11422	0.106555	-0.0579744	-0.24546	0.0730245	0.123359	-0.109916	0.0097026	0.235497	-0.035183	0.142907	-0.165233	0.244306	0.0459004	0.135564	0.203418	-0.00269726	0.0327951	0.0293559
TRAPPC2	-0.040914	-0.0595168	-0.0331337	0.242085	0.0941116	-0.0083478	0.0153866	-0.145559	0.0790956	0.126778	-0.101836	-0.0207023	0.025835	0.22264	-0.231677	-0.0803659	-0.00631799	0.100716	0.309272	0.0533905	-0.0727198	-0.189992
MAN2A2	0.240484	-0.129445	-0.0239165	0.251953	0.0633442	0.058721	-0.105589	-0.0611659	-0.0120308	-0.255587	-0.129488	0.0221928	0.0884198	0.199392	0.218895	-0.378509	0.131843	0.00236536	0.118167	0.357992	0.0511631	0.107177
TRAPPC4	-0.212882	0.066771	-0.067318	0.216685	-0.0613834	-0.293671	-0.111923	0.0379738	0.107715	-0.00498759	0.0560794	-0.011798	-0.0441579	0.107906	0.0103469	-0.000865512	-0.0280615	-0.0614887	0.239683	-0.165916	0.0424463	-0.0540789
PGAP1	0.224924	-0.254603	-0.0306607	0.308556	-0.17967	0.168472	-0.0640295	-0.0124816	-0.646307	-0.529824	0.164092	0.231322	0.158777	0.310194	-0.514041	-0.372767	-0.0734016	-0.331333	-0.105883	-0.0431748	0.150734	0.237219
TBC1D9B	-0.0614188	-0.0867811	-0.190337	0.212168	-0.0197135	-0.360362	-0.0726017	-0.0390204	0.0480601	-0.14469	-0.140859	-0.108013	-0.0562071	0.103918	0.0375375	-0.0236654	0.0658667	-0.00886922	-0.277545	-0.306883	-0.149683	-0.0573844
MAP3K5	-0.130019	-0.285735	0.373423	-0.31396	-0.322566	-0.229214	0.0223696	-0.0913564	-0.219912	0.155905	0.0814123	-0.0536399	0.151819	0.0678852	-0.0971215	-0.0488348	0.349287	-0.0165131	0.23357	-0.656703	-0.176337	-0.0218549
RAB40C	0.129665	-0.331603	-0.288701	-0.149544	0.162499	-0.171501	-0.0425204	0.0617314	0.0119428	-0.171382	0.101548	-0.341174	0.0639667	-0.0010708	-0.0486211	-0.0879531	-0.0833924	-0.00209374	0.0288773	-0.262125	0.155056	-0.111373
PIGN	-0.15435	-0.0611481	-0.217699	-0.1509	-0.362715	-0.118193	-0.203999	-0.319394	-0.279445	-0.152142	0.0261895	-0.115256	0.0590246	0.194473	-0.2267	-0.226786	-0.202534	-0.258367	-0.425892	-0.0662907	-0.0526337	-0.285143
GPAA1	0.0905148	0.1044	0.329277	0.0116439	0.0602347	0.109008	0.00971448	0.123947	0.00913006	-0.0713019	-0.129921	-0.00529636	-0.0167701	0.503659	-0.0899383	-0.144483	0.0583968	-0.727405	0.095536	-0.634236	0.194099	0.297524
ERO1A	0.0213998	-0.014584	0.588995	-0.241745	-0.39287	-0.750213	0.0982019	0.192264	0.0456698	-0.0846438	-0.105715	0.384127	-0.00260828	0.254121	0.154559	0.578616	-0.051516	-0.0581705	-0.00543737	-0.0962687	-0.161487	-0.421033
MAN1A2	-0.0575669	-0.100011	0.0671026	0.0346385	-0.153728	0.156715	0.115504	-0.0603627	-0.162339	0.291559	0.044154	0.125755	-0.0563387	0.185615	0.133762	0.0481565	-0.0237895	0.156216	-0.0799376	0.448757	0.0415296	-0.0264385
SVIP	-0.457852	-0.0180592	-0.319409	0.256273	-0.0174028	-0.183344	-0.168708	-1.17652	-0.126718	-0.346053	0.217255	-0.145471	-0.0806758	0.334585	-0.180068	-0.0970232	-0.0643937	0.360305	0.0650307	0.521505	-0.135184	-0.201356
UBE2J1	0.35362	-0.0240542	0.342729	0.0805715	-0.149979	-0.149302	0.137853	-0.182019	-0.279708	0.142433	0.147579	0.00082587	-0.188523	-0.0724618	-0.0335888	-0.110744	-0.18635	-0.00811141	-0.278697	-0.10994	-0.122489	-0.108034
GLT6D1	0	0	0	0	0	0	0	0	0	0	0	0	0	0	0	0	0	0	0	0	0	0
INPP5B	0.0777254	0.0205277	0.0392465	-0.0517987	-0.132138	0.0775564	0.123064	-0.228545	0.0317184	0.422293	-0.0434311	-0.062398	0.103206	-0.0028679	-0.0752768	-0.0694945	0.0964467	-0.143621	0.272228	0.168886	-0.183012	0.188844
RNF5	-0.242936	0.208797	0.00896292	0.196878	0.129999	0.0782016	-0.0632599	-0.188598	-0.157727	0.107926	-0.136806	-0.0481426	0.0405467	-0.181376	0.0539716	0.191484	-0.05509	0.048014	0.0364668	0.234345	0.0224848	0.250346
HSPA1B	0.418024	0.141858	0.0905235	0.624081	0.117928	0.52416	0.0447142	0.0805657	-0.295397	0.205609	0.0571783	0.357575	0.259332	0.0516142	0.0418821	0.545582	0.00440879	-0.582263	1.09118	-0.422439	-0.165415	-0.225334
HSPA1L	0.14865	-0.136209	-0.321938	-0.00324797	0.0655283	0.272858	-0.128004	-0.044496	0.0238312	0.0829315	-0.104449	0.0611813	0.00925438	-0.294073	-0.513642	-0.12035	-0.00236328	0.149939	-0.239977	0.126066	-0.156479	-0.17584
TBC1D8	0.554699	-0.439793	-0.247677	-0.11539	-0.234189	-0.252935	0.179346	-0.2616	-0.242354	0.0141881	-0.00191647	-0.0713021	0.0885638	-0.08063	-0.0141966	-0.0540653	-0.0161928	0.0393486	0.420347	0.220142	0.0633439	-0.518785
RAB12	0.298419	0.270537	0.382862	-0.134549	-0.0828632	0.20874	-0.0857146	0.0578709	-0.116026	-0.00167282	-0.017956	0.0505735	-0.0259232	-0.0839783	-0.153683	-0.00718122	0.011939	-0.120225	0.186599	0.260432	-0.192342	0.428292
TMX2	0.144103	0.174005	0.213782	0.0825295	-0.0204407	-0.104563	-0.223925	0.105186	0.180632	-0.394292	-0.00641988	0.0685182	0.0880895	0.227099	-0.184648	0.149797	0.0726544	-0.0252249	0.00211839	0.0196586	-0.0212703	0.272773
NCKIPSD	-0.0735781	0.167422	-0.0947777	0.264746	-0.0805696	-0.0645517	-0.000415577	-0.186376	0.319783	-0.00694086	0.0267703	0.0171261	-0.0753864	0.503308	0.0324414	-0.0930004	-0.00946028	-0.232764	0.351599	0.252247	-0.0445277	-0.0238445
ATF6B	-0.047234	0.0674294	0.0675818	0.0313045	0.164031	0.147138	-0.139466	0.0807119	-0.144484	-0.0821798	-0.0956187	0.0242762	0.0881557	-0.0657949	-0.0434709	0.184915	0.0916232	0.158556	-0.219815	-0.102035	-0.0386819	0.234766
REPIN1	-0.253043	-0.137208	-0.0378758	0.493684	0.0839778	0.255086	-0.0384429	-0.327845	0.0533097	0.0876688	0.00082886	0.146005	-0.0560985	-0.0635147	0.0439025	-0.501978	0.0283027	-0.229358	0.0651421	-0.139564	-0.0581721	-0.195047
ALG3	-0.0770659	0.229796	0.612425	-0.0984253	0.12706	0.0840728	0.140831	0.389984	-0.0675661	-0.138937	0.148193	0.317035	0.265683	0.256583	0.177752	0.0703007	-0.0891125	-0.242032	0.146786	0.0321546	0.0700008	0.566032
VAMP2	-0.118847	-0.0817088	-0.615213	-0.0991357	-0.193721	-0.0848866	-0.282023	-0.105061	-0.203633	-0.2516	-0.52143	-0.45328	-0.407169	-0.196338	-0.311122	-0.735709	-0.477641	-0.0681032	-0.259446	-0.23126	-0.193688	-0.353537
RAB6C	0.0407766	0	-1.37897	-0.589138	0	0.225643	-0.000806933	0	0.541714	-0.792468	0	0	0.635924	0.600059	0.184643	0	-2.14926e-05	0	0	0	0.208455	0
TXNDC5	0.725386	0.152647	0.423482	0.31072	-0.318012	-0.177227	0.247235	0.0582626	-0.114382	-0.149163	-0.118885	-0.0630701	-0.110592	0.127823	-0.130392	-0.38852	0.0385755	-0.155813	-0.425074	0.0443343	-0.138701	-0.0482972
ARFGAP3	0.342044	0.028839	0.364777	0.0537989	-0.241816	-0.097618	0.0576853	0.0511916	-0.230022	-0.032776	-0.0250586	0.012177	0.126263	0.188752	-0.0891014	0.0763673	-0.0774982	0.161249	-0.00278558	0.228451	-0.0244995	-0.759114
DDOST	0.227776	0.144252	0.424958	0.205915	-0.0523888	-0.0135615	-0.0475904	0.137661	0.106448	0.272247	0.286912	0.127129	0.0945131	0.363621	0.109563	0.132687	-0.0624952	0.0640486	-0.0228206	0.241615	0.0682334	0.00745309
ALG1L2	-0.0669374	-0.348132	-0.0700769	-0.253938	-0.0358244	0.640624	0.371003	-0.440659	0	0.262574	0	0.234262	0.155179	-0.0454353	0.225532	0.257647	-0.207524	-0.0949327	0.149756	0.160667	0.18262	0.525941
ALG11	0.278997	-0.0276691	-0.277398	0.0631217	0.25391	-0.139248	0.0104315	0.0592335	-0.276329	-0.316464	-0.149188	0.0208613	0.0523779	-0.0740087	-0.0329884	0.0994925	0.060259	0.297428	-0.34008	0.0305838	0.0768213	0.222081
RAB44	-1.77474	-3.7399	-0.836419	-0.752401	-0.165572	-0.595365	0	0.901675	0	0	0	-0.659619	-0.205635	-0.0825653	0	-0.123529	-0.455942	-0.524279	-1.35336	-1.06535	-0.0271969	0

## Sheet: mutTP53 pval
Gene	ACC	BLCA	BRCA	CESC	COAD	ESCA	GBM	HNSC	KICH	LGG	LIHC	LUAD	LUSC	MESO	OV	PAAD	PRAD	READ	SARC	SKCM	STAD	UCEC
DPM1	0.928993	0.000138044	5.30676e-22	0.234472	2.73907e-11	0.81564	0.965154	0.153176	0.501355	0.0717649	0.245529	4.84486e-10	0.177247	0.936234	0.668543	0.00116354	0.00279043	0.0192717	0.0229115	0.631096	0.000918866	1.05514e-17
ARF5	0.488219	0.938273	1.08372e-06	0.524569	0.283789	0.665765	0.123843	0.754949	0.614338	0.00890852	0.938406	0.00157574	0.574576	0.313328	0.541754	0.489286	0.379019	0.95644	0.67463	0.972144	0.803346	0.649144
COPZ2	0.751138	0.700833	0.00517796	0.00842619	0.392129	0.964291	0.168826	1.41579e-06	0.940592	0.249484	0.653718	0.0937319	0.97269	0.839662	0.411783	0.604141	0.111187	0.574344	0.295761	0.548864	0.000470659	0.000895973
TRAPPC6A	0.98266	0.84968	0.000188027	0.405811	0.291708	0.888327	0.217932	0.867737	0.92245	0.00274473	0.842034	0.640162	0.767723	0.012693	0.961976	0.662834	0.283637	0.879958	0.348442	0.57135	0.55242	0.205688
PIGQ	0.98266	0.0237471	1.6608e-23	0.965964	0.87674	0.569567	0.681435	0.662078	0.743227	0.0590138	0.590711	0.000976628	0.0778956	0.736262	0.934954	0.827839	0.531521	0.130742	0.755618	0.755757	0.895887	0.00368658
CYTH3	0.0170111	0.0236745	0.286733	0.995231	0.00026576	0.927181	0.528086	4.33414e-09	0.396988	1.97388e-05	0.522599	0.000321838	0.59602	0.926312	0.79634	0.193214	5.56951e-06	0.168314	0.0867782	0.926295	0.371427	0.0539002
SEC62	0.464263	0.72882	3.00454e-06	0.400219	0.418591	0.891194	0.288417	0.00788295	0.330128	1.85478e-06	0.0208927	0.011267	0.0549448	0.6266	0.909803	0.915363	0.81804	0.916506	0.00512924	0.792427	0.13042	4.06372e-08
POMT2	0.188957	0.949893	9.3525e-08	0.495789	4.98111e-05	0.0645393	0.953155	6.41416e-09	0.332791	0.114757	0.481202	0.0201163	0.944067	0.311378	0.800547	0.000394804	0.0437239	0.288571	0.0495355	0.863096	0.767949	0.0124908
RABGAP1	0.450912	0.0396784	0.621329	0.905314	0.384788	0.680716	0.0752239	0.7248	0.378442	3.03679e-19	0.556182	0.499793	0.756723	0.333688	0.991595	0.651393	0.199588	0.520975	0.296148	0.74503	0.0603541	0.0171418
CAPN1	0.592403	0.213388	4.05033e-06	0.806988	0.796772	0.299151	0.0147011	0.461307	0.744867	0.0282439	0.812828	0.874808	0.367674	0.359973	0.96042	1.65533e-05	0.352704	0.893699	0.219297	0.41568	0.834088	0.120573
WAS	0.556868	0.282491	6.56509e-05	0.705311	0.0184957	0.523267	0.333763	5.81588e-06	0.294166	1.93234e-09	0.381566	0.357034	0.000514078	0.809844	0.870894	0.596736	0.434153	0.936586	0.958306	0.952203	0.148852	0.42419
GLT8D1	0.819137	0.175392	1.89445e-25	0.06527	0.396027	0.975737	0.328771	0.225524	0.961365	0.000463287	0.00118351	0.0950892	0.0484128	0.341408	0.870524	0.539109	0.012103	0.797569	0.0026915	0.65927	0.125032	3.35661e-07
RALBP1	0.758638	0.157362	0.000321072	0.187611	0.000707781	0.965323	0.593551	0.876239	0.58092	0.0365929	0.724673	0.40685	0.344368	0.157403	0.900825	0.0616993	0.0999282	0.190392	0.917226	0.573683	0.276959	4.47423e-09
ERP44	0.680734	0.00320044	2.78442e-31	0.251604	0.643596	0.379165	0.0393174	0.115715	0.840779	0.556562	0.00053136	0.0342518	0.96349	0.991972	0.815086	0.737771	0.965238	0.898312	0.654425	0.50688	0.595522	0.000961702
SEC63	0.0975803	0.165784	1.06469e-21	0.596836	0.0279122	0.986483	0.00229212	0.067358	0.655348	4.70845e-09	0.897005	0.675519	0.646567	0.684825	0.97697	0.144266	0.93615	0.562764	0.180262	0.979505	0.0870978	0.134205
RABEP1	0.90999	0.937916	5.93297e-51	0.524467	1.85175e-07	0.989552	0.234694	0.0339625	0.505668	0.411429	3.89425e-10	0.000145814	0.870916	0.0663591	0.953304	1.20643e-07	0.000510625	0.348402	0.157415	0.77115	0.00095426	4.08868e-06
BAK1	0.886188	0.533876	5.86085e-28	0.822307	0.0151473	0.243346	0.746822	0.466848	0.923485	0.637359	0.00891515	0.342026	0.830758	0.649594	0.934954	0.0274838	0.333893	0.4036	0.124848	0.779417	0.826798	3.17744e-24
ALG1	0.393514	0.789058	8.08273e-12	0.0943553	0.80167	0.831632	0.218688	0.0109985	0.94108	4.08711e-23	0.24552	5.20419e-07	0.0555705	0.697203	0.968585	0.795465	0.133202	0.707512	0.70125	0.974195	0.891731	0.154742
FUT8	0.660846	0.983914	5.60324e-31	0.774523	7.78087e-09	0.970578	0.171081	0.900797	0.161349	2.41277e-13	0.402489	0.155421	0.929449	0.389427	0.777842	0.0658858	0.0296136	0.29945	0.787014	0.930072	9.61018e-06	2.03627e-07
TBC1D23	0.668225	0.00287583	3.49185e-12	0.186701	0.297289	0.901839	0.705814	0.0373239	0.846286	0.0734553	0.652152	0.00012396	0.449547	0.657683	0.660318	0.149712	0.0347467	0.243174	0.192065	0.457564	0.0150574	0.0321538
RAB27B	0.852365	0.535028	2.52767e-18	0.00818779	8.18674e-11	0.486752	0.119802	5.85113e-05	0.858635	1.55715e-06	0.0118532	0.926339	0.43346	0.608893	0.110408	0.959745	0.000404734	0.110201	0.673358	0.957675	0.161701	0.00291747
HSPA5	0.724265	4.30924e-05	4.90975e-11	0.192086	0.000532591	0.743173	0.955188	0.000100039	0.842864	4.04876e-05	0.0103319	0.663559	0.207787	0.544618	0.910553	0.963124	0.513737	0.352758	0.986607	0.897907	0.882175	0.917362
ARAP2	0.904478	0.0578968	1.80342e-05	0.0036338	0.00450414	0.415268	0.0344906	0.517478	0.971852	0.879026	0.995849	0.937133	0.770353	0.324199	0.979332	0.0833149	0.707449	0.576673	0.134224	0.926349	0.0461943	0.660716
VAMP3	0.9752	0.609897	0.319392	0.203209	0.980517	0.403638	0.432252	0.227481	0.626413	2.37021e-07	0.101055	0.73473	0.821473	0.551807	0.449702	1.19454e-06	0.838896	0.0656136	0.972755	0.639908	0.268446	0.000399458
HERPUD1	0.247448	0.18888	0.00456156	0.28725	0.0133966	0.0506127	0.451036	0.631224	0.878521	0.275573	0.00150463	2.6842e-05	0.00411247	0.758494	0.562529	0.249773	0.00102785	0.629865	0.400097	0.983334	0.0827409	6.20889e-07
USE1	0.779537	0.249097	0.00800972	0.975617	0.070204	0.859291	0.0783447	0.695433	0.99258	9.41965e-08	0.833765	0.00325754	0.871578	0.0182264	0.750687	0.278998	0.0821536	0.755913	0.183811	0.807757	0.608574	5.74328e-11
TRAPPC3	0.79156	0.694493	2.45698e-12	0.587572	0.178671	0.44631	0.613596	0.96056	0.859536	2.56272e-15	0.017412	0.543273	0.856285	0.783203	0.982605	0.702819	0.337858	0.056415	0.000150388	0.63401	0.473734	0.0189881
TBC1D22A	0.655699	0.33261	0.0399954	0.819421	0.270511	0.466846	0.996947	0.24324	0.985516	0.00368565	0.820822	0.000391314	0.550248	0.659212	0.908105	0.916334	0.219055	0.261544	0.98809	0.926349	0.100606	0.118164
CUL1	0.35105	0.0198855	1.13773e-20	0.210148	0.292373	0.838161	0.473892	0.743966	0.942337	0.733308	0.263973	7.83444e-05	0.829722	0.697542	0.967431	0.181141	0.0787401	0.0139607	0.0796647	0.368848	0.210479	0.00118046
EIF2AK2	0.958219	0.00154321	1.76117e-07	0.280148	0.805728	0.886481	0.782578	0.144293	0.389638	0.98417	0.89241	5.31989e-08	0.171773	0.724605	0.479676	0.0500655	0.691285	0.290165	0.464501	0.677917	0.593515	1.45593e-21
SEC61A1	0.491904	0.0822828	8.7724e-30	0.961345	0.00951075	0.585718	0.49176	0.172015	0.835591	0.00989808	0.184414	0.13735	0.294703	0.320945	0.932386	0.479696	0.0302176	0.873448	0.71887	0.869814	0.593696	0.111008
PSD	0.755321	0.0124904	3.8919e-13	0.20444	0.00265062	0.468081	0.118951	0.00215831	0.47113	2.66776e-08	0.00169641	0.846728	0.0001046	0.519273	0.735289	8.44958e-05	0.842895	0.551188	0.171848	0.709846	0.000164442	0.0968931
PIGV	0.936286	0.351246	3.52709e-27	0.6224	0.652278	0.984633	0.824893	0.0991499	0.673069	2.87252e-12	0.15375	0.388776	0.0623813	0.558558	0.762872	0.116597	0.50406	0.493287	0.710687	0.211043	0.476276	1.145e-07
CTSA	0.190016	0.427001	7.24575e-12	0.203214	1.62795e-08	0.221255	0.757252	0.00402742	0.858877	0.00406937	0.479874	6.14471e-05	0.73049	0.379503	0.886484	0.431467	0.000209993	0.338375	0.0838091	0.966335	0.215247	4.00293e-06
AP3D1	0.695565	0.528329	0.644348	0.517409	0.627151	0.440365	0.750009	0.924653	0.870051	2.25926e-13	0.724493	0.0121107	0.870004	0.989283	0.594866	0.0419355	0.439737	0.98577	0.901652	0.960309	0.636274	1.41306e-07
PDIA5	0.652687	0.00464951	9.48406e-32	0.367985	0.00782758	0.907506	0.0724808	0.00796608	0.987225	0.00010639	0.329826	0.626855	0.519056	0.169165	0.98846	0.201863	0.0135919	0.346386	0.804687	0.916095	0.849903	4.66931e-06
TBC1D22B	0.95492	0.0119278	2.2145e-28	0.628806	0.0192187	0.976408	0.114996	0.362008	0.0770056	0.73587	0.418119	0.00100916	0.477325	0.237676	0.888002	0.675291	0.00127745	0.441778	0.00778844	0.872394	0.706575	5.7041e-07
SEC61A2	0.671431	0.0475907	1.78316e-12	7.57465e-06	0.000600843	0.699263	0.113042	0.881378	0.986828	3.42427e-06	0.780597	2.489e-08	0.430201	0.291287	0.2719	0.000198939	0.00795112	0.524394	0.456058	0.88334	6.10851e-05	1.89276e-12
TBC1D1	0.995587	0.319708	5.56503e-30	0.810667	0.0396217	0.685081	0.9184	0.00634217	0.970724	0.126464	0.352012	0.0163611	0.920521	0.85543	0.96522	0.173843	0.550746	0.852949	0.0505319	0.95197	0.000254516	0.00249016
ATXN3	0.770862	0.907058	0.0324457	0.353407	0.0548102	0.56441	0.018738	0.000587801	0.661012	0.00600305	0.0524415	0.370624	0.59139	0.798407	0.63183	0.571317	0.0709212	0.953688	0.586297	0.872712	0.153483	0.00459076
ARFGEF1	0.727882	0.725036	0.0484457	0.235181	0.00256399	0.959203	0.494097	0.194812	0.981025	0.156697	0.333938	0.937894	0.841962	0.904343	0.789886	0.238107	0.00298381	0.246231	0.1199	0.815584	0.0649877	9.67855e-07
TRAM1	0.949362	0.0153427	4.4596e-09	0.0800341	0.278803	0.70122	0.106522	0.00713449	0.88515	0.0405539	0.119197	0.505972	0.0130934	0.869017	0.978819	0.081329	0.000596528	0.392933	0.0135675	0.793682	0.987787	0.000201448
EVI5	0.779537	0.548883	0.0783959	0.515157	0.0345173	0.62992	0.843645	0.218806	0.653593	3.98331e-19	0.557911	0.0902481	0.795811	0.882119	0.321784	0.811349	0.732025	0.836058	0.0046102	0.126056	0.392248	0.0655713
ROCK1	0.894487	0.0843828	0.989251	0.961681	0.0660775	0.366262	0.157487	0.441128	0.865634	1.36751e-14	0.669904	0.126678	0.818217	0.710518	0.929206	0.790188	0.0846331	0.733316	0.0757128	0.811865	0.274484	0.00369753
ERLEC1	0.822413	0.988734	2.3514e-07	0.255296	0.0116249	0.950959	0.00771777	0.0858526	0.443864	7.20965e-10	0.00117535	0.012954	0.757002	0.934855	0.971992	0.00738991	0.400999	0.864429	0.00380939	0.952958	0.0311954	2.13716e-05
DNAJA2	0.751183	0.991717	0.206678	0.576483	0.273695	0.759882	0.392842	0.00156652	0.753142	0.558831	0.0411048	0.300422	0.894593	0.878418	0.712246	0.00141254	0.740845	0.83806	0.153909	0.982733	0.1697	0.0817571
PIGB	0.205543	7.15588e-05	1.41452e-29	0.113009	0.00298383	0.766352	0.0286848	0.182157	0.375433	4.33447e-39	0.000709018	0.000582106	0.242253	0.973373	0.838593	0.382373	0.583618	0.424322	0.581565	0.960019	0.0162133	1.47031e-08
RAB27A	0.936423	0.490761	0.00159137	0.000344785	2.42618e-05	0.491479	0.409114	0.000475572	0.971694	0.3376	0.334697	0.00253501	0.000889418	0.937749	0.698627	0.149747	0.00267968	0.0832101	0.00488761	0.867584	0.0198626	0.968764
UFD1L	0.74531	0.0266853	7.37665e-18	0.541113	0.104221	0.839359	0.820936	0.000455241	0.914747	0.897953	0.755236	9.75219e-07	0.932136	0.00329831	0.745564	0.858706	0.410912	0.388126	0.427182	0.988062	0.733476	0.484956
EXOC5	0.0956191	0.0280582	0.0663159	0.57299	0.0260074	0.656169	0.792476	0.0175818	0.879283	0.968535	0.524935	4.26387e-05	0.487012	0.876344	0.713247	0.753721	0.386573	0.919409	0.467551	0.930072	0.00161777	0.831924
AP3M2	0.694129	0.250374	0.00655704	0.448008	0.476547	0.659039	0.210636	0.00365192	0.704162	0.000784465	0.266997	0.110947	0.00455031	0.630903	0.882773	0.0364711	0.00012528	0.257385	0.757528	0.899846	0.611227	4.06096e-07
SEL1L	0.433201	0.976885	1.21119e-12	0.937623	0.00169818	0.96997	0.700434	0.000140486	0.87852	3.40188e-05	6.07143e-05	0.959901	0.39099	0.936703	0.991368	0.410227	0.101797	0.949319	0.0134169	0.705687	0.000288615	0.0493759
UBE2D1	0.172403	0.53866	7.78507e-22	0.996773	0.766476	0.461611	0.786494	0.498393	0.961094	0.000189706	0.030098	1.58983e-05	0.464052	0.485537	0.997556	0.102273	0.22815	0.386254	0.749248	0.919293	0.309131	0.592578
ACAP1	0.208526	0.134271	0.0430269	0.595133	0.00562105	0.0481337	0.597779	9.03257e-07	0.758632	0.000700388	0.510469	0.874876	1.09366e-08	0.18497	0.910798	0.0515244	0.0821573	0.628005	0.862609	0.953532	0.000529533	0.566779
DERL2	0.511902	0.407473	0.0536706	0.825909	1.8714e-05	0.92697	0.0132166	0.0398433	0.671658	0.0321907	1.8488e-09	0.000344764	0.625737	0.20049	0.986873	7.91667e-05	5.01981e-10	0.402764	0.626153	0.582014	0.158853	0.000467958
NDE1	0.112686	0.0322085	0.0186865	0.625728	0.23844	0.998101	0.686896	0.905452	0.650713	0.555178	1.12425e-07	0.978233	0.227128	0.418465	0.983334	0.000378704	0.0167639	0.789234	0.442616	0.977325	0.151651	0.506165
AP1M1	0.816722	0.170644	5.11612e-11	0.992279	0.229202	0.850086	0.261157	0.409505	0.573745	0.00816436	0.549402	0.664169	0.958751	0.987071	0.221277	0.531353	0.672192	0.568101	0.990959	0.947397	0.642175	0.000531048
NSF	0.534299	0.787585	7.95824e-08	0.394382	0.801483	0.65089	0.0952318	0.833576	0.703099	9.53353e-10	0.145044	0.0128758	0.904572	0.493695	0.913378	0.0222516	0.650434	0.473143	0.00534528	0.947318	0.0660741	6.14174e-05
LMAN1	0.547897	0.0109426	0.123645	0.785449	1.33369e-08	0.5846	0.404408	3.43771e-07	0.76245	0.0496895	0.628127	0.0830636	0.548484	0.495945	0.128786	0.170621	0.150987	0.910565	0.614918	0.752351	0.689007	0.0512243
RAB7A	0.868067	0.225289	5.799e-07	0.235546	0.00182767	0.63232	0.426355	0.00148654	0.486534	0.227403	0.272769	0.000362895	0.32145	0.665127	0.902688	0.000837696	0.0220094	0.11087	0.414995	0.869712	0.22917	1.40159e-09
SEC31B	0.645412	0.0181811	3.56048e-10	0.59397	0.228334	0.841711	0.0195125	4.58634e-05	0.90793	0.000114221	5.00357e-05	0.0162236	0.0011225	0.443275	0.946483	0.00378242	0.843164	0.965125	0.283154	0.948625	0.00548149	0.000396718
ARHGEF1	0.89345	0.700171	0.227619	0.820164	0.954669	0.0788888	0.94364	0.289384	0.928426	7.89783e-06	0.271386	0.00107796	0.0752913	0.686889	0.79272	0.306402	0.942824	0.884765	0.754778	0.577763	0.797654	0.433336
MAP2K7	0.975968	0.585238	0.409449	0.925032	0.143866	0.88103	0.38141	0.934631	0.977574	0.658971	0.220511	0.750845	0.415144	0.686453	0.829854	0.0627531	0.00715346	0.550738	0.558617	0.759764	0.403178	0.646686
DNAJC10	0.395651	0.000137307	0.052452	0.219637	0.00577117	0.873866	0.363242	0.0332774	0.247909	0.0522932	0.139412	0.0665929	0.90491	0.854287	0.967431	0.941176	0.0805886	0.747959	0.000161155	0.984442	0.799546	1.42816e-13
PIK3C3	0.762058	0.943333	2.12177e-08	0.706104	3.56813e-06	0.97411	0.677098	0.000224217	0.30769	0.403324	0.179414	0.00926239	0.788665	0.374195	0.286559	0.0009753	0.00606128	0.788004	0.0338781	0.965461	0.189171	0.000143226
UBE2D4	0.781586	0.638622	0.0292339	0.470166	0.0310867	0.749801	0.0781921	0.348786	0.883125	0.0452702	0.34174	0.0531956	0.831911	0.350312	0.818014	0.0392641	0.51103	0.278997	0.703996	0.977881	0.752779	0.545841
SAR1A	0.342666	0.36716	0.0307655	0.355201	0.114726	0.659039	0.00181341	0.0158106	0.67331	2.89432e-09	0.0211522	0.810984	0.451946	0.933225	0.997373	0.170001	0.0848215	0.774558	0.00315011	0.797446	0.0794448	0.124201
STX7	0.93646	0.224472	5.57515e-08	0.790078	0.930768	0.649357	0.644879	0.472762	0.0805215	0.0740918	0.182571	0.00231222	0.0381439	0.703271	0.431613	0.332466	0.850322	0.460186	0.0110008	0.613725	0.398698	0.00338377
RAB21	0.502928	5.32143e-07	1.11482e-10	0.069801	0.0616536	0.973423	0.183134	0.00641246	0.391583	3.51517e-05	0.601113	0.230589	0.534987	0.84138	0.890089	0.633386	0.360257	0.9405	0.00945163	0.965413	0.180211	0.00292928
HSP90AA1	0.779365	0.066591	7.60312e-06	0.776137	0.0304909	0.231173	0.379305	1.07697e-06	0.966847	7.08533e-05	0.327193	0.0234439	0.494669	0.848854	0.774985	0.0744369	0.965647	0.373442	0.442888	0.987837	0.877175	0.427386
UBA5	0.311792	0.184234	0.53813	0.253357	0.476992	0.983769	0.452985	0.738689	0.469585	5.62038e-15	0.358298	0.00466597	0.718569	0.480779	0.45476	0.0222065	0.737228	0.681063	0.0144392	0.871512	0.696981	0.394557
RAB10	0.896862	0.47765	9.08817e-06	0.230925	0.895051	0.0555121	0.534402	0.803604	0.13056	0.848247	0.534608	0.000118904	0.625108	0.783588	0.452143	0.0292835	0.198644	0.416488	0.352904	0.930072	0.757504	0.00395564
DNAJA1	0.65343	0.000665036	1.73079e-16	0.652216	0.72839	0.850811	0.217257	0.175085	0.960183	0.204983	0.306461	0.00220398	0.85102	0.749034	0.910866	0.718511	0.714941	0.928072	0.564724	0.854915	0.648405	2.51044e-07
B4GALT1	0.413604	0.261228	0.436293	0.449675	0.124949	0.345835	0.0141249	0.366474	0.995934	8.67601e-07	0.0694584	0.00676165	0.620695	0.650866	0.902702	0.0519748	0.38192	0.709798	0.921582	0.892913	0.395935	4.23954e-17
EIF2AK1	0.916411	0.000417264	0.4058	0.0171293	0.00105076	0.888327	0.85982	0.00155277	0.911417	0.123034	0.0629852	1.36616e-07	0.539604	0.0319835	0.989644	0.843804	0.0209187	0.216379	0.710726	0.864864	5.36083e-05	0.57557
TMED2	0.343101	0.651607	0.0458666	0.0136555	0.00521103	0.924653	0.538444	0.00260616	0.913339	0.0212921	0.0388502	0.495826	0.940116	0.950409	0.884165	0.700781	0.983454	0.964802	0.104252	0.986025	0.743467	0.000374193
ERO1B	0.418417	0.886209	4.50744e-11	0.911603	0.0024104	0.545634	0.864072	3.91992e-17	0.598263	0.457605	0.810301	5.40197e-09	0.0514348	0.728033	0.605692	3.02751e-09	0.0173216	0.936586	0.776617	0.938915	0.0036605	0.0810099
ALG9	0.957335	0.704486	0.713234	0.307007	0.0278949	0.348777	0.493722	0.899168	0.979065	0.527003	0.36163	0.0723573	0.972226	0.571364	0.934107	0.0917533	0.509582	0.548244	0.489849	0.934156	0.975516	0.00169851
BAX	0.134698	0.00300145	0.0248695	0.939867	1.16106e-10	0.332017	0.00687274	0.0084202	0.146539	0.0700139	0.0125004	0.0187697	0.139368	0.611997	0.549557	0.013563	0.0117119	1.9908e-06	0.118859	0.317604	8.38446e-05	0.000842717
PIGS	0.985852	0.000537126	0.029721	0.760531	0.0137655	0.669796	0.621092	0.197342	0.311462	3.2229e-16	0.00358595	0.00756707	0.191707	0.551555	0.716559	0.28236	0.833986	0.33109	0.680595	0.862856	0.993227	0.938909
GMCL1	0.706892	0.0292103	0.954621	0.439145	0.473727	0.915362	0.170483	0.346054	0.451445	9.6173e-07	0.17038	0.0950012	0.0704471	0.824913	0.722581	0.349377	0.667552	0.376836	0.104299	0.839513	0.0352706	0.0579992
ALG6	0.606299	0.731193	1.22598e-10	0.910453	0.705025	0.809862	0.575485	2.16077e-09	0.790499	0.754209	0.65021	0.00179883	0.11374	0.685234	0.387787	0.893758	0.273449	0.944908	0.729977	0.591135	0.762887	0.016007
ASAP3	0.529216	0.000983096	0.142757	0.401655	0.0183249	0.575104	0.713649	0.119521	0.810471	1.4096e-30	0.00106254	0.777484	0.796857	0.0228983	0.704117	0.0981996	0.889502	0.935177	0.379593	0.839837	0.106432	1.66586e-09
EDEM2	0.943741	0.186206	5.16145e-07	0.494707	0.000267893	0.713018	0.0392114	0.0888912	0.760232	0.00201697	0.449283	0.137448	0.122573	0.709768	0.783588	0.954203	0.01856	0.23866	0.338816	0.544286	0.0201647	0.752965
NSFL1C	0.583175	0.224796	3.8159e-09	0.146483	0.489331	0.939219	0.0810667	0.131085	0.95784	0.000151358	0.00465564	0.0520503	0.867215	0.609392	0.760782	0.671667	0.826806	0.822432	0.0179083	0.83973	0.00018722	0.000102576
ERP29	0.915326	0.933391	0.715339	0.41113	0.000123876	0.850757	0.323192	0.00554613	0.979623	6.28381e-06	0.831051	0.000597942	0.836253	0.981056	0.642704	9.76871e-06	0.000442878	0.591537	0.216984	0.989001	0.632267	0.86254
GANAB	0.429938	0.000123262	2.92232e-13	0.698122	0.749894	0.924857	0.922632	0.284269	0.547454	0.341236	0.315338	5.70706e-05	0.109841	0.211054	0.845646	0.0369965	0.392	0.839623	0.762188	0.902078	0.951277	3.35817e-05
DNAJB11	0.97334	2.07506e-07	1.53373e-48	0.298716	0.632982	0.37746	0.439958	0.000776586	0.901571	6.61822e-10	0.582157	2.65425e-08	0.0418805	0.387193	0.708341	0.917066	0.819638	0.929596	0.569838	0.799531	0.125875	8.47206e-12
RAB11FIP3	0.97435	0.0110572	3.88065e-22	0.0180358	0.000887691	0.971731	0.862199	0.0065903	0.998592	0.0100088	0.779239	0.390828	0.900758	0.80567	0.980837	0.00068738	3.58462e-05	0.916132	0.809705	0.696347	0.087203	0.0320829
EXOC1	0.955461	0.525861	0.0166572	0.977434	0.196869	0.225394	0.0337153	0.358941	0.792377	0.900474	0.736585	0.000280045	0.958652	0.85372	0.768015	0.000155385	0.0119549	0.328576	0.0564113	0.835817	0.897757	0.299419
SNAP23	0.621983	0.278195	3.24424e-18	0.505691	0.063156	0.672401	0.0917372	0.0610126	0.668371	4.5072e-05	0.996486	0.445044	0.756681	0.763588	0.867767	0.0145683	0.22815	0.770124	0.68578	0.405172	0.039196	5.70142e-05
TBC1D2	0.997971	0.42847	0.575643	0.710017	0.000737199	0.831876	0.446993	0.488803	0.896382	0.00378914	0.163205	1.89891e-16	0.452335	0.909176	0.954123	0.276093	0.89955	0.169307	0.45666	0.915076	0.475413	1.95389e-05
HSP90AB1	0.325389	0.00529894	6.42963e-15	0.0545873	0.171865	0.533806	0.594806	4.58772e-06	0.496858	5.51618e-06	0.597473	0.00242841	0.0948254	0.796589	0.986413	0.527858	0.90113	0.0921631	0.0164412	0.789914	0.00168679	1.13926e-05
RAB18	0.885554	0.285787	5.33237e-05	0.0957604	0.263549	0.758063	0.538389	0.244273	0.921755	2.27483e-09	0.456085	0.181972	0.695428	0.487248	0.94554	0.714671	0.0270548	0.913855	0.880275	0.954545	0.342347	0.360509
STX1B	0.891465	0.00429715	2.92742e-12	0.877663	0.889772	0.959332	0.264035	0.952163	0.0256175	1.3861e-06	0.0437653	0.0105539	0.301913	0.442239	0.900825	0.649603	0.151846	0.596913	0.234664	0.855315	0.350291	1.34381e-13
SNAP29	0.730068	0.242984	8.89692e-11	0.344679	0.376881	0.830093	0.895538	0.000213462	0.742003	0.307305	0.727627	0.770819	0.747199	0.524562	0.953208	0.511357	0.19808	0.754947	0.0087815	0.814345	0.937105	0.985533
DERL3	0.418361	0.586071	4.21671e-11	0.479999	0.0123543	0.00781622	0.926632	5.48507e-05	0.262392	0.100161	0.448625	0.105106	0.00185215	0.0828247	0.752626	0.490022	0.0225056	0.919409	0.797514	0.68822	0.421179	0.837791
TBC1D10A	0.520666	0.00310159	0.000561511	0.473529	0.000295361	0.377813	0.278007	0.000656032	0.87852	0.0067112	0.0223903	0.320652	0.997252	0.504332	0.910346	0.440132	0.285294	0.11087	0.305892	0.987837	0.128384	7.83204e-07
CYTH4	0.847839	0.812157	0.00667665	0.709871	0.00269826	0.652985	0.568592	0.00377561	0.0650878	1.65106e-10	0.0183324	0.989471	0.00393785	0.867747	0.902188	0.744806	0.630989	0.645271	0.83628	0.906511	6.48772e-05	0.202227
GGA1	0.414166	0.000879647	0.463551	0.00174182	0.0555292	0.811982	0.107045	0.798227	0.859782	0.43493	0.761066	0.798277	0.495119	0.192774	0.995786	0.274573	0.416446	0.0981973	0.200454	0.873745	0.906716	0.00316249
PICK1	0.779537	0.00100211	0.0398492	0.196939	0.408439	0.749162	0.722142	0.347277	0.963718	1.1829e-06	0.0747361	0.869303	0.37234	0.0252321	0.996043	0.0699609	0.000971867	0.0235718	0.450861	0.982733	0.757103	0.153688
KDELR3	0.0279009	0.01885	1.42882e-06	0.512984	2.93717e-07	0.631823	0.0119071	0.00406703	0.847043	8.38845e-11	0.668435	0.172822	0.540521	0.0272791	0.408496	0.885338	0.531907	0.791558	0.754778	0.598118	0.80374	0.337023
RAB36	0.974558	0.388749	0.0303651	0.226153	0.412837	0.492096	0.330935	0.00012864	0.944082	3.5627e-12	0.377693	0.00861582	0.655078	0.446264	0.856815	5.8549e-08	0.152804	0.19485	0.78039	0.66059	0.256442	2.15857e-10
AP1B1	0.455864	0.16971	1.74516e-18	0.593994	0.0464838	0.345456	0.735799	0.996527	0.677418	2.05171e-13	0.0660842	0.274412	0.831321	0.36749	0.704099	0.258257	0.0869138	0.217819	0.962442	0.979936	0.617144	0.186133
SGSM3	0.177225	0.00180774	0.00107529	0.246744	6.05908e-05	0.141306	0.993898	0.256771	0.832548	0.000285104	0.877932	0.00606721	0.588358	0.0578204	0.85876	0.220973	0.0196206	0.0142801	0.446509	0.85671	0.393752	2.15556e-10
IFT27	0.917018	0.0498502	0.0275315	0.642236	0.379281	0.398507	0.19277	0.488998	0.968081	0.219898	0.220322	0.304598	0.726371	0.000325994	0.427248	0.0219801	0.0954511	0.935501	0.442357	0.816626	0.000836041	0.000470903
RBX1	0.914584	0.0511326	6.45334e-10	0.410436	0.109546	0.780839	0.253513	0.783607	0.785614	0.620017	0.110364	0.91388	0.707238	0.213532	0.794621	0.110066	0.14433	0.340566	0.534003	0.80523	0.192383	0.199032
PIGH	0.24213	0.492963	2.81191e-29	0.740048	0.500117	0.948979	0.223503	7.59736e-06	0.743257	0.0209793	0.0600402	0.584428	0.519046	0.796865	0.890072	0.0222065	0.333106	0.987616	0.0183962	0.950398	0.747671	2.10008e-09
VTI1B	0.12381	0.46696	0.0841403	0.924523	0.223646	0.978382	0.437685	1.047e-07	0.961365	0.102989	8.27212e-06	0.495555	0.771521	0.871635	0.970177	0.0854689	0.959605	0.90228	0.321263	0.809355	8.99044e-05	0.0834812
TMED8	0.985968	0.0445798	6.42395e-18	0.966325	0.000456877	0.402532	0.0755977	0.162263	0.727451	0.90865	0.369677	0.284211	0.273661	0.846376	0.838666	1.38291e-06	0.846966	0.987456	0.410966	0.987837	0.0371907	0.88817
GALNT16	0.743887	0.0411695	1.51641e-16	0.0683309	0.0903506	0.922141	0.186778	0.211852	0.918503	8.32469e-28	0.000209757	0.962716	0.768329	0.520651	0.429392	0.0722673	0.00152211	0.668548	0.561244	0.733681	0.362175	4.02474e-17
ARHGAP5	0.404224	0.452989	0.364039	0.925246	0.00210519	0.699263	0.663313	0.710992	0.870062	0.00183776	0.859815	0.183933	0.212783	0.658157	0.904813	0.329545	0.32428	0.916128	0.270278	0.966767	0.739989	0.00900416
SRP54	0.18581	0.0161577	0.448676	0.767771	0.0029515	0.969381	0.272784	0.00611339	0.855235	0.195432	0.365308	3.24707e-05	0.348242	0.999234	0.626388	0.534431	0.851292	0.656932	0.34467	0.550556	0.630238	0.197078
SEC23A	0.151001	0.203846	0.238501	0.977219	0.130541	0.79773	0.505324	6.14708e-05	0.974258	0.421678	0.138662	5.70414e-09	0.882465	0.696834	0.872618	0.0598088	0.552923	0.997103	0.694383	0.81625	0.0515718	0.671274
DNAJC5	0.889306	0.337357	8.19224e-05	0.154908	1.04918e-12	0.197138	0.473822	0.156381	0.93387	0.00351265	0.00599847	0.200402	0.812533	0.493446	0.549557	0.094445	0.911809	0.102788	0.937455	0.987837	0.0892538	5.9617e-06
ARFGAP1	0.723023	0.193811	0.0377372	0.196745	3.29361e-05	0.841886	0.236338	0.0011083	0.815468	0.0245138	0.00180984	0.0138561	0.864955	0.0852216	0.215418	0.139589	0.848867	0.904098	0.795853	0.980938	0.140034	3.38612e-06
SEC23B	0.93821	0.0397853	0.270857	0.822249	0.495159	0.792062	0.609772	0.575541	0.809648	0.00903939	0.927188	0.0140434	0.520397	0.716367	0.534287	0.00361217	0.105391	0.809029	0.174978	0.565716	0.085877	0.00575494
PIGU	0.962525	0.0108129	0.00040966	0.737112	1.03246e-15	0.72627	0.044092	0.451331	0.863302	3.5889e-07	2.26668e-05	8.46854e-05	0.490484	0.616693	0.464129	0.480043	0.59296	0.532858	0.906688	0.934288	0.00131725	1.00511e-05
SMCHD1	0.579951	0.000537126	1.81247e-07	0.776992	0.000337131	0.347328	0.158033	0.0421878	0.981025	0.504616	0.0598332	0.000580077	0.985385	0.601791	0.455855	0.283447	0.336806	0.876862	0.884267	0.683818	0.364788	6.00792e-11
ALG13	0.960048	2.58008e-06	3.64729e-25	0.628609	0.59493	0.402153	0.80101	0.335349	0.702036	4.24662e-06	0.522473	0.00068792	0.015068	0.9337	0.665632	0.00217846	0.943289	0.557839	0.902355	0.965805	0.0113436	0.000174945
EEA1	0.844698	0.0474774	4.20957e-05	0.156736	0.568204	0.915404	0.466882	0.670212	0.71948	0.801475	0.939392	0.87276	0.431559	0.950067	0.552021	0.44394	0.851783	0.426433	0.0801876	0.457453	0.688438	0.885354
DNAJC3	0.9243	0.93591	0.835724	0.86895	0.822564	0.545615	0.31839	0.100627	0.877485	0.00112533	0.0453968	0.000291391	0.948266	0.946669	0.974134	0.987372	0.00483314	0.546518	0.620131	0.667427	0.663342	2.32421e-11
UGGT2	0.712466	0.0248516	0.00796503	0.856222	0.000190987	0.853246	0.899809	0.841886	0.673069	0.0141808	0.602277	0.123204	0.0568455	0.683023	0.987498	0.220102	0.148844	0.0535762	0.19543	0.95474	0.167427	0.0268581
ARHGEF7	0.418361	0.170422	0.00190205	0.212099	6.50611e-09	0.981791	0.086833	0.626809	0.457704	2.16216e-10	0.910007	0.544835	0.404773	0.193874	0.987286	0.379559	0.0361336	0.0431527	0.93643	0.723848	0.0716921	0.431827
HAS3	0.693952	0.0170146	1.07753e-05	0.361067	0.0223099	0.739127	0.000345996	0.111943	0.997661	0.755658	0.51043	0.0282847	0.696718	0.964192	0.668543	0.111394	0.0194224	0.243174	0.771481	0.562228	0.839308	3.89358e-08
COG4	0.766548	0.263288	3.78228e-08	0.326285	0.00147995	0.552084	0.225128	0.621569	0.494249	0.394786	0.954783	0.176032	0.768011	0.382251	0.725968	0.00341999	0.0202278	0.795814	0.146884	0.66286	0.277746	2.52266e-05
STUB1	0.735168	0.0175352	1.91982e-05	0.0522562	0.750249	0.436921	0.0513022	0.839788	0.891894	4.07034e-06	0.884191	0.15477	0.352896	0.331601	0.439205	0.570726	0.927088	0.84762	0.237314	0.957554	0.273471	0.572435
GGA2	0.964618	0.123721	4.46211e-07	0.967838	0.00342912	0.547471	0.0447783	2.37286e-11	0.232796	0.57347	0.813128	0.0146645	0.329568	0.498871	0.857567	0.0159566	0.19808	0.869334	0.788017	0.825668	0.020527	0.111117
STX4	0.980338	0.697695	0.048609	0.814678	0.0456929	0.414922	0.633212	0.327429	0.741233	0.379336	0.0558643	0.0309791	0.81387	0.768776	0.929508	0.00389148	0.964794	0.581892	0.93756	0.913	0.881364	0.000266614
AP3B2	0.431811	0.05636	0.81278	0.836788	2.06923e-11	0.612076	0.339482	1.20819e-05	0.249578	5.31286e-15	0.182344	0.0495119	0.564104	0.881035	0.88209	4.42789e-11	0.0570008	0.822289	0.101599	0.827602	0.00109817	3.16521e-18
RAB11A	0.955292	0.000182874	8.4524e-12	0.0505114	7.12791e-07	0.0359895	0.226902	0.0117107	0.871716	0.220468	0.00410897	0.207693	0.853393	0.719463	0.831942	0.0656443	0.79678	0.222073	0.5224	0.993162	0.524498	7.57237e-14
RAB2A	0.80691	0.766612	0.000448224	0.579344	0.361564	0.253008	0.906955	0.00141295	0.807912	0.0562158	0.122757	0.733492	0.198994	0.892312	0.861572	0.792824	0.0343207	0.810521	0.0984494	0.588622	0.200955	1.10845e-05
TUSC3	0.379064	0.101972	0.0535397	0.607615	0.406544	0.639998	0.588231	0.0512116	0.794908	0.0024706	0.0382631	0.265112	0.108446	0.678865	0.395186	4.93628e-05	0.133761	0.200915	0.191447	0.993465	0.00940604	0.054001
STX10	0.64951	0.720577	3.73517e-09	0.644232	0.956648	0.69991	0.272868	0.283065	0.708401	0.438357	0.75414	0.337119	0.880535	0.17604	0.762692	0.738449	0.318209	0.627738	0.516999	0.774795	0.79202	0.0185723
TBC1D17	0.200879	0.0384042	2.76253e-14	0.411387	0.773977	0.51412	0.641022	0.0336931	0.501711	7.97163e-06	0.349089	0.0188523	0.477781	0.795193	0.733379	0.235536	0.0444982	0.740509	0.32223	0.959602	0.869916	0.623313
PLIN3	0.801425	0.526079	0.297367	0.0638283	0.163563	0.0255362	0.00420986	0.86377	0.900475	0.000723784	0.324343	0.586144	0.386794	0.83155	0.642704	0.0748784	0.00535476	0.812826	0.647524	0.903863	0.023334	5.45393e-12
NAPA	0.901247	0.171464	2.47005e-10	0.811003	0.654082	0.0034339	0.796404	0.107376	0.752294	0.864033	0.992347	0.000381229	0.333912	0.745372	0.96937	0.439573	0.126909	0.543242	0.0188189	0.996317	0.95328	0.435893
KDELR1	0.241696	0.588771	0.26463	0.384037	0.00394984	0.578831	0.186891	0.00300868	0.657346	0.297895	0.467159	0.526981	0.707543	0.680938	0.961568	0.791554	0.331728	0.522989	0.523977	0.852985	0.929959	0.691115
CYTH2	0.822767	0.115706	1.07739e-17	0.747087	0.14188	0.237643	0.727097	0.335511	0.553648	0.0828311	0.477597	0.0034714	0.878716	0.986227	0.987281	0.145013	0.397632	0.965245	0.932557	0.999017	0.527324	1.29054e-05
HAS1	0.148695	0.557351	0.922026	0.00566086	0.595539	0.310845	8.92021e-06	1.20765e-05	1	0.00317857	0.788895	0.0210065	0.568151	0.52293	0.983683	0.0141352	0.666506	0.918013	0.666878	0.571562	0.714033	1
RAB3D	0.916411	0.0543332	0.0792919	0.615482	0.000460292	0.238349	0.168479	0.70194	0.655164	3.36117e-15	0.1076	0.546694	0.146003	0.739954	0.996949	0.129483	0.462324	0.758945	0.0522849	0.770166	0.669932	0.0947929
RAB3A	0.485564	0.722258	2.34195e-14	0.0256523	0.00233583	0.76022	0.134055	0.48249	0.999112	3.35853e-07	0.44735	0.949428	0.186067	0.927513	0.717446	1.16381e-12	0.991116	0.293753	0.568276	0.987837	0.107659	0.0248086
COPE	0.595646	0.374159	0.0057752	0.925941	0.116989	0.409093	0.101882	0.918526	0.951305	0.0656481	0.864738	0.572249	0.94195	0.256901	0.889304	0.0229127	0.0104581	0.165249	0.713685	0.963935	0.408179	0.369873
BET1	0.890313	0.171345	0.313024	0.55048	0.0914081	0.570545	0.05818	0.0286949	0.928976	5.27273e-07	0.927848	0.0225372	0.647778	0.0570801	0.722672	0.122328	0.523078	0.0948768	0.154352	0.652347	0.982	0.284874
STX1A	0.627503	0.157911	1.98903e-05	0.896011	0.0811415	0.735045	0.535422	0.00153004	0.972247	1.73008e-05	2.03109e-06	0.0298651	0.0798701	0.0214217	0.23032	0.340497	0.0115876	0.328427	0.911964	0.400575	1.64613e-05	4.77276e-09
AP1S1	0.705545	0.172354	3.19655e-05	0.58696	0.378224	0.590599	0.0133681	0.803829	0.732743	4.99974e-16	0.60801	0.188694	0.0971596	0.256012	0.309542	0.848926	0.969901	0.617243	0.991464	0.987837	0.62532	0.373479
AGR2	1	0.062946	1.33835e-14	0.944338	4.06725e-09	0.568386	1	0.251758	0.893261	1	0.656504	0.0128563	0.114273	0.653527	0.904813	0.00404119	0.683798	0.0634791	1.45898e-07	0.799351	0.444444	1.68186e-06
YKT6	0.0564335	1.07649e-06	4.70347e-26	0.852825	0.000111097	0.908613	0.266406	1.89535e-05	0.616104	0.464895	7.9008e-05	1.39296e-15	0.90059	0.0208914	0.556015	0.473143	0.383235	0.0168623	0.178634	0.609893	0.0145697	2.46129e-07
GALNTL5	1	1	1	1	1	1	0.0527179	1	1	0.00707588	1	1	1	1	1	1	1	1	1	1	1	1
SEC61B	0.246467	0.0613028	3.27665e-10	0.67563	0.0683718	0.485348	0.834649	0.986083	0.961365	0.280157	0.283406	0.0898226	0.489982	0.720967	0.91277	0.104247	0.575697	0.323703	0.521622	0.965461	0.45189	1.27774e-11
TBC1D13	0.283234	0.023152	5.88562e-08	0.527865	0.0501437	0.951135	0.0101756	0.78875	0.79835	1.42671e-05	0.0888669	0.0948752	0.706041	0.951642	0.981845	0.00038046	0.132795	0.828262	0.6762	0.773921	0.558583	0.167021
BAG1	0.651771	0.00642393	1.63224e-19	0.156736	0.000204767	0.425196	0.942798	0.0010369	0.948586	0.886088	0.0020743	4.23564e-06	0.282737	0.840668	0.473873	0.118983	0.000721863	0.0749351	0.235931	0.965666	0.221938	0.550291
DNMBP	0.324212	1.49011e-06	4.57014e-19	0.627496	0.029356	0.610236	0.581979	0.0754046	0.732871	0.313487	0.00810429	0.00197278	0.947651	0.292858	0.765674	0.19528	0.391916	0.851878	0.0013692	0.68822	0.680913	1.90207e-16
RAB11FIP2	0.747189	0.0140621	9.67991e-08	0.220316	0.0363465	0.552315	0.0863417	0.393797	0.177464	2.13205e-09	0.0422575	0.00155216	0.12118	0.415232	0.87618	0.406996	0.0541357	0.0761078	0.0906981	0.773921	0.523611	0.999841
GBF1	0.389676	0.535431	0.000146192	0.764664	0.0639579	0.26111	0.000200112	0.904838	0.643999	0.00125019	0.548894	0.640485	0.87771	0.96884	0.503885	0.444678	0.102442	0.900216	0.000258705	0.864535	0.482426	0.000312115
TBC1D12	0.882381	0.0141973	3.96362e-29	0.52849	0.0408409	0.973747	0.724737	0.114504	0.920736	0.264928	0.659815	0.00220416	0.276164	0.453584	0.916006	0.35171	0.316287	0.891027	8.81155e-06	0.92112	0.0240174	0.000384448
GIT1	0.984595	0.00518429	4.07024e-09	0.346718	2.11976e-05	0.917681	0.418919	0.0194066	0.765964	1.22009e-10	0.00010205	1.1855e-05	0.821473	0.927321	0.784382	0.169313	0.929444	0.400545	0.108747	0.876679	0.103922	0.000396718
GOSR2	0.697158	0.00304283	0.0195816	0.747087	0.138209	0.123309	0.229731	0.0368962	0.890879	1.60389e-13	0.028406	5.94854e-07	0.795018	0.620461	0.92605	0.320431	0.185187	0.333664	0.527074	0.991321	0.773718	0.000978182
PIGL	0.447963	0.000699741	2.12584e-09	0.0952924	0.610761	0.091188	0.595292	0.287261	0.479321	0.0575522	0.0229613	0.297597	0.0749352	0.612988	0.828272	0.0453366	0.938439	0.921322	0.781308	0.857365	0.163144	0.000215591
GOSR1	0.812276	0.00792591	4.40445e-07	0.48939	0.913072	0.146901	0.33825	0.329361	0.367615	0.855726	0.878767	4.35698e-05	0.128555	0.288392	0.728565	0.0175859	0.448419	0.560189	0.873094	0.969729	0.81709	0.276705
AKAP10	0.433201	0.556507	5.232e-21	0.925449	0.000347686	0.946898	0.00801565	0.170013	0.184008	0.939702	0.00935296	0.0402532	0.122277	0.187901	0.925599	0.32327	0.48855	0.555594	0.11769	0.988181	0.000210509	0.425275
CYTH1	0.710105	0.817936	8.98218e-07	0.553453	0.0380043	0.543711	0.162141	0.285767	0.951305	0.664125	0.207433	0.993283	0.512501	0.0714906	0.82559	0.979061	0.935349	0.844407	0.0347497	0.526981	9.31626e-06	0.189331
RAB5C	0.709975	0.479318	1.66569e-19	0.807371	0.786997	0.404402	0.152478	2.35548e-05	0.515482	0.182313	0.888819	0.277512	0.878799	0.406504	0.800547	0.0187391	0.696291	0.88003	0.156287	0.830431	0.9854	0.329411
RAB34	0.477531	0.385425	0.117105	0.711705	0.756688	0.998066	0.186109	0.0175434	0.987782	6.80614e-17	0.0204482	0.327892	0.664755	0.722773	0.932386	0.23906	0.154544	0.0745681	0.975287	0.794241	0.929138	0.272868
UBE2D3	0.711185	0.803446	0.00381517	0.526177	0.00601032	0.0136205	0.25074	0.759184	0.700493	0.9793	4.82212e-12	0.756871	0.111579	0.619451	0.570821	0.230962	0.295317	0.81153	0.94827	0.926295	0.000191929	0.911079
TBC1D9	0.786482	0.183068	5.56016e-44	0.935743	0.945164	0.579417	0.585842	0.0740079	0.411041	0.000267886	0.0301068	0.710569	0.222143	0.0728211	0.912509	0.0241083	0.160848	0.48391	0.0351267	0.80511	0.389059	0.199258
WFS1	0.746532	0.011045	3.51606e-32	0.0978146	0.389065	0.884356	0.861237	0.000123842	0.821438	0.00127671	0.94605	0.8567	0.412068	0.116351	0.987946	0.0456471	2.1535e-05	0.8989	0.150131	0.885741	0.753126	1.45238e-10
GALNT7	0.46469	0.00375978	5.45183e-16	0.629442	7.04473e-07	0.979718	0.546016	0.891249	0.870051	0.00277536	0.0748511	0.000337535	0.402802	0.783946	0.812113	0.879724	0.0151654	0.639723	0.475503	0.987837	0.184937	3.92952e-11
TBC1D19	0.936286	0.902837	3.51647e-23	0.711388	0.00502184	0.426133	0.677925	0.0903495	0.961365	0.175246	0.266732	4.4204e-06	0.0144321	0.847988	0.776038	0.148636	0.14848	0.572477	0.0914151	0.96474	0.0531282	0.475558
CRYAB	0.0956191	0.458457	3.04465e-41	0.535346	0.00633164	0.640436	0.339482	0.166747	0.870358	1.59842e-13	0.0553729	0.348552	0.0501596	0.871061	0.451897	0.433513	0.0209721	0.133482	0.0473679	0.982733	0.000172649	5.44974e-10
HSPA8	0.606755	0.100721	2.71127e-06	0.24254	0.00229399	0.776399	0.111392	0.251403	0.719159	3.88776e-06	0.52927	0.955294	0.852095	0.627094	0.963155	0.340206	0.959751	0.963869	0.702011	0.999017	0.595522	0.0953929
GALNT18	0.433485	0.125584	2.02338e-08	0.797956	0.818514	0.969381	0.0409578	1.28871e-06	0.629067	7.92039e-24	0.990516	0.348348	0.260551	0.592059	0.704099	0.177813	0.668398	0.633036	0.0134259	0.977384	0.959831	0.0136435
STX2	0.134698	0.13985	0.705652	0.672344	0.328652	0.628494	0.72956	0.502494	0.947187	0.435172	0.00930028	0.208894	0.0265216	0.858882	0.463926	0.120166	0.0137838	0.315445	0.545524	0.742998	0.991934	0.00369302
COPZ1	0.919365	0.165519	9.98366e-11	0.810558	0.00437284	0.922514	0.148075	0.460275	0.923384	7.5887e-05	0.309137	0.368975	0.98326	0.992971	0.585538	0.562653	0.2272	0.245684	0.00639235	0.749393	0.449023	0.126039
TBC1D30	0.915326	9.50695e-06	0.0093686	0.484898	0.0596739	0.608181	0.151559	0.167538	0.505668	0.21352	0.00587185	0.00151768	0.852912	0.0727717	0.913631	0.00891867	0.00326469	0.522364	4.94441e-08	0.688672	0.474653	4.99696e-13
RAB5B	0.796007	0.00010873	2.32034e-16	0.912717	0.0256854	0.218651	0.428062	0.136183	0.973639	0.246115	0.804491	2.92436e-05	0.694565	0.175578	0.96937	0.0674166	0.869097	0.563263	0.0332231	0.968326	0.398388	7.5317e-05
RAB35	0.706892	0.545673	1.30626e-05	0.619061	0.00032675	0.770151	0.896104	0.465543	0.93243	0.281939	0.0286074	0.297891	0.261246	0.322723	0.818685	0.809604	0.273273	0.663611	0.667691	0.967913	0.662586	0.939105
MAN1A1	0.849977	0.195493	3.72795e-08	0.429794	0.433181	0.754727	0.93143	0.349038	0.936367	0.944783	0.916832	0.773226	0.350996	0.960808	0.923221	0.000232961	0.849039	0.40493	0.00472412	0.90015	0.093585	0.0155014
BAG2	0.895	0.20036	1.54443e-38	0.318773	0.876827	0.243794	0.011776	0.0210306	0.956967	0.735212	0.0547861	0.0279399	0.824235	0.731333	0.986413	0.639085	0.982735	0.949169	0.190736	0.978506	0.00641907	0.639431
RAB23	0.583453	0.39633	1.42702e-10	0.846068	0.1201	0.214011	0.259182	0.80905	0.84669	0.0276261	0.109675	0.000747466	0.358638	0.98666	0.800942	0.565074	0.053096	0.758219	0.252762	0.867949	7.38193e-05	0.621363
GPLD1	0.484663	0.887129	0.467218	0.356439	0.815837	0.839359	0.0367435	0.766612	0.369625	0.000228457	0.429041	0.561799	0.550135	0.978271	0.987281	8.46806e-10	0.329929	0.97345	0.0819936	0.775244	0.12671	9.32696e-12
EXOC2	0.935299	0.338091	3.71025e-15	0.719118	0.272626	0.701448	0.439655	0.673206	0.408203	0.379323	0.635949	0.000454062	0.475792	0.376044	0.707096	0.0977739	0.431265	0.294203	0.00732429	0.945763	0.549799	0.962623
KIF20A	0.173513	3.62885e-05	7.82749e-39	0.919634	0.704012	0.385048	0.0405638	0.00177915	0.0315382	0.936741	9.13701e-09	4.56396e-10	0.0787625	0.601713	0.575044	0.000267137	0.00121657	0.838349	0.25873	0.865176	0.155894	2.74785e-11
SKP1	0.617786	0.00122918	1.11694e-33	0.433736	0.714948	0.459583	0.000178683	0.479021	0.929978	0.0173344	0.00358672	4.64051e-07	0.3988	0.200493	0.928826	0.361516	0.647382	0.679918	0.649336	0.920833	1.82671e-05	0.270972
SEC24A	0.530956	0.79558	0.846594	0.583697	0.00134283	0.0448968	0.900471	0.947614	0.923283	0.0668868	0.162812	0.954731	0.130115	0.458507	0.299955	0.988605	0.752609	0.994669	0.36598	0.741094	0.308427	0.901399
BNIP1	0.984872	0.569921	0.0407434	0.536153	0.00390017	0.480343	0.0757959	0.0927887	0.9878	0.700957	0.475908	0.514186	0.692808	0.367516	0.534287	0.00715518	0.086091	0.0942141	0.413095	0.970472	0.984866	0.373239
ACAP2	0.836247	0.0274575	0.00148519	0.399916	0.712442	0.921357	0.740073	0.135424	0.526401	5.63021e-06	0.246776	0.0130634	0.0997753	0.973915	0.68721	0.483207	0.12442	0.346967	0.0927093	0.910948	0.432137	8.91811e-13
SSR3	0.625442	0.000120536	2.17147e-09	0.988832	0.00167391	0.877874	0.21995	0.000258084	0.569701	0.000108954	0.727965	0.0203711	0.579043	0.48699	0.784234	0.766983	0.391087	0.869152	0.329249	0.792022	0.361741	0.756509
SPCS1	0.86946	0.15703	5.00161e-11	0.0450326	0.877305	0.281716	0.0875031	2.68068e-05	0.929863	0.00995324	0.0125659	0.0442027	0.0782782	0.376858	0.847358	0.980143	0.0376306	0.944284	0.647955	0.855487	0.478222	0.243861
MOGS	0.418541	0.0446878	5.74261e-26	0.0185735	0.610414	0.994997	0.951702	4.0594e-06	0.762941	0.0902219	0.245787	6.68455e-07	0.0117122	0.926312	0.406928	0.143569	0.262214	0.685461	0.201662	0.86112	0.147223	0.535933
GALNT3	0.679813	0.0338344	8.46806e-09	0.748933	0.01886	0.43985	0.727999	0.00346347	0.459427	3.79614e-07	0.159677	0.121717	0.66417	0.305331	0.681322	0.429057	0.6988	0.871639	0.00282334	0.749204	0.612887	0.117526
EDEM3	0.958388	0.207199	1.17399e-15	0.544845	1.58632e-05	0.935325	0.421521	0.0582742	0.52063	0.000185306	0.543079	0.145281	0.23315	0.866408	0.443033	0.156993	0.0446163	0.347174	0.00656652	0.914783	0.173031	0.00144466
ARHGEF2	0.101633	0.598388	2.91274e-07	0.0240932	0.000661045	0.210642	0.490937	0.254892	0.783155	0.0326163	1.05654e-05	4.12197e-10	0.66978	0.422017	0.58686	0.998695	0.793371	0.30233	0.578988	0.947318	0.740319	0.00957821
FBXO2	0.277598	0.443353	0.904333	0.600763	0.00202997	0.726161	0.0351901	0.125723	0.934002	0.0159596	0.44287	0.451616	0.947039	0.95973	0.985709	0.194763	0.990359	0.20578	8.51478e-05	0.736273	2.49266e-06	5.50317e-06
FBXO6	0.203688	0.943333	6.82849e-06	0.611832	0.0774132	0.32955	0.036092	0.0931354	0.8152	0.941433	0.00023091	0.0130951	0.403561	0.555859	0.916191	0.0198675	0.0123615	0.921322	0.934987	0.759764	0.801463	0.000619204
DNAJC6	0.89732	4.70269e-09	1.38795e-06	0.846813	0.00858889	0.579621	0.201194	0.0240398	0.928087	0.000935844	0.118275	7.5763e-08	0.553149	0.765538	0.869096	1.24074e-11	0.679874	0.116391	0.269111	0.287545	0.00515147	5.87201e-09
RAB29	0.97334	0.0136974	1.81672e-10	0.639064	0.3808	0.639561	0.231711	0.300181	0.287146	0.535994	0.487437	0.981131	0.87518	0.242717	0.864838	0.918588	0.9656	0.709798	0.48632	0.998035	0.340625	0.000172831
TMED5	0.534193	0.0427014	0.0389724	0.451197	0.615336	0.752729	0.448605	0.21356	0.510625	2.91929e-11	0.243723	0.000299554	0.671781	0.816318	0.607727	0.843701	0.486993	0.728272	0.954143	0.360404	0.881389	0.334533
VAMP4	0.849952	0.933558	6.79287e-20	0.30078	0.547859	0.801749	0.344985	0.0612324	0.518765	2.03607e-14	0.122015	0.736883	0.815436	0.970211	0.340821	0.00107812	0.272441	0.337065	0.00140646	0.976497	0.515278	0.000615201
MAN1C1	0.520596	0.129473	3.15749e-14	0.854491	0.185658	0.965355	0.704168	0.0024595	0.917742	0.749509	0.892725	0.00117042	0.648845	0.646845	0.594691	0.0511673	0.697196	0.85187	0.561474	0.757967	0.0339074	0.00300596
STX12	0.0432527	0.637153	0.17998	0.799144	0.317303	0.0177864	0.290427	0.0320378	0.65028	8.27163e-37	0.0593292	0.0751363	0.0697901	0.895373	0.994801	0.850013	0.703355	0.533139	0.837759	0.233744	0.00818804	5.66048e-08
TXNDC12	0.378588	0.0155987	1.01403e-23	0.890785	0.992175	0.843324	0.382929	1.69183e-06	0.973639	1.23302e-18	0.0482834	0.161805	0.173247	0.675235	0.807763	0.500216	0.0141785	0.94057	0.89449	0.585519	0.942301	0.398105
ATF6	0.514536	8.88514e-08	1.40971e-08	0.655117	0.0103449	0.913789	0.481262	0.161307	0.523811	0.795272	0.0373648	0.548434	0.114563	0.767494	0.937567	0.635283	0.657261	0.826284	0.991748	0.983341	0.210685	0.820421
SPCS2	0.706892	0.625069	0.6144	0.69384	0.655918	0.864415	0.0053498	0.0483659	0.835276	7.37354e-06	0.612532	0.298133	0.357006	0.744457	0.957657	0.577831	0.846138	0.749057	0.903071	0.778564	0.775346	0.195496
RAB32	0.445247	0.203416	1.14418e-14	0.862148	0.0532955	0.401062	0.907033	0.0317547	0.85204	0.464821	0.0795053	0.844575	0.881313	0.700449	0.710659	0.0335055	0.998095	0.491627	0.0924944	0.994141	0.553332	1.04506e-10
VAMP8	0.4273	0.425499	0.444141	0.150303	0.771589	0.0637193	0.0747954	0.301047	0.736899	4.74156e-05	0.642814	0.300895	0.31308	0.755058	0.52732	0.00608573	0.0460583	0.0594698	0.803052	0.987837	0.878384	0.385336
RPN2	0.345945	0.0114596	1.16609e-09	0.262417	2.22223e-06	0.86183	0.54145	0.0045782	0.987782	0.520956	0.393042	0.332498	0.0771163	0.241789	0.488947	0.903313	0.24243	0.14019	0.971094	0.699048	0.0138205	0.000396718
PIGZ	0.82655	0.047636	4.87467e-06	0.346707	0.969173	0.467013	0.436663	0.534086	0.93243	7.41013e-14	0.724102	0.00592977	0.562183	0.889194	0.788341	0.000603038	0.377513	0.59162	0.314483	0.986025	0.00130407	0.240509
RAD23B	0.3571	4.04709e-07	0.00621789	0.197003	0.559013	0.706185	0.00300714	0.730882	0.941673	0.00835618	0.0506202	0.000391569	0.953096	0.35877	0.935865	0.327759	0.00193355	0.865039	0.551583	0.69861	0.401765	0.212653
RAB14	0.268421	0.131549	3.17739e-06	0.16232	0.0493541	0.651592	0.277646	0.0175299	0.675972	0.254756	0.00120081	0.0413084	0.703516	0.54835	0.924597	0.553352	0.0851978	0.916128	0.0066471	0.947318	0.326335	0.000254869
GALNT12	0.984338	0.00159014	2.59437e-09	0.710452	0.0175349	0.203828	0.910526	0.0718028	0.81584	5.35413e-24	0.595902	0.00288929	0.122451	0.538589	0.946315	0.90174	0.122702	0.71495	0.749301	0.680192	0.334309	3.69028e-06
ALG2	0.725156	0.00315906	0.00670841	0.97261	9.7682e-05	0.641342	0.719196	0.127762	0.579467	9.10384e-07	4.96928e-05	0.000520813	0.808739	0.877175	0.971804	1.71509e-05	0.515614	0.548952	0.628951	0.894383	0.0223617	3.88037e-14
ARAP3	0.128559	1.04661e-07	0.127935	0.149762	0.470459	0.891548	0.0511354	0.0094971	0.602464	1.53632e-14	0.137008	0.000139263	0.606014	0.755856	0.952496	0.64155	0.676654	0.535668	0.405245	0.942526	0.0550065	0.158171
SEC16B	0.479299	0.527186	0.969489	0.898932	0.250563	0.637498	0.375299	0.34406	0.865634	0.0142445	0.499741	0.80962	0.928834	0.579881	0.910553	0.459731	0.81201	0.659875	0.0118487	0.63521	0.898183	6.38041e-09
IQSEC3	0.179826	5.08317e-05	0.44878	0.875716	0.771909	0.59546	0.638862	0.843208	0.322284	1.45197e-13	0.855835	0.0565105	0.00978454	0.512673	0.974577	2.81316e-15	0.146806	0.598475	0.567362	0.401615	0.369774	1.26892e-15
HSPH1	0.932475	0.0216722	1.15936e-06	0.108354	2.29724e-10	0.0804151	0.950857	0.00667135	0.889523	1.69148e-10	0.80983	0.0142632	0.322705	0.334729	0.915913	0.065195	0.39677	0.802642	0.256512	0.733681	0.430853	0.568915
ALG5	0.537378	0.334082	0.00010919	0.302231	0.00458007	0.30026	0.0611323	0.614237	0.790499	1.13301e-06	3.48756e-06	9.99849e-10	0.0250941	0.624617	0.559792	0.420935	0.0349647	0.295348	0.0198326	0.77115	0.91345	0.000979248
SIL1	0.0821895	0.139992	2.8194e-09	0.81387	2.70918e-06	0.448375	0.226159	0.95528	0.939649	3.2891e-05	9.54926e-06	1.80729e-15	0.0357649	0.225871	0.868746	0.00397099	0.00033539	0.00792452	0.300971	0.807612	0.0151813	3.68162e-06
GLT8D2	0.589592	0.969825	0.000992816	0.00121943	0.655197	0.855611	0.0346359	0.00204481	0.596855	6.02401e-08	0.763438	0.0385094	0.86282	0.120376	0.80645	0.719214	0.0854513	0.799057	3.42462e-05	0.994715	0.000120202	0.954624
TBC1D15	0.952227	0.280269	3.88704e-10	0.413497	0.342859	0.972973	0.491478	0.466412	0.856958	0.0306936	0.0702018	0.180819	0.719363	0.926095	0.997534	0.271014	0.47425	0.629785	0.000364475	0.805441	0.681318	4.34593e-07
PIK3CA	0.934434	0.00132583	4.9364e-15	0.0818985	0.292895	0.125437	0.0630683	0.0143452	0.785614	0.653211	0.0841206	1.06034e-06	0.0712621	0.866917	0.190083	0.111059	0.0737851	0.282483	0.415198	0.693239	0.390928	1.80898e-29
OCRL	0.743591	0.899427	0.115762	0.566777	0.102183	0.901395	0.393046	0.0891918	0.769919	0.986166	0.726468	0.00582366	0.502336	0.73079	0.977329	0.000239174	0.100876	0.966171	0.216266	0.968326	0.565722	0.240869
COPA	0.76781	6.30073e-09	1.06497e-05	0.731699	0.0357135	0.924653	0.0699303	0.0133221	0.798412	0.753236	0.0562163	0.00270658	0.0716043	0.825997	0.849805	0.848606	0.450396	0.938159	0.630607	0.997065	0.00407099	0.09268
CLTA	0.281459	0.131762	1.1069e-16	0.509612	0.822564	0.284926	0.532377	0.440383	0.98901	0.0887767	0.180022	0.707486	0.964558	0.843211	0.618021	0.424984	0.126955	0.00932096	0.261329	0.863831	0.781621	0.674439
OPTN	0.784698	0.0141593	5.37673e-37	0.976124	0.998133	0.0298997	0.538684	0.13395	0.400325	0.00961376	0.0724576	0.0319906	0.497819	0.89284	0.983217	0.0019426	0.0379646	0.743025	0.370707	0.680192	0.708055	1.8563e-14
RAB9B	0.856505	0.896713	0.0214072	0.826994	0.0337257	0.362006	0.095163	1.32438e-07	0.41907	5.27194e-07	0.809384	0.782473	0.790928	0.924099	0.342512	1.4177e-05	0.00193355	0.817436	0.00280678	0.906511	0.00271198	0.000984846
ATXN3L	1	1	1	1	1	1	1	1	1	1	1	1	1	1	1	1	1	1	1	1	1	1
RAB9A	0.525409	0.0414763	3.399e-15	0.80034	0.881349	0.168299	0.157722	0.0482385	0.958641	0.109733	0.0986512	0.0976136	0.350238	0.902348	0.794329	0.00697369	0.91769	0.721266	0.0849124	0.914037	0.111071	0.02345
RAB38	0.857409	0.529057	0.857031	0.0962792	0.00134943	0.702073	0.0889062	0.027137	0.988239	0.0862481	0.0703313	0.0917969	0.69342	0.495752	0.856195	0.00433751	0.228545	0.29853	0.50857	0.885067	0.78138	0.0749801
PIGT	0.909472	0.00105951	1.66456e-08	0.635213	0.000121342	0.758063	0.454432	1.28523e-05	0.718129	0.00264979	0.000592499	0.839929	0.00609005	0.0131692	0.93844	0.00232478	0.848171	0.866876	0.063121	0.901719	0.0123823	0.00382268
ARFGEF2	0.881299	0.770946	0.00462194	0.117558	3.1542e-07	0.77984	0.114726	0.718911	0.957878	1.11931e-07	0.530637	0.000723926	0.600738	0.928391	0.391078	0.426992	0.935213	0.0402694	0.950217	0.848105	0.00194022	2.89749e-08
RAB22A	0.80747	0.0991322	2.10111e-07	0.882078	8.57776e-11	0.384996	0.675961	2.74204e-05	0.984952	1.29387e-08	0.458909	0.404098	0.442591	0.831996	0.663883	0.280624	0.00420162	0.00806976	0.045142	0.794801	0.444979	6.65182e-11
STX16	0.975816	0.115428	0.974215	0.389713	1.46069e-14	0.987668	0.778674	0.000539968	0.515482	0.00678187	0.624116	0.198271	0.727078	0.752835	0.403515	0.583665	0.000851988	0.0683004	0.948657	0.991099	0.324075	3.52581e-05
IQSEC2	0.187745	0.0184838	1.20749e-17	0.660892	0.0708898	0.812028	0.246083	0.961952	0.977078	1.14669e-08	0.0403495	0.626573	0.873787	0.439228	0.829228	0.432364	0.187014	0.0450274	0.216993	0.730915	0.590464	0.68008
VAMP7	0.835121	0.00650013	1.09116e-05	0.969833	0.000246518	0.245527	0.416566	0.861058	0.66857	0.00202952	0.591445	0.000146255	0.406115	0.680903	0.887514	0.501034	0.121833	0.235835	0.938155	0.493052	0.0296066	0.782373
SSR1	0.49528	0.886265	3.06815e-11	0.696777	0.0033526	0.707543	0.795563	0.000907864	0.483056	0.172415	0.86328	0.282984	0.323618	0.934619	0.336243	0.0126206	0.182984	0.973777	0.0150052	0.899544	0.615798	0.922508
RAB17	0.429938	0.212435	1.1917e-31	0.713137	0.00185564	0.764297	0.674014	0.268456	0.485603	1.14703e-16	0.0469312	0.000135763	0.280445	0.832986	0.484816	0.0736063	0.529207	0.811558	0.439647	0.879591	0.0182018	0.414432
GGA3	0.995618	0.0203241	0.434413	0.26078	0.164554	0.589468	0.798285	0.493409	0.681266	0.00219939	0.106271	0.0962853	0.715125	0.454996	0.38611	0.0473818	0.492004	0.83161	0.0442349	0.730915	0.73939	1.73147e-12
PSD4	0.408709	1.67192e-05	4.39749e-26	0.737606	0.1388	0.0198527	0.319468	0.59577	0.828131	0.229774	0.00550358	0.00443739	0.482756	0.381507	0.877282	0.453656	0.0876454	0.294939	0.521116	0.757591	0.362941	0.224707
NAPB	0.705428	0.840124	9.14717e-15	0.858076	3.56813e-06	0.0973376	0.0433265	0.59577	0.638716	1.3938e-05	0.253914	0.413164	0.504551	0.908709	0.799672	4.11199e-10	0.0779791	0.0455147	0.957165	0.99866	3.72429e-05	0.000383222
TMX4	0.534031	0.193739	6.95793e-09	0.705613	0.982807	0.657341	0.159318	0.292253	0.870358	0.000110712	0.315917	3.30287e-08	0.589958	0.879573	0.664358	3.78383e-07	0.0798634	0.856912	0.682592	0.951571	0.0822463	2.06705e-18
RRBP1	0.928049	0.0559286	6.64024e-20	0.222594	0.187861	0.847132	0.83981	0.0116381	0.810435	2.9893e-17	0.193949	0.202265	0.976577	0.489211	0.695438	0.486166	0.474923	0.869334	0.546674	0.809426	0.00182933	0.0178525
TBC1D20	0.699683	0.39641	0.00172522	0.835938	0.82868	0.96285	0.799173	0.0979127	0.824487	4.14804e-10	0.378557	0.415313	0.207475	0.375537	0.549629	0.0248823	0.301655	0.916471	0.00523533	0.544286	0.0148364	0.569902
MCF2L	0.489775	0.280749	3.29999e-07	0.491692	0.0752623	0.967986	0.40355	0.000448416	0.951305	5.08494e-13	0.055544	0.99821	0.133255	0.372006	0.583241	0.00018235	0.513163	0.827538	0.00224901	0.961532	0.0519351	1.8269e-05
HSPA2	0.639144	0.468176	4.66408e-07	0.168349	1.07124e-14	0.233846	0.170921	0.78712	0.607488	0.0284792	0.893055	2.50609e-06	0.0122279	0.767121	0.810294	9.94804e-05	0.131626	0.000158397	0.49931	0.50688	0.501222	0.070042
CANX	0.789172	0.493706	0.4718	0.23585	0.215484	0.308987	0.0224305	0.602884	0.889523	5.52829e-07	0.992347	0.00110839	0.985182	0.532662	0.944058	0.898917	0.967279	0.476275	0.639323	0.964238	0.321665	0.216715
RAB3IP	0.295656	0.00179126	0.000173827	0.843849	0.554724	2.27508e-08	0.0806366	0.562626	0.355584	9.9296e-09	0.766506	0.148947	0.602219	0.907021	0.811787	0.0344924	0.328578	0.661964	1.08207e-06	0.291305	0.891731	0.0506412
MGAT3	0.32142	0.598575	1.03896e-26	0.0497091	0.668467	0.769934	0.125801	5.47881e-26	0.969887	0.060693	0.382992	0.00420937	0.75882	0.0483078	0.930241	0.0803527	0.0037291	0.102596	0.00111586	0.688691	0.368121	9.63253e-06
ATF4	0.686374	0.641396	3.00948e-23	0.181524	0.619851	0.268381	0.683358	0.318393	0.984316	0.090053	0.521661	0.26158	0.977934	0.0985183	0.621615	0.924274	0.0794566	0.903864	0.398671	0.958148	0.107081	0.79535
DNAJB9	0.617211	0.221198	0.0212989	0.503497	0.0348367	0.484369	0.03154	0.194537	0.954845	3.72212e-15	1.72907e-07	0.000607168	0.274289	0.588455	0.388158	0.000365418	0.0749548	0.903116	0.197649	0.955901	0.240056	6.17517e-09
EIF2AK4	0.91584	0.241606	0.163835	0.854826	0.0064209	0.576001	0.500278	0.0744983	0.971184	0.625994	0.000182748	0.565608	0.876544	0.00369246	0.726899	0.591377	0.119147	0.674413	0.00551361	0.822187	0.961423	0.0173383
COPB1	0.496192	0.00874559	0.00340618	0.409248	0.151937	0.3891	0.175882	0.242882	0.941942	0.0158096	0.155107	0.330213	0.757765	0.748089	0.908036	0.171266	0.0725028	0.559233	0.470976	0.758722	0.563539	0.560314
SPCS3	0.864163	0.278856	0.0726261	0.816778	0.00355352	0.860954	0.511035	0.556877	0.782477	0.603138	8.71742e-06	0.020005	0.0868865	0.869294	0.700068	0.778448	0.00166977	0.966484	0.119734	0.978506	0.00956607	8.74724e-06
USP6	0.695289	0.305585	0.637258	0.470166	0.373437	0.310735	0.180042	0.155783	0.798412	0.0543097	0.540906	0.104617	0.0196883	0.173365	0.920747	8.13691e-07	0.0567821	0.805312	0.966048	0.511749	0.0020979	4.75719e-05
RAB2B	0.857346	0.954674	3.23998e-06	0.183224	0.00777987	0.564133	0.695116	0.00836859	0.681477	2.13494e-09	0.58157	0.0178603	0.744425	0.592308	0.725908	0.310451	0.447341	0.342049	0.794206	0.906965	0.0690594	0.299009
DAD1	0.0506119	0.681825	0.922365	0.839555	0.00425771	0.501907	0.358699	0.0128535	0.456758	0.0770404	0.363673	0.0747344	0.143514	0.476429	0.999557	0.0436755	0.261381	0.194492	0.85176	0.964539	0.103709	0.518616
ARHGEF6	0.393514	0.0471669	2.70019e-06	0.684952	0.350097	0.779865	0.5901	0.00131396	0.108804	8.80206e-16	0.537181	0.0890743	0.0038652	0.559965	0.923221	0.516945	0.378192	0.929596	0.978082	0.987837	4.07911e-05	0.437677
GALNT8	0.804833	1	0.00558634	0.539717	4.62542e-07	0.980388	0.88627	0.339174	0.402528	1.13603e-09	0.00163464	8.37816e-07	0.257324	0.426254	0.56313	1.73295e-17	0.665426	0.00132159	0.00665154	0.799623	4.22951e-05	0.262299
PRKCSH	0.445759	0.370853	7.40539e-10	0.923285	0.776557	0.966733	0.874065	0.901349	0.829446	3.01653e-07	0.612404	0.045019	0.0509657	0.207584	0.769293	0.0551665	0.0321554	0.598801	0.309615	0.756773	0.371289	1.0763e-05
DPP6	0.699915	1	0.478386	0.0336758	0.00395093	0.0359895	0.267103	0.00202343	0.981652	1.67318e-06	1	0.00051557	6.37615e-14	0.999234	0.176412	4.07331e-11	0.789771	0.703714	0.580927	0.709805	0.000919184	0.000107928
POMT1	0.114876	0.00159572	0.100758	0.0535462	0.344216	0.641708	0.183821	0.432055	0.761166	2.73019e-05	0.516899	0.941324	0.741325	0.610389	0.832412	1.16632e-06	0.655919	0.431933	0.0473424	0.679493	0.684735	0.182171
UBE4B	0.762318	0.031175	2.95362e-13	0.928222	0.82599	0.60266	0.0125753	0.163184	0.77714	4.55906e-29	9.26346e-06	1.48657e-05	0.215773	0.270293	0.643746	0.564948	0.699873	0.0260275	0.33965	0.782182	0.0352626	2.32209e-06
UBA1	0.562129	0.114061	2.33514e-10	0.0109328	0.827431	0.89861	0.32285	0.973741	0.677356	0.694382	0.456971	0.0317308	0.472702	0.217409	0.917121	0.00197958	0.951606	0.667266	0.18138	0.952958	0.122779	3.85286e-07
RAB11FIP4	0.239799	0.595563	0.33013	0.0792702	0.038309	0.905977	0.981634	0.460393	0.954777	1.07573e-07	0.499763	0.0458887	0.974736	0.675911	0.829854	0.497533	0.0122724	0.669887	0.324092	0.934943	0.906152	9.38406e-11
TBC1D5	0.892466	0.84275	0.000179908	0.112416	0.0532543	0.935425	0.429745	1.15763e-05	0.985552	0.795535	0.0841925	0.0461294	0.0518908	0.143868	0.894166	0.583621	0.673111	0.462782	0.00234075	0.999317	0.12671	0.487823
RBSN	0.708629	0.246715	0.417138	0.244591	0.98565	0.448375	0.02697	8.04566e-11	0.773966	0.043815	0.765209	0.843272	0.0378547	0.923439	0.431613	0.824496	0.399748	0.591562	0.774766	0.777771	0.000339243	0.000916715
GALNT15	0.695441	0.85857	9.61521e-05	0.154311	0.197583	0.990888	0.544568	0.000434035	0.639827	0.0115141	0.00060278	0.0141906	0.566705	0.854059	4.79971e-06	0.849538	0.601276	0.783955	0.464092	0.0133279	0.00479323	0.0222502
MGAT1	0.784335	1.94313e-05	4.63129e-08	0.851959	0.000177453	0.122717	0.155141	0.250584	0.862291	0.573122	0.00776913	0.00905709	0.262608	0.299398	0.991595	0.364984	0.00653985	0.085113	0.137306	0.882433	0.000634644	2.61577e-06
UBE2D2	0.991627	0.76474	0.398874	0.768074	0.750488	0.398028	0.112312	1.1166e-05	0.852336	1.77506e-05	0.373844	0.00687069	0.321685	0.134391	0.976033	0.48873	0.364118	0.942798	0.197545	0.965461	0.0785085	3.92274e-12
ACAP3	0.148392	0.921753	0.0704706	0.398264	0.918038	0.600535	0.340049	0.0947647	0.631697	0.00136923	0.00222215	0.279671	0.960835	0.403436	0.547429	0.155735	0.108861	0.476651	0.48964	0.912142	0.00255614	0.954314
SELENOS	0.372667	0.909624	0.0030709	0.891437	0.0100779	0.695358	0.052632	0.0886552	0.744867	4.42995e-08	0.0464265	0.109557	0.335023	0.80871	0.981585	0.587673	0.184181	0.625047	0.655793	0.44299	0.452849	0.0032119
DNAJB1	0.547097	0.335003	6.04356e-08	0.323722	0.404412	0.913307	0.600606	0.861157	0.890018	0.500359	0.956546	0.220562	0.487621	0.699394	0.664878	0.0461966	0.741961	0.00365792	0.180113	0.810746	0.364474	0.127419
ARFIP2	0.212203	0.045514	3.65467e-27	0.154406	0.328637	0.0581098	0.114936	0.520839	0.684367	3.74044e-09	0.215984	0.0259083	0.101113	0.255356	0.8897	0.0344232	0.855374	0.579155	0.350032	0.562228	0.303032	8.59202e-15
UBE2G1	0.765901	0.966726	0.247254	0.859887	1.08432e-08	0.36848	0.501249	0.59492	0.516549	0.352785	1.0382e-09	0.848613	0.452417	0.283084	0.974134	0.00027275	0.0464165	0.810817	0.97756	0.52805	0.0138774	0.231976
TBC1D14	0.371733	0.861096	0.00202965	0.727858	0.48752	0.256069	0.971285	0.34092	0.986533	0.0508781	0.787666	0.527268	0.956543	0.891702	0.918017	0.228538	0.26322	0.7373	0.155807	0.865077	0.077217	0.00499149
SEC61G	0.31005	0.0877111	5.3209e-28	0.65852	0.226614	0.152432	0.0124936	0.000377008	0.417596	7.75611e-25	0.896995	1.49223e-08	0.325403	0.0478587	0.940547	0.849489	0.251896	0.999973	0.0431467	0.765491	0.397402	0.247956
SNAP25	0.289951	0.000540362	2.26013e-11	0.820416	0.000268368	0.143888	0.0424631	5.43451e-14	0.376279	9.94609e-08	0.806559	4.56319e-07	0.000133305	0.912305	0.70711	8.86966e-14	0.00120435	0.581892	0.10845	0.677991	0.971924	6.82619e-11
ARHGEF11	0.555896	0.854185	0.237511	0.880237	0.818514	0.932377	0.859529	0.438692	0.502063	0.0482988	0.992694	0.461	0.423753	0.454521	0.868484	0.0210707	0.118878	0.958307	0.0718653	0.663917	0.120875	0.0086044
RAB25	1	0.153918	0.304475	0.212181	0.00234521	0.0410134	1	0.0472929	0.859773	0.0923302	0.409311	0.0061343	0.847601	0.0641444	0.981585	0.29919	0.230835	0.297415	1	0.85671	0.743467	0.00205949
AP3B1	0.344998	0.904953	9.90573e-14	0.796643	0.0548706	0.240415	0.19017	0.0508064	0.730273	2.93892e-07	0.864429	0.00159396	0.963081	0.283907	0.838576	0.844062	0.59603	0.666876	0.0491337	0.830896	0.000612719	0.00727339
COG6	0.429485	0.776779	0.000170024	0.612432	0.000459046	0.898138	0.520399	0.19132	0.756197	2.18348e-07	0.0935966	0.604939	0.602358	0.635612	0.853218	0.216127	0.977662	0.0231223	0.0127177	0.998095	0.260346	0.392962
HSPBP1	0.808173	0.176308	0.0138958	0.546855	0.666887	0.387761	0.0310123	0.47217	0.977544	0.571788	0.0165566	0.304903	0.27141	0.295133	0.660318	0.793639	0.103133	0.0977423	0.825394	0.916095	0.14214	0.577795
LARGE1	0.481327	0.0655845	0.207646	0.114727	0.270914	0.891786	0.127628	0.0927887	0.606962	0.000139929	0.849456	2.43612e-10	0.705418	0.737689	0.995327	0.676695	0.00659176	0.93229	0.958262	0.679493	0.236861	0.0222123
AGAP3	0.579128	0.00015961	0.000723099	0.196129	0.0241755	0.633294	0.853104	0.289163	0.160143	0.332297	0.281224	0.655737	0.227128	0.165961	0.92927	0.177995	0.244368	0.769992	0.99948	0.845352	0.726104	0.0451136
MICALCL	1	0.500366	2.91864e-15	0.731939	0.396844	0.121939	0.473651	0.217895	0.909478	6.89575e-13	0.00496181	0.00891689	0.459074	0.936703	0.760026	0.0194877	0.247056	0.664706	0.292709	0.856427	0.178073	0.00051541
EIF2S1	0.0627011	0.00580318	4.54471e-10	0.511975	0.0130801	0.960407	0.613978	0.00127261	0.634238	5.62121e-05	0.0937037	0.000414506	0.835321	0.914303	0.952398	0.000233608	0.309909	0.988689	0.535508	0.72184	0.088009	0.0143513
EDEM1	0.508688	0.976885	3.82869e-06	0.767925	0.000133074	0.370167	0.159318	0.00774452	0.96093	0.531437	0.0377079	0.000449984	0.322013	0.916843	0.914935	0.429834	0.337378	0.798631	0.957943	0.558562	0.0284465	0.286741
NAPG	0.788999	0.0120369	2.28291e-07	0.393337	6.86015e-05	0.479435	0.452218	0.24174	0.756792	6.99854e-08	0.678574	0.599033	0.525598	0.596872	0.892738	0.74396	0.0232939	0.502854	0.115542	0.956149	0.0404585	0.118137
ARF3	0.682784	0.918001	1.31187e-12	0.423724	0.0583023	0.798981	0.0396535	0.607181	0.613159	5.95971e-11	0.604727	0.890087	0.697388	0.873124	0.738404	0.677148	0.161386	0.845611	0.0560889	0.891363	0.355572	0.00424679
YWHAQ	0.324477	6.26972e-06	4.96475e-33	0.834983	0.595806	0.991577	0.742128	0.00234098	0.679768	7.11403e-05	0.134584	0.000142873	0.871299	0.537578	0.696052	0.368862	0.0589267	0.980772	0.527074	0.574707	0.935222	0.00018116
RAB33A	0.476028	0.101869	5.93634e-07	0.372998	0.0252145	0.669596	0.0410093	2.56943e-05	0.893033	8.2139e-05	0.356174	0.222231	0.020218	0.0779305	0.916389	0.054485	0.338865	0.75673	0.0244746	0.69257	0.00176812	2.16083e-05
STT3A	0.324935	0.0315631	6.58282e-16	0.093704	0.136085	0.76918	0.112585	0.00854722	0.837838	0.260335	0.737191	0.0069396	0.457763	0.376858	0.800547	0.113368	0.802891	0.492851	0.871674	0.949651	0.216853	0.00122059
TMED7	0.807461	0.719819	6.16573e-26	0.648546	0.0121005	0.181809	0.00193143	0.827468	0.998642	4.77895e-11	0.00476163	0.00044908	0.535499	0.2784	0.916389	0.831584	0.231589	0.921864	0.183811	0.966306	0.00139024	0.0254665
UBQLN1	0.579031	2.32703e-05	0.00145573	0.347721	0.486497	0.950901	0.291864	0.585735	0.540895	0.0241098	0.504717	0.138888	0.810368	0.618587	0.978819	0.601957	0.0491916	0.963427	0.610555	0.889193	0.421021	0.732139
AGAP2	0.80135	0.000102798	1.6098e-06	0.885777	0.0011148	0.362685	0.430502	2.60338e-05	0.880945	1.05685e-08	0.327426	0.876756	0.946509	0.807427	0.942498	0.061581	0.119597	0.584619	6.58645e-08	0.794905	1.45537e-06	0.612271
B4GALNT1	0.850509	0.0270587	4.97415e-14	0.255045	0.40877	0.87854	0.578421	4.92871e-07	0.0359158	0.0679369	0.00193924	1.24182e-05	0.796537	0.30699	0.989351	0.884748	0.858612	0.966171	0.000161172	0.460779	0.138002	0.168298
OS9	0.887156	0.310259	0.737327	0.413574	0.000563559	0.854836	0.773953	0.00279699	0.731248	2.45738e-06	0.0335359	0.0511989	0.877213	0.493446	0.974577	0.0625174	0.0034985	0.90597	5.71766e-14	0.923124	0.866483	0.88049
MICAL1	0.766074	0.379878	0.00395101	0.633322	0.102012	0.3455	0.0127339	0.0125595	0.892663	1.41115e-07	0.000734487	0.403129	0.000431332	0.928447	0.921151	0.00806166	0.0838068	0.798525	0.000160491	0.895459	0.674568	0.21175
STX11	0.576738	0.0347878	1.9994e-05	0.179416	0.0797037	0.724147	0.740073	0.978384	0.912249	0.0114799	0.392902	0.303026	0.324174	0.287565	0.968333	0.884723	0.520156	0.707512	0.656732	0.715294	0.0029813	0.00177674
RAB11FIP5	0.917018	0.171262	0.000350214	0.847578	0.604335	0.914289	0.6973	3.1227e-06	0.462368	3.42917e-05	0.375119	0.650354	0.784287	0.960614	0.846244	0.00370567	0.733525	0.75043	0.0239937	0.773921	0.431141	0.00393739
STX6	0.882314	0.337125	1.5524e-09	0.80155	0.00738102	0.921357	0.986811	0.380383	0.75316	9.53456e-19	0.018456	0.464404	0.273276	0.306322	0.996048	0.0756865	1.47968e-06	0.165022	0.00756188	0.83576	0.697511	2.45221e-12
PIGC	0.372617	0.000282269	0.0681471	0.735735	0.523676	0.666483	0.631469	0.21312	0.467316	0.115264	0.529837	0.808444	0.545668	0.582793	0.883413	0.985904	0.193295	0.00605757	0.00269472	0.932026	0.0751727	0.205202
DNAJB2	0.985968	0.272459	0.570827	0.176026	0.0356326	0.86183	0.398234	0.0782286	0.655246	0.38421	0.714374	0.819262	0.902474	0.361501	0.997309	0.823843	0.458112	0.718336	0.61568	0.895459	0.386578	0.839942
CKAP4	0.0631883	0.596998	3.94653e-19	0.988131	5.62035e-15	0.919392	0.568153	0.520202	0.9641	2.80322e-05	0.0761706	0.03406	0.695561	0.774381	0.837205	0.46479	0.0236745	0.0037731	0.0386557	0.917472	0.410934	3.8751e-07
APPL2	0.706111	0.864883	4.39513e-34	0.974803	0.264129	0.930868	0.218177	0.738638	0.622931	1.24925e-05	0.744578	0.52746	0.685399	0.45502	0.846914	0.00113343	0.261381	0.807505	0.000616149	0.979177	0.0476818	0.370674
TBC1D4	0.552266	0.911611	1.74266e-06	0.614169	0.000125222	0.886872	0.552486	0.852025	0.896169	0.332933	0.722579	0.389082	0.927221	0.651882	0.919321	0.838864	0.674475	0.391418	0.395671	0.0103945	0.26758	0.0021864
KDELR2	0.00105323	1.9628e-05	4.34861e-14	0.717086	0.265882	0.930242	0.673846	3.03486e-07	0.556693	0.00760068	0.327323	0.000140948	0.663176	0.00585257	0.991619	0.844506	0.860973	0.377405	0.852309	0.50688	0.0661063	0.888758
GALNT5	0.211433	0.611324	8.66148e-20	0.432535	0.00145897	0.719457	0.0121859	0.64183	1	1	0.26616	0.00259816	0.978186	0.278941	0.946522	0.00869876	0.443575	0.392459	0.00380939	0.786934	0.689147	0.00252373
VPS45	0.877714	0.100397	0.941897	0.42348	0.0606021	0.784704	0.55706	0.401503	0.614421	0.0368192	0.131218	0.0212405	0.016061	0.403436	0.900607	0.245216	0.329635	0.417096	0.101177	0.749204	0.100611	0.403543
UGGT1	0.97334	0.00821919	7.34973e-06	0.327597	0.0200055	0.927629	0.337189	0.100372	0.458073	5.95743e-05	0.215411	0.163584	0.27168	0.887789	0.537306	0.238725	0.068928	0.858398	0.0265453	0.979936	0.795205	0.162651
DNAJC1	0.816788	0.0480422	8.11782e-08	0.0589673	0.000794019	0.688872	0.585148	0.000205442	0.987471	0.983891	0.404995	0.267588	0.406693	0.283155	0.855956	0.295329	0.000177337	0.989948	0.543661	0.819437	0.485424	0.00428566
TOR1A	0.418361	0.000597361	0.151157	0.787632	0.0141047	0.859291	0.689392	0.730678	0.433932	0.0168995	0.0157353	0.696217	0.911909	0.680938	0.899817	0.203122	0.914166	0.161207	0.268154	0.739892	0.334281	0.342988
STX17	0.97334	0.00530471	0.962096	0.182735	0.244065	0.311056	0.382883	0.045077	0.948457	0.133228	0.821525	0.823235	0.604702	0.261608	0.823109	0.69138	0.225048	0.936586	0.167467	0.632448	0.0133067	0.0403165
DPM2	0.127282	0.000519324	0.0566636	0.630639	0.0132444	0.811449	0.035924	0.0958737	0.408203	0.871272	0.00446461	0.48973	0.984598	0.283116	0.910097	0.189077	0.103122	0.0779625	0.990052	0.959693	0.367139	0.274826
WDR38	1	1	0.197846	0.836788	1	0.4103	0.829204	1	1	0.00445556	1	0.000178192	2.16447e-06	1	0.630887	1	0.321486	1	1	0.69469	1	6.94498e-18
DERL1	0.968081	0.00257199	2.57472e-19	0.677844	0.0104256	0.455075	0.323769	1.25135e-06	0.886773	0.87433	0.00570057	0.000766022	0.601212	0.44369	0.83704	0.0436755	3.304e-06	0.33092	0.762258	0.766505	0.595489	6.50388e-21
PLAA	0.515875	0.000184984	1.98152e-15	0.931313	0.842613	0.385505	0.0169723	0.141149	0.639374	0.732211	0.561388	0.0059596	0.67832	0.460923	0.494904	0.812277	0.228258	0.810093	0.43345	0.993406	0.424736	0.0336515
SYTL2	0.902007	0.106359	5.31673e-10	0.458683	0.320219	0.831853	0.0589311	0.00553303	0.848021	0.0411472	0.247122	0.427263	0.247187	0.692725	0.559792	0.704215	0.745755	0.80992	0.852423	0.886656	0.308645	0.509791
RAB30	0.563419	0.960686	1.94293e-16	0.647205	0.826428	0.936376	0.325528	0.11103	0.878822	0.440075	0.476594	0.942274	0.934868	0.987657	0.910798	0.0818155	0.000473552	0.714183	0.65488	0.916816	0.146785	0.0107302
KIF23	0.0434111	3.69153e-08	2.6836e-43	0.409248	0.912266	0.0434562	0.00888148	0.609674	0.119201	0.625367	1.86213e-09	4.17277e-18	0.122573	0.476064	0.357314	0.00206364	0.000356745	0.445967	0.478864	0.187353	0.000389874	5.32327e-13
RAB1A	0.908972	0.777468	3.4765e-10	0.926292	0.0446443	0.40765	0.0792777	0.0156909	0.25944	1.96517e-07	0.247042	0.847313	0.441976	0.604087	0.775445	0.337023	0.68825	0.969626	0.0060088	0.83492	0.505559	0.602775
EXOC6	0.988285	0.702835	6.30633e-29	0.320826	0.00202906	0.951789	0.439045	0.0012714	0.870999	0.00710452	0.603662	0.110947	0.034797	0.77215	0.741154	0.0286613	0.0281112	0.918765	0.543476	0.680632	0.550311	0.0024713
ARHGAP24	0.896267	0.670217	0.344182	0.364132	0.000183354	0.90063	0.434683	0.498755	0.573394	0.00518003	0.178345	3.35178e-06	0.574681	0.910509	0.631701	0.0854547	0.991158	0.857114	0.199793	0.997219	0.00695851	0.0189414
SEC31A	0.917852	0.583818	0.069374	0.935743	0.0129302	0.182829	0.099649	0.522012	0.971852	0.979791	0.00521495	0.293073	0.865572	0.976303	0.847273	0.495612	0.504914	0.665651	0.348818	0.875838	0.115965	0.019608
USO1	0.470956	0.277172	0.000134266	0.0283441	0.0202094	0.0251897	0.869537	0.93377	0.984543	0.0361969	0.00320582	0.991537	0.579043	0.93556	0.647149	0.188225	0.883755	0.722385	0.37663	0.889193	0.540715	0.270603
SEC24B	0.828235	0.025136	7.40282e-08	0.676626	0.00164694	0.0628552	0.224791	0.96013	0.98805	0.667783	1.83637e-06	0.431252	0.206618	0.381654	0.936251	0.654035	0.832713	0.733645	0.813526	0.934288	0.0190111	0.0145802
RNF185	0.316553	0.766808	0.351687	0.391767	0.234345	0.389011	0.490179	0.700853	0.961365	0.517815	0.0959635	0.542535	0.424785	0.0769586	0.991745	0.441284	0.000165011	0.595605	0.120742	0.919435	0.964023	6.17312e-05
ERP27	0.947216	0.450461	0.0750196	0.216831	0.998426	0.569158	0.111392	0.852607	0.67501	0.190122	0.000665906	0.0100744	0.929537	0.355354	0.363019	0.802445	0.512353	0.0658903	0.779401	0.965984	2.37364e-14	4.11393e-13
VAMP1	0.528796	0.520607	0.0023591	0.972843	0.912915	0.778659	0.769308	8.42294e-07	0.174482	6.16319e-06	0.000171714	0.376878	0.348098	0.696625	0.940138	0.046254	0.184124	0.919354	0.0452372	0.930089	0.857474	9.93342e-06
GIT2	0.80135	0.557381	0.0235792	0.865967	0.0589152	0.825596	0.720533	0.311083	0.955634	0.443211	0.589293	0.486715	0.0905323	0.734663	0.942498	0.379687	0.0369022	0.910966	0.00645159	0.973943	0.000529102	0.0865828
GALNT6	0.940345	0.00803183	1.10849e-14	0.896734	0.56325	0.445455	0.616532	0.00263578	0.458073	0.000940964	0.959582	0.373447	0.646567	0.141972	0.890657	0.959037	0.420163	0.801462	0.635216	0.744508	0.705453	0.095678
RAB20	0.881299	0.49759	0.000344818	0.530798	0.0310964	0.547478	0.12919	0.863695	0.851158	0.540608	0.0842981	0.902081	0.23579	0.949644	0.924336	0.143596	0.319181	0.556959	0.762183	0.86112	0.529745	0.358633
TMX1	0.15246	0.571676	0.305347	0.124554	0.00538599	0.660185	0.911327	0.00369557	0.523563	5.46048e-09	0.643851	0.00422158	0.393638	0.368011	0.940138	0.329093	0.951909	0.702804	0.792003	0.88131	0.00625184	0.720771
RAB15	0.254614	0.00226462	0.320232	0.180928	0.754861	0.272293	0.161827	0.0496821	0.99359	1.03408e-12	0.116154	0.00212521	0.126945	0.414583	0.996995	0.0710189	0.404592	0.974106	0.81341	0.994076	0.288707	0.404713
SRP14	0.779394	0.00115184	2.18109e-13	0.47506	0.0710121	0.846452	0.0801178	0.736676	0.947268	0.000658089	0.860421	0.0321089	0.749806	0.780597	0.688641	0.0975923	0.882143	0.310182	0.622412	0.979207	0.512709	1.84332e-05
LMAN1L	0.81918	1	1	1	1	1	1	1	1	1	1	1	1	1	1	1	0.266395	1	1	1	1	1
SEC11A	0.116001	0.835644	0.00102946	0.151503	0.00442279	0.772877	0.250201	0.21546	0.943812	0.000163782	0.0230392	0.213142	0.635435	0.98924	0.954123	0.0595084	0.990727	0.483691	0.164868	0.905085	0.0939893	3.44949e-16
CLTC	0.81918	0.508695	1.02485e-05	0.0733678	0.000270968	0.93362	0.315182	0.00600512	0.618636	0.0864184	0.575954	0.000116276	0.513812	0.83531	0.53928	0.579917	0.192201	0.950953	0.0374007	0.864825	0.885201	0.503438
GALNT1	0.921522	0.0567934	0.000335202	0.111901	1.43055e-08	0.331298	0.975991	0.823937	0.927412	3.14092e-12	0.575611	0.989916	0.893909	0.392848	0.694793	0.859554	0.0772284	0.197931	0.000864657	0.86715	0.696579	0.00219051
ARHGDIA	0.97334	0.750395	0.00149495	0.351585	0.563432	0.110486	0.607855	0.0342049	0.732473	0.591779	0.921121	0.75647	0.992216	0.411756	0.873557	0.941595	0.579546	0.950884	0.154352	0.857836	0.558329	0.730258
RAB40B	0.39305	0.0208874	2.01325e-06	0.20529	0.00202355	0.836989	0.253478	0.0398666	0.391985	3.01164e-05	0.658289	0.000902678	0.595197	0.664083	0.816165	0.162409	4.79139e-05	0.560494	6.19945e-10	0.773068	0.701167	0.0420389
EVI5L	0.548658	0.228936	0.102923	0.508304	0.0837252	0.748833	0.461115	0.0753361	0.858635	4.04326e-10	0.94261	0.641241	0.107124	0.865143	0.828657	0.257552	0.328548	0.826517	0.955034	0.92112	0.102872	0.990433
PIGK	0.544285	0.00502845	0.00832823	0.700801	0.681152	0.679968	0.339712	0.326603	0.558231	0.028946	0.135059	0.0204701	0.865369	0.0599008	0.591044	0.151876	0.710569	0.84598	0.521075	0.328786	0.170672	0.000102865
RFWD2	0.685957	0.0509437	1.06774e-13	0.604015	0.905893	0.901395	0.500154	0.486136	0.301554	0.502319	0.515252	0.679683	0.62638	0.748437	0.956143	0.924477	0.0127546	0.179898	0.0983662	0.9649	0.00265164	0.00625092
PIGM	0.976414	0.000104001	0.00251868	0.700898	0.713135	0.970977	0.0555214	0.360409	0.444005	0.277809	0.366854	0.171565	0.0736297	0.831925	0.903004	0.0557039	0.0585299	0.843507	0.632392	0.906604	0.000444295	0.0772908
RAB13	0.459781	0.779572	0.00654556	0.503146	0.0216065	0.831632	0.159791	0.879771	0.926284	0.0141419	0.841242	0.300783	0.584867	0.526647	0.996917	0.639085	6.14599e-05	0.86577	0.799536	0.928654	0.0404088	0.075303
GALNT2	0.127089	0.919978	2.30536e-09	0.193176	0.0454649	0.503035	0.372589	0.00113407	0.940592	0.939482	0.0337335	0.441554	0.288675	0.746337	0.581544	0.169433	0.347582	0.449638	0.0415184	0.447047	0.00676132	0.537003
SNAP47	0.310929	0.0067263	0.877051	0.0963508	0.0108	0.671134	0.288873	0.0242985	0.948056	4.49889e-06	0.0557402	0.412377	0.672508	0.422413	0.994986	0.221047	0.978497	0.114334	0.324195	0.949663	0.667082	0.162806
SRP9	0.635952	0.401556	0.0238968	0.560174	0.314677	0.91431	0.033159	0.399301	0.450824	0.79069	0.228522	0.941219	0.88454	0.81357	0.939715	0.838843	0.439658	0.801537	0.962175	0.84149	0.456771	0.00191062
ARF1	0.632761	0.654741	1.78239e-06	0.47668	0.0640586	0.340452	0.951657	0.0201734	0.976733	0.00712466	0.0901641	0.159563	0.972169	0.913475	0.997043	0.971802	0.80612	0.0510668	0.542059	0.987837	0.0507873	5.48395e-08
PDIA6	0.715597	1.04851e-05	3.99711e-52	0.121817	0.657918	0.564112	0.227848	0.000147581	0.484459	3.24787e-05	0.515141	0.150844	0.0805158	0.814273	0.895694	0.389697	0.93389	0.61465	0.230548	0.946345	0.716755	0.000116003
EXOC6B	0.32752	0.790754	0.992612	0.107021	0.778388	0.942797	0.80965	0.0348186	0.260032	2.0757e-05	0.522341	0.00194207	0.0264903	0.607051	0.849887	0.0272899	0.473686	0.770052	0.884637	0.825668	0.731444	0.128772
GALNT13	0.536199	0.748025	6.08073e-29	0.434037	1	0.20954	0.00691537	0.0102882	0.397278	0.592311	0.0335397	0.00161039	0.820979	0.783946	0.919321	1.21248e-05	0.45432	0.131792	0.994074	0.0507577	0.403	0.101393
RAB5A	0.997971	0.231076	0.820057	0.670788	0.446325	0.0588431	0.718571	9.16529e-07	0.704481	0.000158634	0.855959	0.157996	0.234837	0.557075	0.597299	0.0253888	0.00249766	0.732648	0.218172	0.876601	0.660272	0.965831
GOLGA4	0.706892	0.260741	0.497153	0.363959	0.691648	0.853312	0.150524	0.0243186	0.960672	6.53028e-05	0.568701	0.855148	0.901305	0.77553	0.998211	0.346321	0.0518241	0.698335	0.795229	0.67307	0.573168	0.0576543
IQSEC1	0.464229	0.00464112	8.05735e-07	0.343959	0.161791	0.961111	0.462192	0.0993479	0.692925	5.0917e-20	0.0873041	0.021977	0.015068	0.881277	0.969809	0.0373676	0.741479	0.397693	0.00431874	0.786934	0.155231	0.823898
SRPRB	0.782238	0.0487636	7.30366e-20	0.802432	0.0793712	0.935924	0.895679	0.00358297	0.991348	9.45035e-17	0.782974	0.00687508	0.836173	0.191899	0.934032	0.0975173	0.203382	0.531379	0.748122	0.978252	0.770048	0.328699
MARCH6	0.493378	0.00651745	0.0363609	0.825721	0.341395	0.384393	0.036092	0.048727	0.914981	2.35606e-06	0.981534	1.34541e-09	0.232512	0.374195	0.874493	0.0291171	0.0157216	0.291588	0.931482	0.929848	0.0613056	5.31604e-07
TBC1D7	0.864031	0.00107155	1.19621e-37	0.189194	0.834461	0.92172	0.690552	0.170804	0.905021	0.533779	0.691234	1.90169e-06	0.7904	0.820464	0.708237	0.800563	0.259548	0.10476	0.00352956	0.720501	0.102053	0.737333
PSD2	0.0588859	0.122583	0.00286331	0.710953	0.156912	0.517669	0.709151	0.211885	0.465123	1.50019e-23	0.0956651	1	0.0268283	0.522586	0.813993	0.045581	0.00833429	0.051606	0.0230737	0.911872	0.497188	0.214082
RAB19	1	0.296683	4.11042e-16	0.665779	0.000593259	0.924857	1	4.82076e-10	0.984647	1	1	0.026897	0.521694	0.164485	0.654313	0.0530288	0.16568	0.458882	1	1	0.755904	3.521e-05
RAB41	0.971882	0.357461	0.0146221	0.547325	1.22628e-06	0.820455	0.764149	0.0698033	0.599553	0.509639	0.0325405	0.00574453	0.808166	0.083212	0.954123	0.812972	0.0399748	0.0454213	0.125175	0.399527	0.0834806	0.0249048
DOCK5	0.930132	0.0262433	0.039131	0.409248	5.1391e-09	0.664206	0.879087	0.200152	0.848371	0.732211	0.631537	7.5763e-08	0.946161	0.732862	0.581544	0.0874535	0.0219075	0.639723	0.789266	0.174345	0.481005	1.95365e-14
DNAJC5B	0.803543	0.620038	0.00969565	0.0742385	0.415909	0.878022	0.677543	0.00482119	0.981025	8.17156e-06	0.109652	0.512712	0.22381	0.0823197	0.829304	0.280784	0.0449399	0.912052	0.864319	0.979936	0.0285659	1.35643e-18
UGCG	0.990607	0.536616	1.25491e-46	0.00338311	0.156896	0.0956937	0.0122051	0.00117426	0.168183	0.0160732	0.0247656	0.218038	0.368486	0.787611	0.815086	0.185697	0.0669506	0.980646	0.980674	0.987206	0.00668592	1.31769e-07
SURF4	0.003673	0.0161129	3.51112e-19	0.429804	0.0250494	0.944407	0.0759464	0.000576321	0.860931	0.206179	0.0397123	0.745784	0.983938	0.499033	0.957347	0.00125235	0.152804	0.30233	0.162473	0.672623	0.662	5.12348e-05
GBGT1	0.570834	0.319247	6.22628e-09	0.243185	0.434283	0.961967	0.446993	0.202965	0.602564	4.00894e-05	0.597646	3.52628e-05	0.286026	0.374195	0.364159	0.912135	0.975463	0.117184	0.333086	0.637311	0.16137	0.00583179
INPP5E	0.521422	0.251335	0.371692	0.935957	0.0624328	0.918741	0.0784845	0.395192	0.370108	0.776315	0.0087101	0.881719	0.525209	0.741096	0.606338	0.013563	0.00192721	0.838602	0.277966	0.919435	0.682091	8.18603e-05
SEC16A	0.148695	0.93224	4.54846e-10	0.401591	0.006284	0.776527	0.00634844	0.530297	0.795645	0.545771	0.110682	0.526379	0.50605	0.969916	0.590057	0.000151407	0.0581559	0.456482	0.175064	0.810747	0.701255	7.09863e-16
USP6NL	0.546464	0.076542	3.48415e-60	0.642986	0.149879	0.132712	0.895679	0.000193366	0.857069	4.66249e-11	0.783581	0.00377738	0.845892	0.325316	0.849295	0.0161087	0.052406	0.943421	0.00404632	0.890358	0.0168579	6.16081e-08
DNAJB12	0.819137	0.250293	0.0167388	0.523778	0.704738	0.584819	0.426355	0.968186	0.688699	0.151323	0.0466664	0.000579721	0.104726	0.685807	0.993959	0.665664	0.406319	0.937176	0.000138965	0.978252	0.971958	0.0970008
ARFGAP2	0.766077	0.366349	0.00151675	0.981896	0.034126	0.321873	0.122419	0.964804	0.77714	0.00522136	0.836335	0.00422523	0.322975	0.779662	0.442453	0.978886	0.328338	0.895798	0.980845	0.987837	0.470812	0.00321301
PAK1	0.984081	0.813779	0.0173421	0.70318	0.554698	0.983411	0.343391	0.0826522	0.444005	9.20121e-09	0.139384	0.0953513	0.935289	0.503387	0.987243	0.0211142	0.372502	0.497801	0.540916	0.604127	0.366541	0.00689509
HYOU1	0.720008	0.00137629	5.00813e-25	0.0664709	0.175575	0.874569	0.923736	0.000214877	0.602564	0.0183829	0.748782	0.0635043	0.213549	0.36979	0.6993	0.988605	0.894028	0.303567	0.271317	0.933657	0.000649461	0.493175
SEC24D	0.522195	0.100441	0.728522	0.596937	1.51411e-06	0.947548	0.111161	0.376545	0.693643	0.00180649	0.112827	0.702082	0.504226	0.522998	0.879533	0.182787	0.327795	0.62889	0.184369	0.926295	0.322509	0.000366281
NGLY1	0.794194	0.216089	0.0613581	0.00259209	0.692117	0.403927	0.846174	1.71186e-12	0.570268	0.0256268	0.0583214	0.588244	0.111947	0.693638	0.925654	0.473193	0.238733	0.455383	0.698299	0.667588	0.525688	0.563666
GXYLT1	0.915785	0.99399	0.599618	0.541113	0.456523	0.910098	0.779565	8.64248e-05	0.606633	0.678979	0.300225	0.0947229	0.0224457	0.872485	0.874505	0.00449795	0.053412	0.684493	3.84696e-06	0.921814	0.0563886	0.00350237
VTI1A	0.869001	0.0086809	0.0582717	0.331107	0.417032	0.343399	0.000158608	0.831023	0.391985	0.281693	0.0179027	0.0887129	0.548484	0.791764	0.915252	0.0698722	0.36305	0.419886	0.651614	0.52805	0.860253	0.0512945
PIGF	0.909633	0.521961	0.597678	0.345793	0.257239	0.831613	0.0214635	0.0641596	0.661012	0.712981	0.480889	0.636322	0.918689	0.906585	0.906032	0.669623	0.263626	0.850441	0.0496696	0.998329	0.564908	0.47526
ASAP2	0.663886	0.00849295	0.00119524	0.824279	0.0719417	0.573047	0.806678	0.236566	0.383668	0.000517519	0.696306	0.29355	0.223914	0.907716	0.954123	0.0670702	0.0268604	0.567293	0.207996	0.683818	0.698082	9.71196e-07
GLT1D1	0.267312	0.0255323	2.82083e-16	0.464756	0.0480537	0.899307	0.599364	0.840704	0.850618	3.38151e-06	0.504163	0.0627161	0.783316	0.0599479	0.806535	0.00349953	0.316397	0.868441	0.495819	0.90835	0.497413	0.00440353
RABGAP1L	0.380757	0.517448	0.272549	0.156049	0.000371656	0.584213	0.926632	0.110878	0.63888	1.21648e-07	0.932928	0.89948	0.768427	0.55194	0.812932	0.284562	0.383552	0.870332	0.0492452	0.843801	0.00337402	1.13711e-12
MGAT5	0.589219	0.485972	1.11954e-06	0.0162519	0.206239	0.888327	0.751131	0.806383	0.958004	3.90952e-06	0.820168	0.776726	0.689733	0.318217	0.815086	0.981984	0.960018	0.644219	0.019818	0.901525	0.997127	0.979913
SAR1B	0.817163	0.00191547	5.50072e-26	0.865967	0.00330355	0.0912177	0.0144176	0.0444997	0.873454	2.7718e-12	0.0395619	1.23403e-06	0.41766	0.175303	0.69866	2.43467e-05	0.0849537	0.627584	0.0495669	0.78307	0.121333	7.23789e-08
RAB3C	0.755894	0.0867581	1.92617e-08	0.579262	0.00254316	0.94219	0.830029	0.041614	0.300492	1.8204e-07	0.855959	0.0378457	5.13311e-05	0.119338	0.674892	1.09743e-07	0.000307091	0.980111	0.593105	0.225374	0.404161	1
SRP19	0.776137	0.8072	0.00407473	0.700684	0.564731	0.164916	0.337437	0.025721	0.744867	2.16846e-07	0.530121	0.00969931	0.86177	0.179381	0.755242	0.0936072	0.0635041	0.982748	0.0835505	0.934171	0.0877159	0.264627
ASAP1	0.820639	0.00279967	4.36144e-20	0.446463	0.00127951	0.121795	0.223435	0.0288789	0.569586	5.87159e-07	0.0197811	5.27823e-09	0.82949	0.846656	0.991595	0.200697	0.0903708	0.184132	0.503556	0.983246	0.0247101	1.93948e-11
RABGEF1	0.706892	0.0503888	0.183581	0.353912	0.0213936	0.794442	0.833925	0.00210409	0.842277	0.0566315	0.218829	1.17454e-06	0.711599	0.142053	0.970854	0.00185453	0.714455	0.223933	0.0511037	0.982684	0.0606763	0.205903
RAB6B	0.863964	0.238545	1.42361e-43	0.590992	0.99173	0.673599	0.960017	0.00823169	0.860931	0.274109	0.708404	9.59641e-07	0.483902	0.30989	0.986413	0.000433592	1.61442e-08	0.515566	0.00197517	0.86715	0.770649	6.70642e-11
PDIA4	0.432079	0.00133308	6.8983e-24	0.00375638	0.00286652	0.859291	0.422005	2.73426e-06	0.408203	1.16055e-05	0.484517	0.220897	0.689365	0.450295	0.938967	0.209705	0.751409	0.728126	0.831885	0.714836	0.658461	0.202804
RAB39B	0.99736	0.000702659	6.50886e-07	0.0107955	0.248236	0.535863	0.866858	1.04455e-07	0.405613	1.12727e-07	0.946804	0.000139146	0.780089	0.202202	0.396606	2.65595e-08	0.823124	0.55732	0.635101	0.749251	0.766948	9.88999e-18
PSD3	0.731899	0.278457	1.20251e-20	0.607768	2.49511e-06	0.452375	0.881957	0.936559	0.94108	1.20705e-07	0.453626	0.118891	0.955165	0.380747	0.902045	0.0319941	0.0274736	0.832495	0.738402	0.967722	0.213018	0.752629
RAB11FIP1	0.649951	0.928744	4.46696e-10	0.912094	0.187422	0.141269	0.307344	0.104783	0.900525	0.584114	0.26203	0.588231	0.90491	0.40129	0.457808	0.0875609	0.14296	0.9405	0.81077	0.953541	0.964057	0.011188
SEC13	0.4036	1.57552e-05	1.28243e-19	0.0599666	0.00872946	0.0465656	0.261232	0.00143522	0.614659	0.00311451	0.0945276	0.931444	0.944631	0.159539	0.918183	0.593997	0.997343	0.313457	0.474977	0.763645	0.0912641	0.11068
APPL1	0.874524	0.0673631	0.000262278	0.198465	0.808009	0.815677	0.0837193	2.25825e-15	0.984157	0.962873	0.0116528	0.267572	0.583604	0.799086	0.89201	0.549586	0.0148277	0.517969	0.241688	0.785462	0.0725625	0.84821
AP3S2	0.367876	0.1573	4.59667e-08	0.250289	0.5405	0.898673	0.095454	0.0762765	0.867028	0.0605656	3.08623e-05	0.000812888	0.506204	0.574463	0.865207	0.170001	0.00154077	0.997103	0.85454	0.311064	0.0698516	1.34812e-08
RAB28	0.446157	0.906308	4.03477e-07	0.816928	0.58733	0.803053	0.0134572	0.0114929	0.926252	0.987447	0.0221239	0.573727	0.832901	0.845545	0.635762	0.278442	0.280552	0.873189	0.834303	0.63445	0.00959174	0.926995
RER1	0.188957	0.321856	0.00308131	0.514036	0.00206778	0.333255	0.987111	0.0929851	0.907279	3.14717e-10	0.546045	0.0728529	0.991191	0.0397212	0.531863	0.000316338	0.908319	0.470894	0.743141	0.74503	0.721187	0.21175
AGAP1	0.262261	0.302837	0.367192	0.133252	0.124584	0.721816	0.603427	0.0451206	0.301231	2.07357e-15	0.838182	0.148953	0.507107	0.739043	0.967557	0.573207	0.221278	0.810554	0.429658	0.910948	0.857044	0.000143229
GALNT14	0.915082	0.749326	2.27108e-11	0.602102	0.337252	0.870658	0.0552771	0.311295	0.00168712	0.29369	0.426859	0.00299255	0.216553	0.85543	0.110338	0.232689	0.510806	0.758479	0.0348357	0.906044	0.176001	0.000118947
B4GALT3	0.889951	1.57168e-07	0.000688202	0.604004	0.599083	0.998089	0.645758	0.000626921	0.890156	0.397627	0.925868	0.00496703	0.563547	0.921906	0.985444	0.156477	0.369958	0.32537	0.231874	0.871557	0.00647173	0.0592979
ALG8	0.608112	0.8685	0.0473312	0.741037	0.0484189	0.863869	0.0611533	0.0120347	0.999093	0.000408157	0.211055	0.000702931	0.651876	0.99921	0.811787	0.0418545	0.365506	0.860532	0.702204	0.553814	0.00822289	0.000644656
AMFR	0.816656	0.0136613	1.22434e-24	0.404003	0.0856052	0.347749	0.236039	1.62223e-05	0.847022	8.95178e-09	0.0227015	0.00987146	0.928652	0.599934	0.80645	0.0199154	0.108617	0.775445	0.283023	0.883793	0.0415367	2.47215e-05
CTBP1	0.640175	0.0204099	0.0774316	0.564567	0.809364	0.706876	0.652146	0.931774	0.98901	0.514609	0.0949806	0.38436	0.514168	0.908675	0.992474	0.776312	0.34292	0.781734	0.233583	0.692655	0.843266	0.817723
UBE2J2	0.593532	0.551617	1.65204e-06	0.734274	0.39074	0.507642	0.699208	0.190904	0.412806	7.41406e-17	1.74868e-09	0.00105462	0.680466	0.152424	0.753356	0.864109	0.959085	0.231807	0.974439	0.902078	0.0633298	7.7274e-07
CRYAA	1	1	1	1	1	1	1	1	1	1	1	1	1	1	1	1	1	1	1	1	1	1
UBQLN4	0.28707	0.0018418	3.39469e-12	0.538914	0.419145	0.96285	0.52046	0.795214	0.99258	0.121274	0.739146	0.163411	0.498237	0.922153	0.732202	0.688514	0.430337	0.865473	0.838534	0.664076	0.0580921	7.75132e-05
MGAT4B	0.65343	0.905081	3.80063e-18	3.83821e-06	0.00137027	0.0523881	0.991314	0.645128	0.922283	0.0405726	0.596213	0.148342	0.610529	0.529735	0.899403	0.00427604	0.0184363	0.689557	0.921372	0.93375	0.419038	1.76464e-05
TBC1D24	0.725197	0.109762	5.00887e-10	0.262522	0.0130406	0.914612	0.884682	0.0058865	0.873467	0.00097342	0.314077	0.015305	0.552032	0.781507	0.698388	0.133931	0.0207057	0.985883	0.536115	0.769232	0.474297	4.51762e-05
STX5	0.577939	6.78415e-05	0.00647171	0.742355	0.563068	0.302719	0.572715	0.655493	0.453227	0.0108214	0.972626	0.716009	0.856069	0.311378	0.882392	0.381179	0.23392	0.383779	0.996843	0.570194	0.302228	0.153976
SYVN1	0.57375	0.324402	0.0137009	0.233142	0.0391373	0.303971	0.640367	0.0144074	0.678555	0.265786	0.0211005	0.681764	0.763476	0.348833	0.637674	0.306601	0.933321	0.61465	0.512116	0.953541	0.233668	0.296588
CAPN2	0.697407	0.866774	4.35118e-05	0.00955565	0.0507321	0.491992	0.839653	0.512368	0.311762	0.00335634	0.0223686	0.248685	0.575824	0.623726	0.263947	0.00539692	0.00387824	0.614887	0.943177	0.70712	0.183166	3.00712e-12
SSR2	0.636395	0.0668399	5.4107e-06	0.366384	0.000162744	0.830129	0.943894	0.224016	0.86957	0.0110789	0.743161	0.0142757	0.996475	0.772415	0.631309	0.378333	0.0225044	0.0174554	0.694383	0.715828	0.945114	3.82187e-08
STT3B	0.860728	0.307423	0.347065	0.0944825	0.275893	0.74504	0.22925	2.01337e-05	0.863816	3.29962e-08	0.728598	0.000140161	0.399827	0.400946	0.997534	0.203895	0.291142	0.773041	0.639116	0.794801	0.476041	0.618867
DNAJC5G	0.971058	1	1	0.50985	1	0.156487	1	1	1	1	1	1	1	1	1	1	1	1	1	1	1	1
RPN1	0.525819	1.30366e-07	2.26311e-32	0.86895	0.21692	0.893433	0.383153	0.10246	0.960627	0.00536495	0.531774	0.0312985	0.509162	0.318615	0.816301	0.657678	0.526373	0.985883	0.39894	0.517691	0.204441	1.09155e-05
RFT1	0.776319	0.0859396	0.0433912	0.278125	0.449892	0.938729	0.484453	0.021212	0.732871	2.32092e-05	0.0392323	0.579785	0.59358	0.308255	0.663897	0.499501	0.841243	0.588993	0.73501	0.640054	0.312482	1.23933e-05
PIGX	0.707051	0.002802	0.0127261	0.221455	0.00962113	0.838444	0.186262	0.937599	0.675507	0.595929	0.00845106	1.14929e-06	0.235244	0.19231	0.678336	0.427765	0.351513	0.534206	0.0990357	0.532514	0.906002	2.16287e-11
HSPA4L	0.184047	0.613646	0.000238187	0.0624872	2.00305e-09	0.56304	0.993871	0.0393127	0.973164	2.38224e-23	0.00483393	0.372443	0.893428	0.193557	0.213996	0.00634983	0.00994407	0.00723632	0.524949	0.951571	0.000171483	0.00135392
MON1A	0.879155	0.517454	0.0315319	0.362797	0.937921	0.596433	0.7361	0.0168912	0.9641	0.000699191	0.964074	6.83434e-05	0.432022	0.167712	0.983134	0.0210153	0.160659	0.225339	0.895454	0.866801	0.868283	0.178424
FBXO8	0.939099	0.000118569	2.78295e-19	0.330998	0.0191837	0.901437	0.0691357	0.522377	0.408203	0.579559	0.000403047	0.000596368	0.546925	0.487324	0.604269	0.569831	0.874477	0.902156	0.619763	0.965047	0.00157378	0.0276579
ARFIP1	0.940638	0.0100755	6.69184e-18	0.398737	0.0767239	0.0705216	0.0257697	0.0245423	0.988207	0.527652	1.92501e-05	0.059852	0.20402	0.487467	0.402043	0.143738	0.882824	0.818793	0.0575521	0.883486	0.0511035	4.18289e-09
GALNT10	0.834841	0.307253	2.56255e-16	0.976592	0.0180553	0.965695	0.185784	0.0194581	0.936775	0.534679	0.917953	0.0161975	0.11117	0.445545	0.960801	0.00873297	0.225482	0.60871	0.00608319	0.796288	7.31456e-05	3.2893e-17
OSGIN2	0.785366	0.0495081	3.48755e-08	0.118674	0.0001824	0.174657	0.0911629	0.0521511	0.82054	6.95453e-24	0.370219	7.8349e-13	0.0626948	0.634203	0.887914	0.164418	0.000544325	0.222023	0.919126	0.621771	0.175681	8.22908e-06
MICALL2	0.807553	0.446663	4.13547e-05	0.664197	0.775368	0.763416	0.109003	0.0525337	0.851158	1.12761e-12	0.262789	0.474628	0.708601	0.432718	0.468497	0.45732	0.0892158	0.917789	0.622642	0.842395	0.102448	0.0441017
RASEF	0.0744613	0.986545	6.76438e-28	0.922218	0.27116	0.725995	0.136666	6.15874e-06	0.64713	2.7684e-06	0.70683	0.405732	0.336303	0.487248	0.745564	0.489626	0.694188	0.62251	0.223545	0.9426	0.893444	0.0142127
PIGA	0.322615	0.955121	1.48465e-22	0.38036	0.250191	0.814406	0.109107	0.0133576	0.936219	7.96563e-10	0.0963446	0.00361447	0.928975	0.848035	0.852057	0.148284	0.00321969	0.663511	0.0957842	0.965984	0.028715	0.751742
VCP	0.882381	0.148311	1.79362e-13	0.995441	0.0885265	0.0998839	0.00603226	0.843531	0.887886	0.248616	0.582829	0.482672	0.537528	0.961002	0.938341	0.985769	0.527092	0.308209	0.438537	0.926349	0.364021	0.114245
PIGO	0.421976	0.0244098	0.000811315	0.651664	0.116746	0.671844	0.0905872	0.567338	0.97306	5.47102e-05	0.054342	0.935819	0.880757	0.89729	0.910574	0.979094	0.766482	0.248585	0.284922	0.917472	0.0227859	0.42384
ARF6	0.5638	0.265458	0.542155	0.366347	6.38994e-06	0.118542	0.645733	0.932397	0.898774	0.605184	0.00501196	0.00425509	0.97612	0.895899	0.693145	0.000113409	0.0978717	0.449608	0.615842	0.902723	0.00529316	0.0499375
QSOX2	0.104981	1.47354e-06	2.42842e-24	0.682032	0.077298	0.346714	0.0395918	0.00138073	0.834649	0.329746	0.0680565	1.75618e-07	0.891953	0.747915	0.909803	1.6351e-06	0.0056746	0.717004	0.000632482	0.856401	0.275629	0.867219
LARGE2	0.899169	0.0676972	1.71256e-27	0.247059	0.853493	0.900913	0.0488481	0.00308735	0.898819	1	0.292965	0.223439	0.772519	0.793395	0.308378	0.779822	0.830165	0.154204	0.124862	0.771972	0.00193468	1.72149e-09
RAB8B	0.945596	0.0872373	0.191688	0.0353085	0.0113472	0.919156	0.309893	0.987711	0.988282	0.0965989	0.325169	0.753842	0.208117	0.682659	0.990319	0.818927	0.813455	0.950065	0.0847569	0.822128	2.92768e-05	0.195082
TMX3	0.740352	0.409509	0.000158234	0.335836	0.000675418	0.742119	0.760801	2.0023e-05	0.906999	0.0135714	0.12479	0.109322	0.577465	0.116135	0.356014	0.00341719	0.243741	0.897915	0.448835	0.85671	0.157238	0.00124203
SEC11C	0.565472	0.160523	0.329042	0.969478	7.53293e-07	0.403017	0.00105488	1.77025e-07	0.789275	0.0443346	0.0621602	0.00459988	0.491424	0.418734	0.429392	1.11995e-11	0.0209187	0.169475	0.881644	0.856858	0.138502	0.00128368
HSP90B1	0.973493	0.00675389	6.99269e-17	0.144361	0.000118985	0.313114	0.198226	0.0275795	0.91556	4.63934e-06	0.200606	0.756029	0.378562	0.585145	0.938967	0.741567	0.124653	0.86577	0.209981	0.919435	0.0702178	0.143285
AP1G1	0.861868	0.998581	0.988074	0.692554	0.311839	0.18234	0.313535	0.136393	0.290866	0.120276	0.0248218	0.327598	0.839846	0.881001	0.956066	0.659763	0.21668	0.642259	0.0456568	0.943485	0.889534	9.33005e-06
STX3	0.517405	0.379265	1.56923e-08	0.000345181	0.108219	0.700125	0.556132	0.00501238	0.914586	4.22123e-08	5.37749e-05	0.00127044	0.670949	0.867981	0.788411	0.456897	0.0376288	0.956312	0.039041	0.788961	0.000456497	0.000271077
PDIA3	0.917881	0.0287385	9.56862e-08	0.675731	0.000323179	0.884594	0.184359	0.00136234	0.82379	6.66516e-05	0.839921	0.00169858	0.378983	0.28827	0.713958	0.53199	0.194377	0.7474	0.789474	0.790745	0.0214292	0.00134938
SGSM1	0.735459	0.544282	0.0790794	0.646258	0.0416637	0.234337	0.234008	0.000548679	0.666818	9.39996e-06	0.0311037	0.66476	0.708418	0.732101	0.828577	5.15431e-13	0.595034	0.732276	0.00362276	0.766546	6.10766e-05	4.40124e-10
B4GALNT2	1	1	1.46774e-19	0.46907	0.182158	0.0598128	1	0.0134939	0.563684	1	0.886859	0.563689	0.262915	1	0.882392	2.70692e-10	0.600302	0.0145846	1	0.418915	0.0333206	1
DOLPP1	0.288935	0.000303837	0.928403	0.704129	0.284423	0.839151	0.151907	0.647583	0.968471	0.0558886	0.534255	0.12081	0.996427	0.576478	0.953698	0.678121	0.18746	0.1427	0.114506	0.471193	0.0404849	1.37276e-05
TBC1D21	1	1	1	1	1	1	1	1	1	1	1	1	1	1	1	1	1	1	1	1	1	1
TBC1D2B	0.794734	3.46178e-05	0.348254	0.0453937	0.314196	0.924621	0.787551	0.244026	0.987329	1.02618e-06	0.0436749	0.00623525	0.0766808	0.678258	0.883921	0.366307	0.918019	0.91596	0.0196779	0.946345	0.00286761	0.494117
TBC1D16	0.0573508	0.0110394	0.53732	8.39654e-05	0.00174179	0.909565	0.180042	3.2279e-05	0.929978	0.000362146	0.00140192	8.25469e-07	0.412515	0.63201	0.981402	0.4248	0.822625	0.863802	0.0161349	0.800978	0.494011	0.228355
MYO5B	0.548745	0.042585	0.918214	0.435727	0.000624919	0.298225	0.00448454	7.80762e-06	0.852954	0.223356	0.55659	0.296871	0.637065	0.983467	0.617706	0.973999	0.675026	0.732232	0.865793	0.745406	0.725317	0.774064
RAB8A	0.8964	0.808997	0.771063	0.323462	0.0494437	0.340212	0.295589	0.631093	0.388332	0.471968	0.354699	0.34727	0.557977	0.469361	0.344152	0.104923	0.995707	0.789312	0.790329	0.935029	0.0818328	7.94369e-10
RAB4B	0.358196	0.450472	1.69845e-05	0.576253	0.963456	0.574866	0.00154724	0.168613	0.458015	0.798394	0.209049	0.0197014	0.942803	0.110759	0.546061	0.583057	0.0232508	0.378437	0.768587	0.677609	0.858675	0.130201
TRAPPC9	0.528338	0.722524	0.164671	0.0248379	0.00692754	0.817061	0.671899	0.121481	0.98569	0.000136122	0.0724576	0.907343	0.773955	0.765538	0.998525	0.469132	0.353949	0.90933	0.414967	0.112679	0.0237162	0.0043572
UBXN6	0.57884	0.00221031	3.08659e-05	0.706084	0.0421994	0.650141	0.152663	0.801172	0.928279	0.0276106	0.0916846	0.0308082	0.422837	0.79973	0.536859	0.0360176	0.00595676	0.320846	0.961201	0.969199	0.00180711	1.00153e-06
SRP68	0.898623	0.795581	0.014643	0.986674	0.428866	0.398356	0.978793	0.0446314	0.930382	0.0442446	0.886352	0.0202486	0.329735	0.132867	0.947103	0.647627	0.110998	0.788565	0.223843	0.890427	0.320146	0.00802334
RAB26	0.787146	0.254908	3.99774e-12	0.932735	0.000109236	0.584665	0.0500146	0.000940029	0.742126	4.49863e-12	0.65175	0.593595	0.931202	0.002492	0.763003	2.32845e-07	0.576076	0.00378945	0.93643	0.797084	0.021878	0.0619976
RAB3IL1	0.775134	0.949047	1.72037e-06	0.981511	0.229668	0.729377	0.937865	1.01465e-05	0.184426	7.63815e-12	0.00673999	0.0721936	0.580987	0.677849	0.62096	0.71308	0.0135663	0.894155	0.300729	0.59102	0.862276	0.245964
RAB4A	0.816929	0.0112701	0.0643676	0.754818	0.498921	0.593289	0.0341501	0.531144	0.730273	0.000231966	8.17356e-06	6.97393e-07	0.501261	0.644175	0.934954	0.188473	0.0544839	0.538058	0.0908472	0.561578	0.6243	0.000469984
MGAT2	0.353887	0.42471	0.164933	0.885264	0.00127083	0.993591	0.66579	0.0554884	0.761676	0.442269	0.176334	0.2872	0.757548	0.77976	0.988183	0.699101	0.580909	0.255065	0.0303259	0.94393	0.0291044	0.598374
ARF4	0.065261	0.0110394	0.000577146	0.549718	0.0147119	0.317805	0.0706859	0.727463	0.914237	0.0835439	0.018178	0.955162	0.554997	0.264273	0.966491	0.0185969	0.0287462	0.880223	0.649595	0.489903	0.0103436	0.338865
RAB31	0.78795	0.027879	1.96203e-12	0.000818523	0.373344	0.571518	0.0067034	0.0344039	0.958691	8.63497e-35	0.86047	0.539259	0.140173	0.884854	0.800547	0.136043	0.00231102	0.953936	0.782772	0.778564	0.000106038	0.292225
STX18	0.458718	0.130625	7.49917e-22	0.854045	0.00106707	0.132071	0.382595	0.0937734	0.525753	1.01835e-12	0.937724	0.304943	0.322705	0.79973	0.954123	0.444692	0.92105	0.181761	0.923549	0.688353	0.132459	1.9307e-14
VAMP5	0.402928	0.337959	0.000732961	0.23653	0.0551001	0.470175	0.00215784	0.545852	0.790286	0.0978623	0.42409	0.463423	0.0940978	0.948784	0.576758	0.0568853	0.0270548	0.209341	0.712759	0.866801	0.0294447	0.0351045
RAB3B	0.245098	0.287813	0.0680428	0.101381	9.77524e-06	0.345835	0.00759037	0.000807063	0.791018	0.0409358	0.474505	5.32619e-08	0.114835	0.6827	0.944591	1.69626e-05	0.590194	0.0442498	0.226645	0.997281	0.293526	0.969514
TBC1D10B	0.97334	0.41983	0.725538	0.485405	0.0296548	0.494557	0.946757	0.711006	0.528478	7.26109e-07	0.0101684	0.000321485	0.68708	0.991972	0.932556	0.530364	0.182585	0.830389	0.445097	0.959804	0.0901716	0.00546206
LMAN2	0.812625	0.166133	0.256693	0.879448	0.00275901	0.154064	0.0685615	0.0473377	0.912365	3.18048e-07	0.00294206	1.45667e-06	0.86282	0.0437655	0.910798	0.655028	0.000599432	0.0544548	0.166827	0.916642	0.091149	0.591871
RAB24	0.356221	0.0423308	0.00124886	0.214533	0.0428081	0.139126	0.452295	0.0197286	0.622867	0.00685703	0.756691	0.899457	0.627161	0.826842	0.911608	0.0859957	0.851219	0.86702	0.864792	0.640054	0.659109	0.728446
PDILT	1	1	1	1	1	1	1	1	1	1	1	1	1	1	1	1	0.652298	1	1	1	1	1
UBE2E3	0.97334	0.565707	1.62334e-42	0.885079	0.870949	0.799372	0.234888	0.000183448	0.391767	0.135403	0.00121531	2.35432e-08	0.661449	0.341141	0.867511	2.17348e-05	0.875812	0.68706	0.00241064	0.747159	0.0302553	0.775133
TRAPPC1	0.333518	0.000866341	0.239273	0.806299	0.00129197	0.83739	0.0139651	0.164918	0.985382	0.0368246	0.00974692	2.65916e-05	0.473232	0.960614	0.899792	0.0107139	7.90313e-09	0.273825	0.510937	0.63401	0.0951046	0.00201711
UBE2E1	0.816566	0.243877	0.00219633	0.672332	0.710308	0.320083	0.832918	0.000361495	0.782477	4.97513e-15	5.11859e-05	0.570666	0.483191	0.572824	0.965217	0.000371009	0.0929803	0.495413	0.0927485	0.989001	0.481988	3.04079e-05
STX8	0.351055	0.706939	1.73528e-07	0.996232	0.00131751	0.872668	0.0334337	0.379068	0.696877	0.000531469	0.000132412	0.0151723	0.141421	0.781176	0.455855	0.101767	3.22387e-07	0.047582	0.897498	0.998814	0.000756322	6.7029e-07
TMED10	0.470596	0.423515	5.07151e-05	0.960818	1.06243e-09	0.481172	0.0212835	9.06044e-09	0.938247	0.118095	5.47501e-06	0.000746817	0.993997	0.7237	0.94554	0.778448	0.764856	0.330458	0.000861707	0.718916	0.0248928	3.32988e-08
FAM71B	1	1	1	1	1	1	1	1	1	1	1	1	1	1	1	1	1	1	1	1	1	1
HAS2	0.874407	0.39013	0.00758275	0.820554	0.628602	0.11729	0.275926	0.453795	0.225693	7.40362e-18	0.047964	0.186262	0.32628	0.118045	0.902543	0.822404	0.274955	0.510823	0.933287	0.906511	0.511366	2.17365e-05
BCL2	0.823985	0.126491	7.83191e-35	6.48939e-11	0.000256519	0.713069	0.503906	3.04444e-21	0.816829	0.859658	0.267801	0.978187	0.121345	0.965095	0.885177	0.200261	0.0205788	0.23318	0.30387	0.874379	9.64995e-05	0.0199941
RAB33B	0.800805	0.428937	2.6734e-08	0.890524	0.00610779	0.795591	0.160918	0.0468235	0.554239	0.21992	0.289722	0.753207	0.43577	0.982529	0.748184	0.211391	0.0328648	0.908901	0.528739	0.791785	0.0374318	0.00408444
EIF2AK3	0.883061	0.374735	0.211098	0.464756	0.000943137	0.907794	0.265233	0.549002	0.589015	1.73008e-07	0.419714	0.958933	0.321881	0.930691	0.733686	0.00653422	0.968162	0.943973	3.02521e-06	0.977009	0.687638	0.0803944
DPAGT1	0.922862	0.0838873	2.31678e-08	0.0624872	0.300532	0.496932	0.867049	0.0443602	0.93962	0.00451897	0.897349	0.495435	0.691519	0.604109	0.738706	0.136236	0.984342	0.660665	0.963262	0.768331	0.00215236	0.0313253
ALG14	0.434606	0.670217	0.000159048	0.358646	0.17962	0.651166	0.255294	0.635354	0.923384	6.43367e-10	0.240314	0.423815	0.611893	0.53221	0.820664	0.0158429	0.950471	0.203694	0.348317	0.39638	0.35547	5.09921e-05
RAB40A	0.653118	0.028532	1.73528e-07	0.803835	0.0237425	0.323148	0.246903	0.115577	0.808979	0.0201106	0.736585	0.171848	0.956543	0.257212	0.778591	0.0174034	0.4421	0.717844	0.000116516	0.906511	0.893222	1.04893e-07
RAB43	0.463362	0.0437739	5.61841e-11	0.367059	0.734062	0.648188	0.799287	0.21102	0.744333	0.103076	0.988536	0.246873	0.628171	0.991966	0.984878	0.413969	0.00573496	0.826748	0.829011	0.989644	0.174422	2.25975e-05
RAB37	0.194171	0.00153309	1.79969e-18	0.898962	0.0843424	0.487629	0.936632	2.27117e-07	0.855557	0.00199232	0.809923	0.0543553	0.000308019	0.11054	0.887769	0.222088	0.129067	0.969475	0.06148	0.901719	0.802885	0.592578
GXYLT2	0.862951	0.4052	0.00173712	0.0949103	0.220642	0.758316	0.000350876	0.959542	0.782917	0.653356	0.0707567	0.0660551	0.700779	0.733464	0.730796	0.272309	0.120668	0.620313	0.0503844	0.934288	0.00165447	0.00653283
HSPA6	0.0350061	3.92474e-10	2.5429e-08	0.00284451	0.00784187	0.0164022	0.681509	0.696764	0.0201175	0.207952	0.0135465	2.19266e-09	0.00253049	0.642492	0.944358	0.00397785	0.362304	1.5291e-11	0.0066471	0.916816	0.500637	1.45657e-13
AGR3	1	0.419846	6.11882e-21	0.73641	0.0159619	0.782823	0.0715978	0.640411	1	1	1	0.00167945	0.000314022	0.157813	0.998732	0.608229	0.000880152	0.290902	1	1	0.388864	5.11973e-07
NET1	0.952227	0.15568	0.0162545	0.812712	0.291113	0.981553	0.00120441	0.498406	0.691235	0.0661031	0.191122	0.000696678	0.735997	0.457761	0.704304	9.08605e-07	0.0026535	0.317088	0.000536472	0.869227	0.572182	7.16674e-11
UBXN2A	0.872058	0.00429199	1.04852e-51	0.519851	0.18598	0.825924	0.622063	0.93984	0.779894	7.81789e-10	0.00723439	2.3831e-06	0.226909	0.41678	0.614834	0.956099	0.924497	0.341691	0.0626871	0.749204	0.983282	0.00192731
PIGG	0.985804	0.0561574	3.34635e-21	0.580064	0.448513	0.619579	0.70327	0.252571	0.905965	0.0755914	0.652133	0.198202	0.887212	0.991636	0.900607	0.125731	0.832235	0.563535	0.0814239	0.308439	0.909745	0.0362261
GALNTL6	0.477841	1	1.8969e-13	0.00286985	3.1327e-06	0.0755706	0.309781	0.0700262	0.976243	5.90141e-07	1	3.26024e-09	0.533887	0.989142	0.214211	1.08332e-13	0.0526213	0.00224515	0.019818	0.714836	0.00640635	1
SRP72	0.494177	0.0182042	4.66165e-05	0.637814	0.120924	0.244867	0.00118495	0.0985803	0.97084	0.011948	0.0591601	0.00452172	0.834258	0.972972	0.974134	0.704299	0.824496	0.810041	0.277582	0.984442	0.0774165	0.439607
RAB1B	0.947771	0.963343	6.61014e-05	0.900978	0.838002	0.882769	0.0852066	0.00416822	0.535562	0.21034	0.0917941	0.782255	0.654672	0.778844	0.788997	0.00417248	0.672057	0.916966	0.71887	0.85671	0.535957	0.111421
ABO	0.878873	0.0178351	0.0257261	0.410672	0.891521	0.767912	0.535439	0.997966	0.506553	0.00441513	0.0173529	0.000149643	0.901943	0.341141	0.67973	0.653741	0.911117	0.810851	0.0197964	0.509813	0.0339164	0.212782
DDIT3	0.834841	0.653736	3.74012e-07	0.121328	0.0680988	0.718498	0.0602749	0.936033	0.960351	0.000951924	0.0957924	0.000463893	0.331768	0.511096	0.103564	0.115808	0.391419	0.755707	0.207372	0.897907	2.57041e-06	1.1313e-06
ARHGAP1	0.773716	0.106818	1.32346e-07	0.411824	0.0434509	0.138766	0.984977	0.586474	0.55912	2.4097e-05	0.597646	0.000328161	0.0186074	0.467849	0.723318	0.716458	0.271102	0.136553	0.54306	0.999336	0.000213964	2.95013e-06
DOLK	0.889394	0.0127098	0.000234063	0.382903	0.424655	0.955363	0.581944	0.151583	0.186939	0.00052548	0.0451149	0.75006	0.900897	0.887467	0.856586	0.0213552	0.14321	0.300291	0.0043732	0.955529	0.621336	0.000423946
CLTB	0.701423	0.0547508	0.0206514	0.0018695	0.00357066	0.0304807	0.00476111	0.652146	0.686736	1.26667e-13	0.136631	0.0136021	0.75382	0.707925	0.751002	0.00148055	0.0535234	0.0833095	0.673277	0.70712	0.526352	0.0176553
TBC1D10C	0.418159	0.337597	0.590176	0.55711	0.0104977	0.0482577	0.512176	1.33204e-10	0.858872	0.326851	0.180135	0.348109	1.76025e-06	0.15196	0.968585	0.093774	0.527603	0.575415	0.99598	0.903839	0.000947358	0.0123718
UBQLNL	0.737804	0.963531	0.210191	0.835395	1	0.417335	0.228964	0.4819	1	0.0236748	0.676753	0.206666	0.0788676	0.645387	0.916191	0.879784	0.0999546	0.903116	0.929657	0.65927	0.861264	1.34e-05
UBQLN3	1	1	1	1	1	1	1	1	1	1	1	1	1	1	1	1	1	1	1	1	1	1
ALG10B	0.777163	0.100067	5.21405e-16	0.81184	0.0601545	0.358725	0.896165	0.00195537	0.620521	0.0311227	0.547015	0.0995117	0.644482	0.634412	0.268765	0.630514	0.255182	0.802354	0.00015077	0.831571	3.71314e-07	0.000249127
RAB6A	0.836247	0.724213	3.03537e-05	0.727454	0.0632999	0.0882966	0.483168	0.168018	0.903574	0.00086573	0.330702	0.000946573	0.63819	0.740744	0.946638	1.15537e-05	0.0134089	0.285205	0.205711	0.974989	0.0857038	0.278195
B3GNTL1	0.247684	0.00313197	0.0267718	0.965385	0.206707	0.900575	0.953996	0.289809	0.99695	4.52773e-09	0.0563684	0.900338	0.183155	0.677063	0.745135	0.201834	0.995474	0.0856575	0.0395367	0.73834	0.233302	0.320201
RUFY1	0.308218	0.20762	3.19668e-13	0.746936	0.139871	0.0719879	0.189073	0.000152817	0.907629	0.396581	0.537019	7.05929e-08	0.0635333	0.886449	0.962815	0.0394111	0.867726	0.833983	0.698909	0.815584	0.0422094	0.208162
SEC24C	0.555133	0.560139	0.652109	0.634534	0.102134	0.177086	0.0108322	0.632412	0.929863	0.702518	0.960624	0.45791	0.891988	0.797513	0.656199	0.849101	0.245333	0.632648	0.104351	0.904932	0.832109	0.59189
MAN1B1	0.663588	0.00173031	0.00266662	0.700576	0.928293	0.839338	0.618254	0.00115493	0.954913	0.503813	0.0587967	0.00866105	0.995653	0.371697	0.861688	0.82694	0.626948	0.317509	0.590861	0.809355	0.698082	0.062457
JUN	0.612487	0.703566	0.000917377	0.781078	0.281004	0.410875	0.656131	0.0135882	0.895791	0.000129161	0.071909	0.339209	0.81387	0.767103	0.898772	0.215264	0.990842	0.191229	0.0558325	0.956869	0.83009	0.339772
AP3S1	0.800805	0.107655	0.0114542	0.625061	0.314196	0.0345535	0.546989	0.859646	0.987367	1.01997e-09	0.195392	0.543759	0.994174	0.575055	0.941613	0.0112276	0.105703	0.842436	0.0746058	0.709842	0.00575516	0.424365
BET1L	0.930951	0.980807	8.97598e-09	0.0428958	0.719321	0.269932	0.287352	0.0268374	0.713807	1.56509e-24	0.88057	0.00256888	0.366768	0.401408	0.999946	0.952451	0.745309	0.8292	0.42716	0.993686	0.747649	4.19876e-05
GALNT11	0.928321	4.99408e-05	0.0842329	0.000257087	0.798643	0.518277	0.00879557	0.894083	0.617756	1.54394e-16	0.122522	0.453853	0.348242	0.80148	0.856195	0.002809	0.276789	0.987456	4.74726e-05	0.834917	0.714323	0.636482
ERN1	0.754936	0.124476	1.06603e-05	0.765052	0.895635	0.382086	0.266805	0.137813	0.535562	7.86474e-06	0.00742895	2.48751e-07	0.00970939	0.566608	0.983683	1.57008e-07	0.127752	0.242951	0.37514	0.895459	0.428186	4.99912e-09
STX19	1	0.0477642	7.75538e-30	0.853004	0.221379	0.436921	1	0.00693589	1	0.31336	1	0.123988	0.92964	0.965865	0.763987	0.591951	0.492939	0.875286	1	0.898117	0.799558	0.00213047
DPM3	0.626516	0.986095	0.0679068	0.918679	0.399414	0.975032	0.461432	0.216377	0.971184	0.0475174	0.776559	0.871236	0.849847	0.0165082	0.814754	0.000354211	0.0421721	0.0124198	0.0740394	0.614295	0.961429	1.49576e-06
CALR	0.767746	0.00422293	1.6072e-34	0.86275	0.00251581	0.511188	0.062217	0.0835708	0.911173	1.77215e-06	0.833765	0.893861	0.146388	0.242539	0.896207	0.549164	0.0373813	0.158344	0.813755	0.955195	0.891548	1.45559e-05
RAD23A	0.551408	0.00259023	1.06522e-12	0.988386	0.0262262	0.788287	0.868134	0.832731	0.995874	0.000239016	0.750081	0.0706947	0.414438	0.941785	0.858904	0.146787	0.908639	0.23399	0.131715	0.970223	0.242542	2.28207e-13
RAB39A	0.464263	1	3.13505e-05	0.181085	0.554724	0.922286	0.616543	0.0749001	0.81113	0.000101417	1	1.06539e-08	0.543091	0.587292	0.900607	0.000326837	0.490858	0.246388	0.468011	0.90405	0.410134	1
EXOC3	0.446406	0.485304	0.936498	0.222234	0.245611	0.773537	0.154687	0.341983	0.951132	3.83993e-15	0.933542	2.77369e-06	0.0549448	0.0348633	0.992763	0.140552	0.459747	0.55324	0.0885686	0.885067	0.27565	3.13087e-06
YOD1	0.686374	0.545308	1.76865e-19	0.664538	0.146394	0.197905	0.0055508	0.291006	0.0380544	2.79671e-05	0.215823	0.612892	0.348839	0.81357	0.919337	0.951367	0.00509558	0.49518	0.816651	0.981419	0.256354	0.0167485
SSR4	0.869001	0.400182	1.38935e-05	0.984398	0.747599	0.540465	0.583044	0.607181	0.676482	0.00337068	0.0090704	0.0013315	0.0609773	0.116735	0.470343	6.44398e-05	0.000297595	0.307231	0.939753	0.834589	0.386251	0.000130585
TRAPPC5	0.279285	0.769922	0.00327105	0.164377	0.073495	0.526061	0.8188	0.792773	0.32504	0.449936	0.737739	0.625718	0.0213779	0.669478	0.917803	0.0122041	0.136509	0.173213	0.187378	0.912975	0.00473656	0.0388195
MGAT4C	1	1	1	0.145876	1	0.0644934	0.510548	0.532509	1	0.00178321	0.00221693	1	0.875953	0.745899	0.311943	2.00513e-10	0.147363	1	0.984553	0.369449	0.752301	1
UBA7	0.063496	0.00455271	0.000940653	0.692554	5.90166e-06	0.246556	0.949692	1.17462e-11	0.937279	0.000108159	0.812034	0.00321256	0.00270251	0.778083	0.750857	0.470347	0.576945	0.257821	0.350086	0.886933	0.000599802	0.401121
UBE2E2	0.74531	0.0013279	2.21128e-16	0.757382	0.370934	0.545367	0.250686	0.536104	0.954428	0.453528	0.45783	0.00833314	0.869552	0.637774	0.796694	0.483027	0.795598	0.353747	0.94509	0.683818	0.598595	9.64521e-15
AP1S2	0.957981	0.0166729	6.59014e-10	0.234207	0.0828199	0.357349	0.639114	0.0566024	0.653255	0.0018878	0.55703	0.793116	0.392069	0.621243	0.704099	0.168854	0.0870486	0.234683	0.973388	0.969729	0.00062333	0.578217
TRAPPC6B	0.582402	0.252537	7.00133e-08	0.0451636	0.120427	0.960169	0.649529	0.0171172	0.677124	8.64737e-07	0.0173859	0.0556478	0.769451	0.719754	0.783775	0.0345104	0.0307148	0.878858	0.218823	0.955529	0.025354	0.422785
NPLOC4	0.885901	0.261614	6.26817e-16	0.880707	0.746167	0.729834	0.430235	0.000888876	0.69092	0.265338	0.00204181	1.6761e-07	0.218725	0.544618	0.735414	0.138248	0.480582	0.703285	0.768215	0.856858	0.677572	1.2688e-13
EXOC7	0.935651	0.00831736	1.33292e-05	0.559009	0.101025	0.512652	0.404997	0.610392	0.896679	0.661369	0.531774	0.0204496	0.675403	0.128946	0.935525	0.497533	0.298019	0.657708	0.0979824	0.851776	0.0846442	0.119227
ALG12	0.751138	0.239027	0.651135	0.887052	0.145425	0.738267	0.985957	0.0321047	0.707316	5.23154e-07	0.960638	0.0175687	0.590012	0.687995	0.924969	0.176071	0.938321	0.384241	0.63569	0.983262	0.952073	0.00106015
GALNT9	0.223784	1	1	0.0586849	0.743962	0.00500234	0.531473	1	0.482176	0.00170485	1	1	0.000549859	0.650943	0.103712	0.583329	0.00118709	0.402904	3.72769e-08	0.451897	0.267848	5.4852e-07
SRPRA	0.912787	0.803446	1.68583e-15	0.239054	0.242403	0.848983	0.120549	0.0330785	0.890659	0.716839	0.344227	0.158131	0.912672	0.250473	0.583241	0.950959	0.471171	0.810521	0.780375	0.935229	0.125698	0.00285747
A3GALT2	1	1	1	0.188174	1	0.990751	0.0943606	1	1	1	1	1	1	1	0.887914	1	1	1	1	1	1	1
COPB2	0.688449	0.00574562	2.84508e-08	0.976673	0.121886	0.862206	0.287176	0.0172928	0.96918	0.61901	0.00929384	2.69583e-08	0.328939	0.376858	0.537306	0.740886	0.207309	0.415186	0.91478	0.610056	0.192548	0.000560966
UBE2G2	0.958388	0.223244	2.58486e-06	0.057556	0.35817	0.132712	0.0182979	0.0569092	0.764983	0.383307	0.048774	0.709661	0.806075	0.758388	0.357875	0.0247888	0.864438	0.640041	0.493802	0.739892	0.00133999	1.22385e-09
AP3M1	0.9051	0.33238	0.190735	0.935485	0.963356	0.930935	0.0284469	0.923578	0.73681	8.37688e-07	0.450013	0.0856668	0.749683	0.740849	0.60789	0.811219	0.577085	0.143582	0.000200477	0.703755	0.846808	0.449053
RAB11B	0.887383	0.28415	0.166232	0.652916	0.403433	0.682879	0.411809	0.213712	0.982568	4.17422e-07	0.000700241	0.293935	0.83559	0.259469	0.967431	0.405163	0.0115335	0.439966	0.144581	0.739954	0.0430599	0.102406
PARK2	0.906383	0.00320804	4.34538e-10	0.27692	0.00167959	0.675399	0.551393	0.17423	0.93719	9.58467e-11	0.687619	5.98409e-06	9.54459e-05	0.998336	0.888867	0.00577963	0.164236	0.705734	0.418156	0.99866	0.000258766	0.0104832
PDIA2	0.167845	0.756488	2.30136e-62	0.394032	0.0111315	0.0169972	0.353149	0.0601528	1	0.0107138	0.7366	0.0153374	0.00688854	0.759701	0.71062	0.21587	0.0266534	0.681851	0.981498	0.961713	0.732388	0.639756
P4HB	0.977593	0.318717	1.54329e-17	0.282247	7.35603e-06	0.195022	0.97419	0.00740375	0.195386	1.10708e-05	0.806046	0.946299	0.356049	0.912305	0.978717	0.593269	0.00582095	0.723274	0.837625	0.873008	0.87577	0.080743
ANKFY1	0.73589	0.791811	6.09249e-05	0.906786	1.2389e-11	0.933394	0.131616	0.725182	0.721673	0.049701	3.64408e-05	1.78664e-05	0.537874	0.112847	0.905606	0.0229166	0.00958566	0.411761	0.00301459	0.587452	0.00973778	0.0520005
PIGP	0.889851	0.440632	0.0136595	0.619116	0.657851	0.952431	0.907054	0.319537	0.916691	0.134199	5.31792e-05	0.000519032	0.679722	0.85921	0.99414	0.0147407	0.566998	0.940588	0.339814	0.610056	0.00368899	0.049013
BCAP31	0.689638	0.0716655	3.36107e-05	0.88771	4.50185e-06	0.639565	0.0580117	0.00297659	0.898819	5.29885e-08	0.0341252	0.58993	0.670899	0.0452487	0.928442	0.536794	0.261133	0.611072	0.124889	0.93584	0.501992	1.86086e-06
ARAP1	0.717927	0.411476	2.05009e-05	0.631605	0.63767	0.759027	0.827298	0.236226	0.986828	0.01745	0.806753	0.423919	0.0195386	0.549	0.967242	0.976225	0.821655	0.53425	0.0609494	0.268849	0.331017	0.000482958
UBQLN2	0.715105	0.0335281	0.6501	0.70789	0.851938	0.970629	0.165918	0.924376	0.919426	0.274093	0.967916	0.944799	0.628283	0.987071	0.77088	0.884901	0.658017	0.669103	0.309693	0.956578	0.136544	0.0286749
RAB42	0.123168	6.78593e-05	3.66895e-32	0.860805	0.14426	0.424345	0.377481	3.48002e-25	0.0737436	0.000459942	0.000895959	0.000252216	0.946677	0.814454	0.954	0.00343152	0.018811	0.99211	0.790093	0.723082	0.346315	3.4649e-14
ALG1L	0.973209	0.102428	0.0028561	0.395963	0.0170267	0.713384	0.577639	0.0392074	0.997481	0.847795	0.595788	0.967502	0.724083	0.638722	0.827505	0.00917704	0.115818	0.131681	0.906137	0.944543	0.00131565	0.544917
PPIA	0.793035	0.248527	2.06344e-16	0.629442	0.100827	0.862849	0.0644426	0.343125	0.665813	0.000749946	0.925427	8.14233e-05	0.81861	0.542567	0.693145	0.00988299	0.644272	0.44935	0.0534204	0.998493	0.727847	0.56312
TRAPPC2	0.938556	0.408765	0.399521	0.179416	0.217342	0.978062	0.920373	0.0107174	0.842277	0.00160439	0.159082	0.718522	0.858406	0.404034	0.471683	0.345548	0.935439	0.765032	0.015381	0.963655	0.33826	0.000644254
MAN2A2	0.689533	0.164276	0.614616	0.414888	0.376931	0.907598	0.41962	0.600036	0.984543	1.44931e-06	0.341131	0.764566	0.563421	0.620459	0.69319	5.32266e-05	0.168707	0.992414	0.537311	0.683849	0.593429	0.155174
TRAPPC4	0.569503	0.334536	0.0842524	0.270216	0.370043	0.15821	0.31446	0.633655	0.722665	0.899795	0.563612	0.858118	0.708434	0.73031	0.987498	0.993817	0.78084	0.744062	0.0234345	0.862164	0.616428	0.334748
PGAP1	0.642905	0.0413343	0.691224	0.375116	0.163917	0.751176	0.729433	0.929185	0.283544	1.19766e-15	0.21646	0.00431482	0.425077	0.653398	0.111564	0.00737908	0.641791	0.429351	0.676416	0.985815	0.314675	0.0482871
TBC1D9B	0.891326	0.128892	3.79267e-09	0.22055	0.732188	0.0489997	0.558458	0.509562	0.925785	2.81616e-06	0.0669427	0.0338698	0.59139	0.686403	0.944358	0.756571	0.384084	0.972651	0.00538851	0.696047	0.015512	0.247118
MAP3K5	0.888366	0.00517738	1.83144e-09	0.312302	3.1697e-05	0.425625	0.93015	0.322686	0.619345	0.0173697	0.748578	0.5224	0.30245	0.921094	0.888565	0.737695	0.0219713	0.958366	0.302889	0.593141	0.0439388	0.854019
RAB40C	0.704226	2.58149e-05	1.26434e-08	0.528107	0.0174414	0.51412	0.744044	0.399301	0.986828	0.000153615	0.198942	5.76371e-06	0.623457	0.997944	0.923221	0.523168	0.36946	0.993876	0.816576	0.758197	0.0666757	0.0648611
PIGN	0.705428	0.489295	2.15685e-06	0.578401	3.78778e-08	0.759912	0.0618098	6.46007e-06	0.495065	0.000128395	0.788067	0.0450388	0.701941	0.462778	0.545905	0.00971111	0.0570008	0.210172	0.000315294	0.955743	0.60242	5.58898e-07
GPAA1	0.899171	0.207205	6.87818e-10	0.970702	0.534962	0.711285	0.94605	0.0896848	0.98901	0.100588	0.359437	0.950332	0.90952	0.0723556	0.893709	0.253639	0.607978	0.00784689	0.498435	0.41137	0.0133148	3.49042e-05
ERO1A	0.979639	0.91884	1.50395e-25	0.552101	3.05937e-06	0.0113273	0.6296	0.0686655	0.942607	0.0702594	0.321725	0.000102623	0.992521	0.601003	0.762714	0.000765677	0.640866	0.859956	0.981606	0.947232	0.157143	2.96454e-06
MAN1A2	0.9001	0.183512	0.180549	0.8948	0.0346083	0.497935	0.19844	0.48365	0.680071	9.59199e-10	0.659303	0.0316925	0.655689	0.52592	0.720021	0.707686	0.846065	0.52088	0.54754	0.528226	0.50124	0.710551
SVIP	0.342666	0.911478	9.30331e-11	0.687155	0.853493	0.807133	0.597449	3.15528e-13	0.858872	6.09038e-06	0.012925	0.0201553	0.749692	0.201484	0.689227	0.431299	0.467208	0.14525	0.788831	0.502738	0.140596	0.0058426
UBE2J1	0.0993929	0.734791	1.52552e-20	0.706086	0.00528706	0.541083	0.108599	0.000412817	0.305858	5.33166e-06	0.0294247	0.990602	0.0316529	0.824913	0.946967	0.207733	0.0639731	0.97444	0.00343827	0.915813	0.0472123	0.0174829
GLT6D1	1	1	1	1	1	1	1	1	1	1	1	1	1	1	1	1	1	1	1	1	1	1
INPP5B	0.90407	0.795227	0.304047	0.837938	0.00772141	0.825992	0.165931	8.42407e-07	0.941673	1.1635e-31	0.647768	0.422013	0.589356	0.994077	0.896302	0.422093	0.225494	0.2639	0.00817172	0.79673	0.00682807	0.000228991
RNF5	0.557965	0.00102164	0.82914	0.325725	0.0181039	0.817231	0.684143	0.00137812	0.710725	0.00389689	0.176744	0.473941	0.779176	0.551938	0.936621	0.0225194	0.48563	0.838629	0.784308	0.77115	0.828198	7.19398e-07
HSPA1B	0.542335	0.287285	0.129333	0.0318114	0.302252	0.218727	0.90187	0.576546	0.646457	0.196756	0.828631	7.77866e-05	0.104516	0.953871	0.95543	0.0592457	0.987742	0.0458175	3.53502e-06	0.712077	0.306042	0.0318897
HSPA1L	0.803569	0.103313	2.13948e-12	0.992778	0.437617	0.356743	0.343649	0.615642	0.977862	0.124673	0.39369	0.351367	0.953592	0.474509	0.0512486	0.320104	0.984179	0.571105	0.0637903	0.895133	0.101886	0.0149904
TBC1D8	0.478763	0.000222874	7.88687e-06	0.750477	0.00587385	0.39297	0.441108	0.00149233	0.713053	0.843931	0.988758	0.499481	0.537592	0.865648	0.987412	0.736632	0.906341	0.896471	0.0320576	0.859472	0.521426	9.17721e-11
RAB12	0.342969	0.000100052	1.996e-18	0.634831	0.282304	0.569446	0.409212	0.363387	0.738544	0.964932	0.825536	0.390663	0.846034	0.754081	0.710659	0.95332	0.915762	0.67364	0.0918095	0.671173	0.0165044	1.05325e-13
TMX2	0.739444	0.0061279	3.44366e-07	0.682858	0.76101	0.685255	0.0395307	0.0602301	0.601945	1.1194e-26	0.937443	0.182359	0.356998	0.31405	0.556015	0.0343157	0.241433	0.914057	0.987717	0.987837	0.802782	3.55046e-08
NCKIPSD	0.903587	0.0225932	0.00641533	0.196684	0.237196	0.846452	0.997938	0.000679064	0.192715	0.903988	0.787557	0.782374	0.432529	0.0467698	0.953698	0.327615	0.916752	0.227387	0.00365117	0.729421	0.56596	0.731789
ATF6B	0.915082	0.292455	0.0403194	0.908583	0.00186839	0.564112	0.106751	0.190834	0.537059	0.00340925	0.266007	0.672061	0.365858	0.811372	0.934107	0.00460723	0.108919	0.322588	0.0209582	0.913	0.626563	4.44575e-06
REPIN1	0.479272	0.129023	0.371276	0.0257324	0.251584	0.563204	0.789994	0.000853431	0.929561	0.0513342	0.993277	0.0104151	0.766764	0.833928	0.931234	8.76293e-08	0.764568	0.286241	0.578248	0.88391	0.584994	7.36729e-05
ALG3	0.845931	0.000279565	9.10692e-40	0.759914	0.0857015	0.831822	0.176036	1.51485e-08	0.917556	0.00141431	0.0831438	5.74483e-07	0.0537111	0.408474	0.631475	0.619197	0.367479	0.324047	0.350508	0.98574	0.464649	1.73018e-17
VAMP2	0.838306	0.326703	1.63419e-39	0.698186	0.0108339	0.779619	0.0718293	0.111134	0.606633	0.000269326	2.14109e-09	4.80781e-14	3.50967e-07	0.638285	0.214162	3.13105e-08	3.44829e-09	0.755126	0.121761	0.814879	0.0142468	4.11803e-06
RAB6C	0.981151	1	1.60387e-25	0.378661	1	0.671134	0.997207	1	0.673081	1.20351e-10	1	1	0.00829467	0.582793	0.794621	1	0.999913	1	1	1	0.0922545	1
TXNDC5	0.338185	0.237275	1.16017e-10	0.505741	0.000238676	0.652665	0.250458	0.676105	0.896382	0.0468063	0.600787	0.501666	0.481247	0.852626	0.870539	0.0384241	0.8668	0.653232	0.0670109	0.98486	0.271826	0.748513
ARFGAP3	0.41531	0.760667	4.91335e-15	0.854771	0.00138803	0.695429	0.642124	0.434527	0.501866	0.329753	0.799437	0.844833	0.189466	0.682659	0.852704	0.513556	0.489965	0.52623	0.986638	0.837829	0.787525	3.29171e-19
DDOST	0.376021	0.0156625	6.77534e-38	0.180928	0.355195	0.96285	0.719673	0.00213112	0.690018	6.68174e-09	1.6623e-05	0.0110769	0.310712	0.106707	0.765278	0.101699	0.46514	0.761577	0.894191	0.74137	0.392666	0.907438
ALG1L2	0.96101	0.0152199	0.411293	0.569328	0.818044	0.0646254	0.031649	0.00272754	1	0.000403264	1	0.0251641	0.476483	0.969818	0.752699	0.228201	0.238404	0.830909	0.498301	0.93526	0.20182	1.57143e-06
ALG11	0.465125	0.781846	9.2182e-08	0.848174	0.000875264	0.655963	0.950014	0.417865	0.601002	8.00032e-07	0.123757	0.766165	0.637805	0.86625	0.96042	0.336227	0.708496	0.177136	0.00394444	0.98363	0.371771	0.000817626
RAB44	0.172362	3.3706e-29	3.58724e-14	0.111223	0.390195	0.163157	1	1.17142e-05	1	1	1	7.27551e-07	0.365081	0.917472	1	0.632289	0.0367352	0.348343	0.00120438	0.611328	0.914506	1

## Sheet: mutTP53 DEscore
Gene	ACC	BLCA	BRCA	CESC	COAD	ESCA	GBM	HNSC	KICH	LGG	LIHC	LUAD	LUSC	MESO	OV	PAAD	PRAD	READ	SARC	SKCM	STAD	UCEC
DPM1	0.0107431	0.13557	0.345163	0.0618298	0.704812	0.0115794	0.00305044	0.0322553	0.108139	0.0298226	0.0538932	0.535958	0.0569454	0.00820686	0.032878	0.17506	0.274679	0.158575	0.123837	0.100799	0.222887	0.590646
ARF5	0.10458	0.000971842	0.0967761	0.0275032	0.0365007	0.0231164	0.179643	0.00483279	0.0763085	0.0534419	0.00243968	0.161253	0.0182376	0.144546	0.0500486	0.0185212	0.0453086	0.00178837	0.0129077	0.00618666	0.00697982	0.00652896
COPZ2	0.0417401	0.00542231	0.0370849	0.203613	0.0271299	0.00206622	0.152994	0.23154	0.00959253	0.0157171	0.0163129	0.0591564	0.000911346	0.0217666	0.0724473	0.0130576	0.102583	0.0222668	0.0399508	0.131371	0.244212	0.106035
TRAPPC6A	0.00255141	0.00248469	0.0604461	0.0384456	0.0357031	0.00672867	0.131035	0.00243898	0.0126429	0.0667699	0.0065982	0.0111459	0.00869962	0.543891	0.00316535	0.0106553	0.058847	0.00513503	0.034575	0.122579	0.0189166	0.0238946
PIGQ	0.00255141	0.0570516	0.369572	0.00147618	0.00381214	0.0319841	0.0329877	0.00708954	0.0464786	0.0320372	0.0202023	0.173207	0.0840053	0.0381346	0.00549179	0.00489548	0.0295161	0.0816956	0.00918972	0.0613242	0.00350447	0.0846611
CYTH3	0.594217	0.0570983	0.00880175	0.000203774	0.238588	0.00429616	0.054914	0.331063	0.144697	0.122636	0.0249039	0.200946	0.0170316	0.00953383	0.0185948	0.042596	0.565008	0.0715525	0.0801636	0.0167663	0.0315699	0.04413
SEC62	0.111919	0.00482504	0.0895912	0.0390371	0.0252374	0.00654554	0.106935	0.0832622	0.173582	0.149407	0.148453	0.112097	0.0954931	0.0582225	0.00771838	0.00229139	0.00937979	0.00350096	0.17292	0.0509483	0.0649309	0.257147
POMT2	0.243037	0.000784111	0.114038	0.0299086	0.28711	0.155721	0.00412632	0.324324	0.172324	0.0245085	0.028071	0.0976118	0.00189437	0.145324	0.0181645	0.203065	0.14617	0.0499047	0.0985506	0.0322412	0.00841624	0.0662227
RABGAP1	0.116175	0.0492214	0.0033531	0.00424046	0.0276775	0.0218545	0.22252	0.00553342	0.15219	0.482693	0.0225138	0.0173312	0.00917459	0.136704	0.000689168	0.0111064	0.07526	0.0261829	0.0399079	0.0644545	0.0894921	0.06144
CAPN1	0.0763677	0.0235608	0.0874867	0.0091416	0.00658382	0.0685737	0.362928	0.0133014	0.0461334	0.0403793	0.00795293	0.00334228	0.0329309	0.12726	0.00329749	0.285249	0.0486692	0.00451284	0.0497605	0.192235	0.0057828	0.0319648
WAS	0.0853903	0.0192817	0.0678601	0.0148825	0.115636	0.0368018	0.0943757	0.207249	0.191646	0.227143	0.0369743	0.0257366	0.249251	0.0262701	0.0112873	0.0133772	0.0389661	0.00263069	0.00139667	0.0107254	0.060717	0.0129578
GLT8D1	0.0290996	0.0265518	0.401092	0.116344	0.0268432	0.00139567	0.0956718	0.0256046	0.00617108	0.0869104	0.258628	0.0587971	0.0996586	0.133856	0.011322	0.0160086	0.206156	0.00908245	0.194068	0.0912348	0.0662756	0.225244
RALBP1	0.040291	0.0282064	0.056676	0.0713345	0.210201	0.00200539	0.0448632	0.00227136	0.085069	0.0374476	0.0123585	0.0224727	0.0350861	0.230294	0.00852821	0.0721738	0.107568	0.0666032	0.00283351	0.121686	0.0409248	0.290485
ERP44	0.0560954	0.0876217	0.495721	0.0588235	0.0127709	0.0551055	0.278321	0.0370768	0.0271627	0.00663364	0.289359	0.0843126	0.00122414	0.00100392	0.0166949	0.00788001	0.00165234	0.00430611	0.013905	0.148797	0.0165218	0.104965
SEC63	0.339428	0.0274111	0.340257	0.0220013	0.10371	0.00077333	0.522764	0.0463796	0.0661875	0.217061	0.00417124	0.00980246	0.0143524	0.0471553	0.0019025	0.0501655	0.00308136	0.0230847	0.0561887	0.00453467	0.0778	0.0303463
RABEP1	0.0137578	0.000977647	0.814866	0.0275116	0.449243	0.000596792	0.124662	0.0581522	0.106798	0.0100541	0.831472	0.22073	0.00454884	0.337875	0.00390474	0.412768	0.353994	0.0423389	0.0606333	0.0569086	0.221683	0.187472
BAK1	0.0176237	0.00957281	0.441806	0.00833997	0.121423	0.0803055	0.0251074	0.0130961	0.0124674	0.00509907	0.181136	0.0268097	0.00610252	0.0537336	0.00549179	0.0931271	0.0512289	0.0364335	0.0682347	0.0545735	0.00606261	0.81753
ALG1	0.136035	0.00361373	0.179961	0.100634	0.00640621	0.0104761	0.130737	0.0775362	0.00951129	0.583597	0.0538946	0.361554	0.0951204	0.044924	0.00260625	0.0059291	0.0941454	0.0138935	0.0116386	0.00572505	0.00365266	0.0281948
FUT8	0.0604202	0.000247356	0.490794	0.010892	0.541099	0.00169693	0.151853	0.00179615	0.285711	0.328897	0.0349257	0.0465195	0.00240797	0.117464	0.0205138	0.0704727	0.164368	0.0484187	0.00785468	0.015875	0.368251	0.232796
TBC1D23	0.0588005	0.089253	0.185875	0.0715417	0.0351539	0.00587084	0.0299645	0.0565297	0.0261402	0.0295591	0.016405	0.224788	0.026314	0.0521922	0.0338887	0.0492055	0.156903	0.0567777	0.0541088	0.171212	0.133747	0.0519358
RAB27B	0.0232998	0.00953991	0.285494	0.204837	0.673082	0.0409123	0.182496	0.167559	0.0238712	0.151387	0.170205	0.00191201	0.0275134	0.0617928	0.179928	0.00106461	0.364847	0.0885589	0.0129696	0.00947056	0.0580779	0.0881965
HSPA5	0.0470541	0.153328	0.16725	0.0703297	0.218442	0.0168664	0.00394311	0.158338	0.0267748	0.114503	0.175476	0.0102488	0.0517134	0.0756881	0.00765114	0.000973538	0.0311054	0.04184	0.000442196	0.0235824	0.00399612	0.00130327
ARAP2	0.0146439	0.0434579	0.0769639	0.239467	0.156571	0.0499374	0.289586	0.0113259	0.00447188	0.0014597	0.000159612	0.00162254	0.00858708	0.140298	0.00170528	0.0643914	0.016163	0.0221043	0.0658599	0.0167535	0.0980149	0.00626197
VAMP3	0.00366295	0.00754219	0.00804173	0.0679301	0.000570186	0.0515514	0.0721367	0.0254561	0.0732599	0.172698	0.0879617	0.00770285	0.00647242	0.0740545	0.0652546	0.353363	0.00820405	0.10938	0.000905877	0.0977624	0.04192	0.11824
HERPUD1	0.203701	0.0254217	0.037978	0.0531754	0.124983	0.169533	0.0684781	0.00790998	0.0202852	0.0145912	0.249415	0.263021	0.180812	0.0344293	0.046976	0.0359433	0.321321	0.0185614	0.0300416	0.00368044	0.0794358	0.215951
USE1	0.0363272	0.0212007	0.0340112	0.00105228	0.0769804	0.00861699	0.219024	0.00624451	0.00116651	0.183144	0.00697692	0.143105	0.00452383	0.498825	0.0234153	0.0330763	0.116715	0.0112364	0.0555494	0.0467525	0.0158307	0.356295
TRAPPC3	0.0340946	0.00556093	0.188351	0.0226682	0.0499091	0.045841	0.0420066	0.000691794	0.0237069	0.380348	0.155446	0.0152467	0.00510645	0.0304364	0.00143285	0.00913756	0.0506774	0.115445	0.288669	0.0997903	0.0238147	0.0598944
TBC1D22A	0.0615606	0.0167905	0.0226806	0.00848986	0.0378894	0.0432849	0.000262937	0.0243046	0.00228515	0.0634331	0.00757737	0.196062	0.0196615	0.0519031	0.00787099	0.00226392	0.0709136	0.0538535	0.000392923	0.0167535	0.0732042	0.0322698
CUL1	0.15269	0.0597586	0.323566	0.0664987	0.0356371	0.0100317	0.0642267	0.00508473	0.00930219	0.00351154	0.0511136	0.236254	0.00614359	0.0448636	0.0027036	0.0442678	0.118697	0.171521	0.0829685	0.218411	0.0496742	0.101868
EIF2AK2	0.00622518	0.0987478	0.109578	0.0542425	0.00625988	0.00684687	0.0210852	0.0332823	0.147624	0.000180634	0.00436833	0.418543	0.0579779	0.0401225	0.0599859	0.0775875	0.0172424	0.0496834	0.0251468	0.0851267	0.0166294	0.724948
SEC61A1	0.103484	0.0380964	0.471412	0.00168051	0.13491	0.0303953	0.0610435	0.0302611	0.0281321	0.0522495	0.0648777	0.0496084	0.040212	0.141554	0.00571641	0.019034	0.163425	0.00543318	0.0108248	0.0305433	0.0166196	0.0332136
PSD	0.0409301	0.0668518	0.201334	0.0676726	0.171936	0.0431347	0.183109	0.105532	0.117878	0.197426	0.244811	0.00415754	0.301655	0.0816236	0.0251076	0.243011	0.00798194	0.0239193	0.0577565	0.0750484	0.277732	0.0352685
PIGV	0.00960261	0.015959	0.42916	0.0202135	0.0123826	0.000879943	0.0165561	0.039733	0.0620084	0.300855	0.0718566	0.0236082	0.0913153	0.0725401	0.0221006	0.0556828	0.0319935	0.0283758	0.0112002	0.340677	0.0236441	0.241495
CTSA	0.242222	0.01298	0.180731	0.0679289	0.519705	0.0857132	0.0239146	0.0948079	0.023827	0.0623118	0.028177	0.242325	0.0103358	0.12068	0.00983857	0.0217796	0.395491	0.0435115	0.0813053	0.00749912	0.0489602	0.187792
AP3D1	0.0529516	0.00973212	0.00309678	0.0280891	0.013521	0.046603	0.0247411	0.00134678	0.0218025	0.329641	0.012368	0.110292	0.0045833	0.0013421	0.0424122	0.0821789	0.0383692	0.00057549	0.00339515	0.00886893	0.0144119	0.238317
PDIA5	0.0622323	0.081925	0.50331	0.0426166	0.140555	0.00551492	0.225715	0.0830818	0.00201377	0.103566	0.0425666	0.0116708	0.0215821	0.221318	0.000947717	0.0414614	0.200737	0.0425719	0.00712636	0.0191909	0.00518405	0.185465
TBC1D22B	0.00672817	0.0675548	0.448663	0.0197769	0.114524	0.00135665	0.186017	0.0174687	0.401564	0.00347207	0.0334636	0.172389	0.0243406	0.178965	0.00969881	0.0101729	0.311169	0.0328042	0.159223	0.0298948	0.0110713	0.217232
SEC61A2	0.0581025	0.0464479	0.19061	0.502625	0.214948	0.020327	0.187491	0.00217082	0.00207682	0.142466	0.00950565	0.437524	0.0277617	0.153631	0.106338	0.220824	0.225777	0.0259203	0.0257483	0.0271642	0.309299	0.407859
TBC1D1	0.000645126	0.017394	0.474618	0.00894771	0.0935577	0.0214913	0.00732099	0.0870011	0.00465384	0.0234088	0.0400683	0.102775	0.00272564	0.0194492	0.00289042	0.0453334	0.0278568	0.00638681	0.0978975	0.010779	0.263809	0.0905895
ATXN3	0.0379594	0.00148793	0.0241546	0.0443398	0.0841537	0.032501	0.34206	0.127894	0.0648395	0.0579106	0.113135	0.0248031	0.0172883	0.0280417	0.0374897	0.0145051	0.123582	0.00190406	0.0175101	0.0298151	0.0597405	0.0813468
ARFGEF1	0.0463276	0.00490443	0.0213301	0.061701	0.172899	0.0023668	0.0606357	0.0281214	0.00300047	0.0209822	0.042091	0.00160224	0.00566163	0.0125236	0.0192593	0.0371828	0.27155	0.056276	0.0695608	0.0446406	0.0871343	0.209243
TRAM1	0.00757957	0.0637145	0.13548	0.107651	0.0370144	0.0201682	0.1926	0.0849773	0.0191077	0.0362841	0.0816255	0.0170242	0.142697	0.0174864	0.00174805	0.0650165	0.346732	0.037509	0.14102	0.0506017	0.000391685	0.128584
EVI5	0.0363272	0.00914997	0.0179387	0.028275	0.0975544	0.0262612	0.0146229	0.0261246	0.0666074	0.479622	0.0223947	0.0601028	0.00751699	0.0156226	0.0925842	0.00541681	0.0145682	0.00718995	0.176419	0.453529	0.0298313	0.0411684
ROCK1	0.0162642	0.037712	7.61495e-05	0.0016656	0.0787359	0.0570728	0.158973	0.0140703	0.0225996	0.361391	0.0153743	0.0516294	0.00660317	0.0425677	0.0059954	0.00610158	0.115327	0.0124551	0.0846371	0.0456414	0.041211	0.0846163
ERLEC1	0.0285175	0.000172817	0.107542	0.0582025	0.129094	0.00285729	0.41835	0.0422087	0.127216	0.238304	0.258893	0.10861	0.00916249	0.00839045	0.00231959	0.12716	0.0426759	0.00584998	0.182676	0.0105517	0.110529	0.162482
DNAJA2	0.0417315	0.00012687	0.0111085	0.0234804	0.0375503	0.015603	0.0803589	0.111042	0.0444029	0.00658757	0.122483	0.0300507	0.003666	0.0161463	0.0277075	0.170035	0.0140088	0.00709393	0.0613719	0.00381427	0.0565387	0.037835
PIGB	0.230765	0.145592	0.468045	0.0929431	0.168504	0.0151213	0.305438	0.0292762	0.15344	1	0.27829	0.186138	0.0466624	0.00336146	0.0143734	0.0249095	0.0251493	0.0344231	0.0177758	0.00893505	0.13139	0.272508
RAB27A	0.00958117	0.0108572	0.0453978	0.339863	0.307957	0.0403631	0.0768683	0.131536	0.00449727	0.012293	0.0420039	0.149372	0.231208	0.00800544	0.0292838	0.0491994	0.276571	0.0998398	0.174503	0.0311056	0.124919	0.000479491
UFD1L	0.0428763	0.0552723	0.277948	0.0261796	0.0655302	0.00995055	0.0169697	0.132288	0.0139564	0.00121853	0.0107732	0.34586	0.00231298	0.711746	0.0239745	0.00394695	0.0415355	0.0380034	0.0278935	0.00263002	0.00988024	0.0109349
EXOC5	0.342389	0.054507	0.0191178	0.0237395	0.105758	0.0239414	0.0200043	0.0694713	0.0201494	0.000361923	0.0247328	0.251456	0.0236794	0.0164408	0.0275928	0.00732579	0.044387	0.00337396	0.0249322	0.015875	0.204856	0.00278042
AP3M2	0.0532532	0.0211227	0.0354212	0.0342286	0.0214795	0.0236935	0.133964	0.0964906	0.0549353	0.0809483	0.0506765	0.0549429	0.177482	0.0573701	0.0101811	0.0857963	0.419614	0.0544971	0.00910693	0.0231102	0.015692	0.222366
SEL1L	0.12202	0.000356719	0.193335	0.00274562	0.184839	0.00173252	0.0306227	0.152501	0.0202854	0.116474	0.372607	0.00102266	0.0309072	0.0081445	0.000707894	0.0230876	0.106703	0.00208844	0.141386	0.0763353	0.259801	0.0454547
UBE2D1	0.25641	0.00943673	0.342463	0.000137792	0.00770724	0.0439256	0.0206559	0.011972	0.00621534	0.0970183	0.134443	0.276109	0.0252688	0.0899904	0.000199824	0.0590791	0.0690136	0.0381974	0.00946739	0.0184278	0.0374218	0.00790654
ACAP1	0.228664	0.0306269	0.0221659	0.0221231	0.150151	0.172387	0.0442527	0.239267	0.0432654	0.0822317	0.0258051	0.00334033	0.603323	0.210193	0.00762921	0.0768433	0.116713	0.0186802	0.00484688	0.0104198	0.240456	0.00857912
DERL2	0.097671	0.013694	0.0206084	0.00815368	0.315481	0.00430911	0.372083	0.0554067	0.0623372	0.0388986	0.771697	0.199227	0.0154302	0.200158	0.00107894	0.244699	1	0.0365168	0.0153532	0.118529	0.0586444	0.115849
NDE1	0.318435	0.0524029	0.0280423	0.0199861	0.0415465	0.00010802	0.0323012	0.00170753	0.0672991	0.00666182	0.614057	0.000549929	0.0487842	0.108507	0.00137228	0.204144	0.190941	0.0095043	0.0267295	0.00502265	0.0601232	0.0102881
AP1M1	0.0295304	0.0269704	0.16696	0.000330406	0.0426916	0.00922895	0.115473	0.0153492	0.0870155	0.0544294	0.0229844	0.0102259	0.0013864	0.00162086	0.123161	0.0163841	0.0185505	0.0227056	0.000297861	0.0118334	0.0141176	0.113938
NSF	0.0914249	0.00364222	0.115175	0.0396634	0.00641296	0.0244004	0.202236	0.00312947	0.0551719	0.235141	0.0740936	0.108761	0.0033009	0.0879151	0.00739821	0.098599	0.0200871	0.03005	0.171567	0.0118517	0.0866058	0.146532
LMAN1	0.0877593	0.0688698	0.0147283	0.0102948	0.525482	0.0305038	0.0778633	0.255875	0.0424791	0.0339841	0.0178455	0.0621758	0.0197671	0.0873486	0.167356	0.0458182	0.0882927	0.00376208	0.015947	0.0623132	0.0118739	0.0448994
RAB7A	0.0206372	0.022733	0.101182	0.0616349	0.182709	0.0260451	0.0733181	0.111943	0.112839	0.0167662	0.0498557	0.197946	0.0373528	0.0507903	0.00835952	0.183573	0.178227	0.0883157	0.0288427	0.0305691	0.0469623	0.308023
SEC31B	0.0638671	0.0611254	0.15329	0.0222065	0.0428016	0.00979155	0.338577	0.171746	0.015128	0.102762	0.380031	0.102986	0.223548	0.101333	0.0044911	0.144514	0.00796704	0.0014254	0.0413793	0.0115498	0.165957	0.118344
ARHGEF1	0.0164333	0.00543672	0.0104285	0.0084512	0.00134439	0.144313	0.00498917	0.0213182	0.0116315	0.133005	0.0500507	0.17074	0.0851245	0.0467804	0.0189667	0.0306486	0.00274957	0.00491625	0.00922621	0.120135	0.00720648	0.0126354
MAP2K7	0.00354819	0.00817172	0.00629158	0.00332196	0.056188	0.00719732	0.0828988	0.00116225	0.0035525	0.00472157	0.0580174	0.00716068	0.0289343	0.0468594	0.0152288	0.071735	0.230714	0.023952	0.0190961	0.060166	0.0289552	0.00658627
DNAJC10	0.135245	0.135651	0.0207703	0.0646159	0.149387	0.00766126	0.0870963	0.0585025	0.218442	0.0334059	0.0756136	0.0676985	0.00328862	0.0196158	0.0027036	0.00157084	0.117614	0.0116612	0.286402	0.00343372	0.00713096	0.446906
PIK3C3	0.0396349	0.000889819	0.12449	0.0148346	0.363507	0.00149052	0.0335369	0.144463	0.184606	0.0102793	0.0659327	0.116992	0.00781385	0.122434	0.102051	0.179633	0.238452	0.00956694	0.11101	0.00769721	0.0530765	0.133738
UBE2D4	0.0359443	0.0068402	0.0248891	0.0321707	0.100588	0.0163619	0.219192	0.0181084	0.0194665	0.0350386	0.0412048	0.0733116	0.00605686	0.130649	0.0164021	0.0838844	0.0313522	0.0512595	0.0115104	0.00489819	0.00905219	0.00914788
SAR1A	0.156216	0.0152831	0.0245293	0.044124	0.0627472	0.0236935	0.542913	0.0712968	0.0619524	0.22257	0.147979	0.00523533	0.0261388	0.00860776	0.00021482	0.0459124	0.115223	0.010258	0.188909	0.0495657	0.0807316	0.0315168
STX7	0.0095755	0.0227884	0.117683	0.0100443	0.00207915	0.0245344	0.0377299	0.0128797	0.394571	0.0294614	0.0652631	0.151671	0.107505	0.0438447	0.068607	0.0285333	0.00757226	0.0311649	0.147897	0.106911	0.0293114	0.0859561
RAB21	0.100251	0.220354	0.161472	0.113483	0.0807441	0.0015306	0.145997	0.0868116	0.146844	0.116103	0.0195324	0.0366615	0.0205872	0.021512	0.00950713	0.0118328	0.0476796	0.00246324	0.152875	0.00770812	0.0546232	0.0881355
HSP90AA1	0.0363593	0.0413238	0.0830495	0.0108033	0.101149	0.0832215	0.0833747	0.236242	0.00528053	0.108168	0.0428741	0.0937866	0.023166	0.0204104	0.0208143	0.0673109	0.00163257	0.039552	0.0267094	0.00267994	0.00417728	0.0128444
UBA5	0.169988	0.0258015	0.00436602	0.0585276	0.0214525	0.000929869	0.0681073	0.00520711	0.118393	0.371457	0.0393889	0.134126	0.0108774	0.0912169	0.0643414	0.0986515	0.0142374	0.0154234	0.138978	0.0301163	0.0115071	0.014052
RAB10	0.0158774	0.0112703	0.0817924	0.0624796	0.00321313	0.164283	0.0538915	0.00375903	0.318874	0.00186319	0.024032	0.225828	0.0154633	0.0303754	0.0648126	0.0914836	0.0754814	0.0351713	0.0341577	0.015875	0.00885276	0.0835967
DNAJA1	0.0620662	0.111588	0.255715	0.0182187	0.00918421	0.00918051	0.131302	0.0299569	0.00636386	0.0179413	0.0453862	0.152869	0.00530943	0.0359925	0.00762306	0.00856541	0.015671	0.00299739	0.0187396	0.0343268	0.0138099	0.229633
B4GALT1	0.128772	0.0204754	0.00584415	0.0340703	0.0602735	0.0603338	0.366367	0.0172579	0.000638099	0.158008	0.10235	0.124856	0.0156965	0.05349	0.00835819	0.0766178	0.0449525	0.013764	0.00267814	0.0248037	0.0295331	0.569632
EIF2AK1	0.0127321	0.118697	0.00635464	0.17337	0.19875	0.00672867	0.0129895	0.111193	0.0145276	0.0237201	0.106105	0.394975	0.0203044	0.428782	0.000850031	0.00440055	0.180601	0.0614656	0.0111984	0.0317931	0.31346	0.00834657
TMED2	0.156031	0.00653316	0.0217156	0.183032	0.152346	0.00445126	0.0532435	0.102291	0.0141977	0.0435779	0.124648	0.0175304	0.0020324	0.00633522	0.0100524	0.00921281	0.000779198	0.00143883	0.0741471	0.00308192	0.00944897	0.119227
ERO1B	0.127085	0.00184263	0.167852	0.00394536	0.174689	0.0344234	0.0125653	0.64948	0.0804613	0.0088499	0.0080724	0.475699	0.0976658	0.0395346	0.0409394	0.508252	0.189413	0.00263069	0.00829078	0.0138029	0.178828	0.0379737
ALG9	0.00635978	0.00534302	0.00238113	0.0503398	0.103728	0.0598524	0.060701	0.00182726	0.00331365	0.00725143	0.0390337	0.065624	0.000927061	0.0697165	0.00556583	0.0618916	0.0314847	0.0241343	0.0234043	0.0149157	0.000790147	0.0963704
BAX	0.292408	0.0886008	0.0260283	0.0026437	0.662956	0.0626507	0.428323	0.0821286	0.300789	0.0301023	0.168164	0.0993432	0.0648586	0.0611596	0.048881	0.111426	0.20769	0.527108	0.0698471	0.251167	0.299204	0.10696
PIGS	0.00207835	0.114846	0.0247726	0.0116692	0.124195	0.0227734	0.0409623	0.0278996	0.182698	0.40382	0.216086	0.122044	0.0543644	0.0741114	0.0272145	0.0327659	0.00847818	0.0443855	0.012619	0.0323023	0.000216622	0.000952474
GMCL1	0.0505955	0.0538933	0.000327215	0.0350804	0.0216515	0.00502515	0.152154	0.0182436	0.124563	0.156842	0.0679154	0.0588203	0.0873133	0.0239738	0.0265312	0.0272478	0.0188739	0.0391887	0.0741323	0.0383082	0.106615	0.0430225
ALG6	0.0729857	0.00477545	0.160802	0.00399915	0.0101291	0.0119834	0.0475216	0.34303	0.0368208	0.00319339	0.0165194	0.157945	0.0715464	0.0470809	0.0773498	0.00291029	0.0605554	0.00227546	0.0103219	0.115124	0.00862704	0.062475
ASAP3	0.0928193	0.105626	0.0137156	0.0388845	0.115904	0.0314344	0.0290151	0.0365204	0.0329129	0.778116	0.262765	0.00628947	0.00747378	0.470403	0.0286447	0.0601323	0.0054685	0.00269114	0.0317669	0.0382237	0.0714097	0.305413
EDEM2	0.00844585	0.0256392	0.102002	0.0300018	0.238356	0.0192201	0.278553	0.0416107	0.0429354	0.0702577	0.0307049	0.0495906	0.0690849	0.0426993	0.0199128	0.00121465	0.186188	0.0575301	0.0354938	0.133206	0.124437	0.0042872
NSFL1C	0.0786575	0.0227664	0.136578	0.0818834	0.0207123	0.00356312	0.216087	0.0349327	0.00674648	0.0995748	0.206068	0.0738555	0.00468898	0.0616908	0.0223246	0.0103123	0.00888199	0.00784979	0.131917	0.0382516	0.273597	0.138782
ERP29	0.0129049	0.00105142	0.00236036	0.0378905	0.260709	0.00918414	0.0971438	0.0893069	0.00322449	0.135593	0.00710207	0.185467	0.00588554	0.00238217	0.0360964	0.298914	0.360641	0.0210824	0.0501082	0.00242202	0.0146132	0.00223434
GANAB	0.123122	0.137297	0.203353	0.0153192	0.00834105	0.00443874	0.00692561	0.0216248	0.0943622	0.0121717	0.0442903	0.244171	0.0726944	0.193762	0.0136895	0.0854258	0.043736	0.00701912	0.00890583	0.0225675	0.0015922	0.155654
DNAJB11	0.0039414	0.234718	0.775727	0.0515069	0.0132528	0.0553616	0.0706169	0.123106	0.0162288	0.239273	0.0207621	0.435917	0.104429	0.118181	0.0281563	0.00224325	0.00928861	0.00293147	0.0184439	0.0489939	0.0660615	0.385213
RAB11FIP3	0.00379019	0.0687108	0.347368	0.171172	0.203638	0.00162946	0.0127519	0.0863413	0.000220614	0.0521236	0.00957244	0.0234767	0.00343998	0.0269139	0.00157993	0.188698	0.478052	0.00351733	0.00692251	0.0792528	0.0777615	0.0519691
EXOC1	0.00664564	0.00980353	0.0288523	0.000972982	0.0470984	0.0846602	0.291541	0.017615	0.0364491	0.00118679	0.0117328	0.204422	0.00138979	0.0196986	0.021552	0.227226	0.206731	0.0446916	0.0942879	0.0392743	0.00343798	0.0182211
SNAP23	0.0692605	0.0195155	0.283735	0.0290657	0.0800464	0.0225529	0.205452	0.0480806	0.0631056	0.113288	0.000135074	0.0202305	0.00917643	0.0335956	0.011581	0.109574	0.0690136	0.0104885	0.0123701	0.197842	0.103251	0.147656
TBC1D2	0.000296316	0.0129276	0.00389121	0.014599	0.209021	0.0104594	0.0692525	0.012306	0.0171329	0.0631195	0.0695664	0.904596	0.0261105	0.0118596	0.00383462	0.0333475	0.00494386	0.0713163	0.0257051	0.0194348	0.023702	0.163837
HSP90AB1	0.163762	0.0799307	0.230245	0.123963	0.0510346	0.0356688	0.0446814	0.211327	0.109551	0.137068	0.0197655	0.150445	0.0775325	0.0283257	0.00111704	0.0165551	0.00486191	0.0957364	0.13472	0.051644	0.203525	0.171988
RAB18	0.017728	0.0191048	0.0693254	0.100003	0.038645	0.0157392	0.0532523	0.0242317	0.0127611	0.225296	0.0301283	0.0425784	0.0119547	0.0895522	0.00457253	0.00870427	0.168588	0.00361726	0.00418204	0.0101874	0.0341686	0.0154156
STX1B	0.0167578	0.0831271	0.187117	0.00556273	0.00338453	0.00235918	0.114531	0.000842742	0.573944	0.152704	0.120076	0.11373	0.0394166	0.101624	0.00852821	0.0111777	0.0880278	0.0207191	0.0475394	0.0342245	0.0334374	0.447826
SNAP29	0.0458901	0.0215797	0.163061	0.0454058	0.0282792	0.0105813	0.00948905	0.145308	0.0467367	0.0133574	0.0122023	0.00650462	0.00959149	0.0803613	0.00391296	0.017378	0.0756141	0.0112878	0.155287	0.0449736	0.00207064	0.000220184
DERL3	0.127104	0.00815001	0.168322	0.0312884	0.12733	0.275677	0.00655347	0.16867	0.209549	0.0260485	0.0307611	0.0562943	0.207066	0.310268	0.0232047	0.0184822	0.177186	0.00337396	0.00742	0.0818236	0.0275629	0.00267424
TBC1D10A	0.0951949	0.0881002	0.0527376	0.0318669	0.235528	0.0553086	0.110096	0.126006	0.0202854	0.0566482	0.145796	0.0284222	9.05608e-05	0.08526	0.00766972	0.0212644	0.0585749	0.0883157	0.0388462	0.00267994	0.0654325	0.212442
CYTH4	0.0240763	0.0031736	0.0352938	0.0146077	0.17142	0.0242178	0.0485579	0.0959179	0.427899	0.254991	0.15347	0.00026451	0.18224	0.0176687	0.00840471	0.00763411	0.0215046	0.0175911	0.00586343	0.021494	0.307379	0.024151
GGA1	0.128574	0.107322	0.00541716	0.270814	0.0837761	0.0118348	0.192179	0.00387445	0.0236621	0.00942523	0.0104781	0.00562996	0.0231361	0.205046	0.000344848	0.0334906	0.0409107	0.0931898	0.0527068	0.0295558	0.00312147	0.086978
PICK1	0.0363272	0.105333	0.0227064	0.069266	0.0259489	0.0164103	0.0279975	0.0181829	0.00578834	0.154499	0.0995399	0.00350003	0.0325158	0.458314	0.000323742	0.0689177	0.323937	0.150488	0.0261242	0.00381427	0.00886964	0.0282981
KDELR3	0.522047	0.0605743	0.0948282	0.0284552	0.435875	0.0260898	0.381057	0.0946397	0.0260001	0.262657	0.0154586	0.0438676	0.0202484	0.448599	0.0731016	0.00315554	0.0294822	0.00938621	0.00922621	0.112552	0.00696422	0.0164335
RAB36	0.00375904	0.0144116	0.0246216	0.0633697	0.0256385	0.0402918	0.0951075	0.154015	0.00901255	0.298418	0.0373659	0.118801	0.013922	0.100496	0.0126181	0.431501	0.087734	0.0656738	0.00813185	0.0907968	0.0433783	0.33629
AP1B1	0.114582	0.0270541	0.288104	0.0222048	0.0889288	0.0603961	0.0263863	5.98107e-05	0.0609997	0.330732	0.104261	0.0323137	0.00608024	0.124686	0.0286469	0.0350778	0.114085	0.0611992	0.00125542	0.00443838	0.0153849	0.025404
SGSM3	0.252386	0.0963345	0.0481598	0.0596551	0.281433	0.111192	0.000526385	0.0233738	0.0287036	0.0924065	0.00499606	0.127564	0.0174574	0.355031	0.0124329	0.0391177	0.183593	0.170612	0.0264423	0.0338677	0.0297093	0.336311
IFT27	0.0126356	0.0457404	0.0253118	0.0188761	0.0280952	0.0522784	0.141587	0.0122991	0.00508087	0.0171462	0.0580504	0.0297057	0.0105219	1	0.0694368	0.0989171	0.109709	0.00267724	0.0267487	0.044361	0.225898	0.115754
RBX1	0.0130232	0.045353	0.1491	0.0379626	0.0640861	0.0140571	0.118028	0.00419226	0.0377918	0.00541136	0.0845801	0.0022504	0.0114005	0.192308	0.0187712	0.0571766	0.0903985	0.0432524	0.020574	0.0474386	0.0525399	0.0243916
PIGH	0.206871	0.0107889	0.463204	0.012833	0.0200805	0.00297574	0.128865	0.202655	0.0464724	0.0437454	0.107942	0.013422	0.0215828	0.0282826	0.00950874	0.0986515	0.051339	0.000500385	0.131035	0.0111409	0.00926924	0.301913
VTI1B	0.304703	0.0116155	0.0174405	0.00334539	0.0434028	0.00124186	0.0710624	0.276314	0.00617108	0.0257334	0.449102	0.0175441	0.0085372	0.0171118	0.00247216	0.06373	0.00192567	0.0041291	0.0372384	0.0463196	0.296979	0.0375197
TMED8	0.00206119	0.0474448	0.278922	0.00146026	0.222886	0.0517073	0.222094	0.0312644	0.0498389	0.00108447	0.0381891	0.0314368	0.0426502	0.0207746	0.0143663	0.349569	0.0077569	0.00050688	0.0291626	0.00267994	0.104925	0.0017919
GALNT16	0.0431551	0.0486587	0.256647	0.11439	0.069669	0.00460589	0.144303	0.0266798	0.0133145	0.705878	0.32503	0.00094949	0.00867368	0.0812934	0.0690281	0.0680773	0.302985	0.0161681	0.0189423	0.0678162	0.032374	0.570417
ARHGAP5	0.132118	0.0120788	0.00711983	0.00331206	0.178612	0.020327	0.0353059	0.00586413	0.0218005	0.0713111	0.00579629	0.0423106	0.0509315	0.0521026	0.00816746	0.0287619	0.0525932	0.00351751	0.0429055	0.00740129	0.00959843	0.0711682
SRP54	0.245487	0.0629251	0.00564695	0.0112653	0.16882	0.00176702	0.111727	0.0876327	0.0244926	0.0184814	0.0386454	0.258263	0.034718	9.5398e-05	0.0381961	0.0162344	0.00751898	0.016872	0.034932	0.130697	0.0147157	0.0245407
SEC23A	0.275743	0.0242586	0.0100995	0.000982375	0.0590048	0.012841	0.0587034	0.166711	0.00408454	0.00977552	0.0758205	0.474339	0.00411524	0.04499	0.0111258	0.0729801	0.0276725	0.00011649	0.0119613	0.0444619	0.0945048	0.00602244
DNAJC5	0.0171114	0.0165744	0.0662999	0.0794997	0.799349	0.0922713	0.0642394	0.0318992	0.0107159	0.0639773	0.196342	0.0401677	0.00683257	0.0879778	0.048881	0.0611424	0.00431175	0.0913551	0.0021181	0.00267994	0.0770206	0.181773
ARFGAP1	0.0473045	0.0250286	0.0230901	0.069308	0.299099	0.00977974	0.124062	0.116991	0.0319501	0.0419828	0.242327	0.106928	0.00477487	0.306715	0.125352	0.0510195	0.00765223	0.0040483	0.00748839	0.00421459	0.0626636	0.19032
SEC23B	0.00930315	0.0491804	0.00920308	0.00834298	0.0203692	0.0132462	0.0425443	0.00949768	0.0330719	0.0532768	0.00290122	0.106592	0.0214972	0.0415467	0.0511818	0.145707	0.105083	0.00850957	0.0571645	0.124749	0.07825	0.0779318
PIGU	0.00557111	0.0690516	0.0549592	0.0130025	1	0.0181738	0.268464	0.0136772	0.0230221	0.168001	0.410419	0.234309	0.0234456	0.0602075	0.0626763	0.0190153	0.0244077	0.0252773	0.00321248	0.0148847	0.211407	0.173881
SMCHD1	0.0794661	0.114846	0.109376	0.0107563	0.231694	0.060089	0.158676	0.0544237	0.00300047	0.00774283	0.108075	0.186225	0.000484552	0.0632542	0.0641449	0.0326663	0.0508231	0.00527654	0.00403365	0.083229	0.0321448	0.355615
ALG13	0.00594698	0.196274	0.396477	0.0197903	0.0150495	0.0517608	0.0190831	0.0187838	0.0554089	0.140029	0.0249132	0.181964	0.138074	0.00854444	0.0332342	0.15881	0.00272656	0.0234376	0.00336958	0.00761937	0.142775	0.130715
EEA1	0.0246178	0.0464843	0.0709913	0.0789994	0.0163815	0.00502251	0.0655084	0.00687961	0.0515647	0.00250528	0.00239939	0.00340084	0.0276581	0.00638004	0.0485157	0.0210412	0.00749205	0.0342237	0.082754	0.171266	0.0119002	0.00183989
DNAJC3	0.0114819	0.00101031	0.00126443	0.00598804	0.00566058	0.0344254	0.0984313	0.0394787	0.02047	0.0768635	0.118671	0.20343	0.00174832	0.00682635	0.00213983	0.000329276	0.249026	0.0242609	0.0156701	0.0885418	0.0130839	0.369964
UGGT2	0.0494499	0.0563582	0.0340506	0.0066171	0.248163	0.00901814	0.00907979	0.00295893	0.0620084	0.0481791	0.0194582	0.0523244	0.0943738	0.0474834	0.00102727	0.0392201	0.0889602	0.117518	0.0535393	0.0101426	0.0569687	0.054655
ARHGEF7	0.127104	0.0269903	0.0441412	0.0661046	0.546284	0.00104419	0.210177	0.00803066	0.122406	0.251938	0.003619	0.015175	0.029767	0.204337	0.00104477	0.0251008	0.155075	0.126206	0.00215399	0.0707708	0.0840047	0.0126882
HAS3	0.0532902	0.0621369	0.0805927	0.0434257	0.110202	0.0171766	0.685383	0.0376466	0.000366733	0.00317167	0.0258081	0.0890959	0.0118937	0.00454182	0.032878	0.0568657	0.184067	0.0567777	0.00850838	0.126103	0.00558391	0.257794
COG4	0.038778	0.0203556	0.120417	0.0477437	0.188825	0.0337557	0.128241	0.00817496	0.110375	0.0105215	0.0017757	0.0434078	0.00868728	0.119781	0.0261493	0.147124	0.18217	0.00917088	0.0629041	0.0900456	0.0408345	0.159977
STUB1	0.0448747	0.0616772	0.0765232	0.125823	0.00832733	0.0470492	0.255438	0.00300183	0.0179191	0.140509	0.00472343	0.0466245	0.034281	0.137486	0.0671831	0.0145319	0.00353562	0.00663849	0.0471711	0.0094981	0.0413289	0.00842911
GGA2	0.00525432	0.0318751	0.103028	0.00139357	0.164473	0.0342324	0.267135	0.420593	0.228293	0.00629483	0.00793878	0.105511	0.0365319	0.0866159	0.0125465	0.107215	0.0756141	0.00562275	0.0078129	0.0419497	0.12387	0.0331989
STX4	0.00289641	0.00549075	0.0213064	0.00873731	0.0894261	0.0499847	0.0393001	0.0191947	0.0468993	0.0109735	0.110709	0.0868221	0.00677846	0.0327522	0.00596884	0.143778	0.00167383	0.0217425	0.00211442	0.019932	0.00402541	0.124349
AP3B2	0.122488	0.0438682	0.00146058	0.00759582	0.712939	0.0278941	0.0929144	0.19468	0.217391	0.372094	0.065311	0.0751048	0.0188429	0.0157758	0.0102443	0.617724	0.133786	0.00785677	0.0749925	0.0414372	0.217205	0.608839
RAB11A	0.0066713	0.13128	0.179646	0.127271	0.410182	0.188908	0.127566	0.0764575	0.021503	0.0171168	0.210861	0.0392747	0.00521778	0.0410094	0.0150235	0.0705678	0.0106095	0.0604227	0.0212944	0.00150268	0.0205699	0.456493
RAB2A	0.0312933	0.00405392	0.0543253	0.0232694	0.0294816	0.0780931	0.0083995	0.112816	0.0334081	0.0325871	0.0804961	0.007745	0.0531366	0.0141916	0.012166	0.00601528	0.157479	0.00843558	0.0760253	0.116057	0.0511502	0.172402
TUSC3	0.141491	0.034824	0.0206256	0.0212383	0.0260837	0.0253593	0.0456375	0.0510912	0.0359497	0.0679612	0.125232	0.0331751	0.073115	0.048244	0.0758064	0.256938	0.0939501	0.064443	0.0542146	0.00143579	0.148745	0.0441018
STX10	0.0629441	0.00499853	0.136729	0.0187438	0.00128438	0.0202744	0.111701	0.0216977	0.0539953	0.00933637	0.0108289	0.0271708	0.00418732	0.216356	0.0221199	0.0078562	0.0534757	0.0186973	0.0216352	0.0558761	0.00743245	0.060229
TBC1D17	0.234113	0.0497193	0.219973	0.0378639	0.007425	0.0378039	0.0382458	0.0582891	0.108028	0.1329	0.0403882	0.0992334	0.0243093	0.0285441	0.02532	0.0374641	0.14535	0.0120631	0.0371398	0.0090303	0.00444217	0.00714249
PLIN3	0.0322881	0.00979721	0.00854517	0.117296	0.0524696	0.208405	0.470477	0.00251775	0.0164193	0.0818597	0.0432098	0.0133487	0.0312623	0.0229758	0.0360964	0.0671576	0.24424	0.00832157	0.0142526	0.0221346	0.119784	0.391868
NAPA	0.015166	0.0268973	0.155866	0.00893004	0.0123025	0.322414	0.019579	0.0383628	0.0445795	0.00165444	0.000294827	0.196714	0.036101	0.036603	0.00254011	0.0212973	0.0964057	0.0245024	0.13029	0.000808015	0.00152515	0.0125466
KDELR1	0.207132	0.0080799	0.00936697	0.0407966	0.160376	0.0310674	0.144251	0.0998215	0.0657106	0.0137095	0.0292076	0.0160076	0.0113863	0.0478642	0.00319999	0.00605682	0.0515327	0.026028	0.0211955	0.0348217	0.00231465	0.0055823
CYTH2	0.0284548	0.0328966	0.275279	0.0124294	0.0565909	0.0816531	0.0274094	0.0187755	0.0926	0.0281992	0.0283595	0.141516	0.00425537	0.0017274	0.00104523	0.0500318	0.0430698	0.00142038	0.00228991	0.000215267	0.0203986	0.170104
HAS1	0.277988	0.00891644	0.000572	0.22057	0.0150199	0.0663948	1	0.194687	0	0.0651087	0.00909985	0.0965298	0.0186077	0.0807494	0.00134336	0.110356	0.0189472	0.00343499	0.0132868	0.122497	0.0107366	0
RAB3D	0.0127321	0.0444269	0.0178586	0.0206899	0.22267	0.0814845	0.153171	0.0060844	0.0662314	0.377277	0.0855533	0.0150899	0.0633277	0.0375117	0.000249497	0.0529668	0.0360299	0.0110757	0.096779	0.0571883	0.0127688	0.0355996
RAB3A	0.105376	0.004963	0.221137	0.156155	0.1756	0.0155777	0.172828	0.0125295	0.000139186	0.168752	0.0308704	0.00129681	0.0553473	0.00937257	0.0271135	0.712008	0.000416735	0.04919	0.0185339	0.00267994	0.0710443	0.0558544
COPE	0.0755713	0.0149951	0.0363158	0.00328006	0.0621811	0.0507886	0.196431	0.00146107	0.00781872	0.0308312	0.00557718	0.0139483	0.00196826	0.169277	0.00957922	0.0978404	0.212978	0.0722904	0.0110621	0.00804366	0.0285623	0.0150281
BET1	0.0169464	0.0269078	0.00818361	0.0254479	0.0693318	0.0318867	0.244617	0.0610497	0.0115388	0.163646	0.00287388	0.0947722	0.0142908	0.356636	0.0265208	0.0544397	0.0302639	0.0945711	0.0612777	0.0935466	0.000578997	0.0189735
STX1A	0.0679718	0.0281533	0.0762737	0.00468075	0.0727844	0.0174913	0.0537275	0.111447	0.0044082	0.124128	0.502995	0.0877373	0.0831814	0.478705	0.11989	0.0279148	0.208188	0.0447098	0.00302219	0.200341	0.351096	0.289509
AP1S1	0.0508738	0.0268183	0.0729309	0.0227126	0.0281761	0.0299238	0.371103	0.00375422	0.0487037	0.398849	0.0190946	0.041672	0.0767321	0.169709	0.0957512	0.00424374	0.00142729	0.0193743	0.000281128	0.00267994	0.0149654	0.0148815
AGR2	0	0.0421825	0.225079	0.00244138	0.559898	0.0321021	0	0.0237128	0.0176791	0	0.0161497	0.108799	0.0713926	0.0529818	0.00816746	0.142799	0.017751	0.110708	0.516202	0.0490434	0.0258491	0.200894
YKT6	0.419302	0.209607	0.410908	0.00678654	0.263864	0.00544567	0.113762	0.186938	0.0758591	0.00867098	0.3625	0.8548	0.0034461	0.481828	0.047927	0.0193905	0.044792	0.163938	0.0564863	0.108283	0.134797	0.229932
GALNTL5	0	0	0	0	0	0	0.253096	0	0	0.0560492	0	0	0	0	0	0	0	0	0	0	0	0
SEC61B	0.204281	0.042586	0.153875	0.0167152	0.0777468	0.0410764	0.0155449	0.000240948	0.00617108	0.0144044	0.0483876	0.0602209	0.0234793	0.0407494	0.00745255	0.058584	0.0257875	0.0452916	0.0213432	0.00769721	0.0253194	0.379004
TBC1D13	0.184	0.0574387	0.117301	0.0272362	0.0867324	0.00284679	0.394572	0.00407978	0.035273	0.126311	0.0928941	0.0588534	0.0114562	0.00617369	0.00149602	0.204024	0.0942884	0.00756616	0.0128315	0.0561232	0.0185629	0.0270411
BAG1	0.0624372	0.0769941	0.304799	0.0789994	0.246144	0.0485949	0.00506601	0.118136	0.00826698	0.00136911	0.237093	0.309161	0.0415763	0.0216175	0.0609797	0.055158	0.337826	0.104046	0.0473628	0.00765088	0.0479844	0.00902522
DNMBP	0.16429	0.204647	0.297545	0.0198658	0.102248	0.0280652	0.0465565	0.0444396	0.0486764	0.0131319	0.184795	0.155638	0.00176967	0.152961	0.0218012	0.0423204	0.0437459	0.00643728	0.216234	0.0818236	0.0122505	0.546951
RAB11FIP2	0.0425091	0.065044	0.113795	0.0644845	0.096058	0.033732	0.210665	0.0160217	0.270801	0.22603	0.121421	0.16163	0.0694609	0.109473	0.0107932	0.0232924	0.136195	0.103422	0.0787147	0.0561232	0.0206238	2.40767e-06
GBF1	0.137464	0.00952843	0.0622193	0.0114381	0.0796808	0.076302	0.732476	0.0017192	0.0689234	0.0756723	0.02302	0.0111332	0.00429309	0.00394286	0.0559655	0.0209982	0.106408	0.00422108	0.270879	0.0318765	0.0232352	0.121968
TBC1D12	0.0182517	0.0648979	0.460786	0.0271858	0.0926793	0.00151169	0.0276891	0.0372578	0.0129342	0.0150372	0.0159567	0.152867	0.0423505	0.0984693	0.00716357	0.0270753	0.0537587	0.00463304	0.381713	0.017993	0.118864	0.118819
GIT1	0.00226452	0.0802644	0.136123	0.0451543	0.311869	0.00488134	0.0748313	0.0677736	0.041759	0.258415	0.352679	0.283442	0.00647242	0.00939832	0.0198302	0.0460176	0.00341711	0.0367386	0.0727627	0.0288217	0.0721705	0.118344
GOSR2	0.052618	0.088392	0.0277126	0.0124294	0.0573507	0.118933	0.126501	0.0567278	0.0180974	0.333519	0.136664	0.358213	0.0075498	0.0594488	0.00627317	0.0294887	0.0787573	0.0440745	0.0210022	0.00190893	0.00817768	0.104708
PIGL	0.117132	0.110812	0.1407	0.100212	0.0142885	0.13608	0.0446112	0.0214448	0.115178	0.0323211	0.14483	0.0302868	0.0852805	0.060958	0.0153845	0.0801584	0.00296732	0.0032905	0.00809328	0.0337003	0.0577948	0.127559
GOSR1	0.0303265	0.0737893	0.10312	0.0304624	0.00263544	0.108985	0.0932272	0.0190935	0.156736	0.00176382	0.00495956	0.250916	0.0675165	0.154875	0.0258578	0.104696	0.0374561	0.0232688	0.00445066	0.00673142	0.00643909	0.0194131
AKAP10	0.12202	0.00893954	0.329039	0.00330271	0.230801	0.00310044	0.415092	0.0304623	0.265129	0.000704061	0.179296	0.0802781	0.0691645	0.208235	0.00631289	0.0292601	0.0334531	0.0235995	0.070171	0.00260362	0.26986	0.0129192
CYTH1	0.0499342	0.00306546	0.0980988	0.0252183	0.0947655	0.0346241	0.156469	0.0215344	0.00781872	0.00463337	0.0603637	0.000168428	0.0220004	0.328598	0.0156494	0.000548313	0.00312136	0.00679096	0.110177	0.140281	0.369241	0.0251466
RAB5C	0.0499608	0.0112171	0.304656	0.00912141	0.00694156	0.0514441	0.161753	0.183202	0.103787	0.0192681	0.00452308	0.0320329	0.00425225	0.112119	0.0181645	0.103051	0.0169054	0.00513174	0.0608692	0.0406901	0.000468828	0.0167787
RAB34	0.107809	0.0145425	0.0151112	0.0144977	0.00807969	0.000110013	0.144611	0.0695089	0.00192535	0.421424	0.149278	0.0278643	0.0134394	0.0404379	0.00571641	0.0370793	0.0872052	0.104243	0.000820631	0.0504476	0.00234281	0.0196241
UBE2D3	0.0497124	0.0033381	0.0392369	0.0273728	0.148211	0.24412	0.118975	0.0047366	0.0557535	0.000236802	1	0.00696093	0.0721778	0.0596517	0.0457811	0.0379722	0.0569625	0.00838566	0.00174192	0.0167663	0.272805	0.00140712
TBC1D9	0.0350334	0.0258984	0.701757	0.00283118	0.00163437	0.0310099	0.0459874	0.044761	0.139248	0.0931117	0.134432	0.00853841	0.0495146	0.326301	0.0074759	0.0965225	0.085338	0.0291465	0.109823	0.0474713	0.0300915	0.0243745
WFS1	0.0426372	0.0687276	0.510301	0.0990986	0.0273572	0.00698325	0.0128479	0.154669	0.0308076	0.0754347	0.00212836	0.00386496	0.0291791	0.267935	0.000990189	0.0799815	0.50185	0.0042798	0.0621871	0.02657	0.00903753	0.342277
GALNT7	0.111785	0.0851648	0.247631	0.0197338	0.410522	0.0011643	0.0520424	0.00197935	0.0218025	0.0666443	0.0994809	0.199756	0.0299277	0.0303184	0.0169933	0.00332039	0.195621	0.0179379	0.024379	0.00267994	0.0537981	0.36203
TBC1D19	0.00960261	0.00155909	0.364286	0.0145167	0.153418	0.0484698	0.0334319	0.041331	0.00617108	0.0197157	0.0507146	0.308094	0.139493	0.0205376	0.0207035	0.0493924	0.0890747	0.0223975	0.0784565	0.00786081	0.0935569	0.0112306
CRYAB	0.342389	0.0118958	0.657329	0.0266363	0.146701	0.0253205	0.0929144	0.0307958	0.0217473	0.333558	0.111048	0.0263374	0.098492	0.0171938	0.0648571	0.021657	0.180482	0.0808629	0.100018	0.00381427	0.27618	0.322296
HSPA8	0.0728761	0.0350123	0.0903148	0.0603876	0.176123	0.0143812	0.188756	0.023737	0.0516346	0.141029	0.0244171	0.00114289	0.00526786	0.0581244	0.00306535	0.027937	0.00191856	0.00147767	0.011603	0.000215267	0.0165218	0.0355043
GALNT18	0.121924	0.0316471	0.124824	0.00962141	0.00580362	0.00176702	0.274805	0.233157	0.0725977	0.602174	0.00036569	0.026352	0.0442658	0.065285	0.0286469	0.0447483	0.0188148	0.0183598	0.141364	0.0050094	0.00130686	0.0648889
STX2	0.292408	0.030006	0.00245643	0.0169231	0.0322474	0.02639	0.0271186	0.0118311	0.00849827	0.00941893	0.179513	0.0391306	0.119465	0.0189477	0.0627119	0.0549016	0.200083	0.0463292	0.0198739	0.0650526	0.000258168	0.0846347
COPZ1	0.0122628	0.0274355	0.162249	0.00895344	0.157428	0.00458289	0.164273	0.0133399	0.0124845	0.107391	0.0450525	0.0249144	0.000555619	0.000878582	0.0437026	0.014901	0.0692085	0.0563653	0.165701	0.0631758	0.0255224	0.0312948
TBC1D30	0.0129049	0.176381	0.0329071	0.0308555	0.0816899	0.0282568	0.162273	0.0307144	0.106798	0.0174794	0.197161	0.162192	0.00523636	0.326385	0.00737555	0.122288	0.267349	0.026076	0.551688	0.08168	0.0237529	0.427982
RAB5B	0.0332776	0.139211	0.253649	0.00389326	0.106119	0.0863859	0.0729743	0.0342768	0.00418416	0.015871	0.00834857	0.260879	0.0119956	0.216683	0.00254011	0.0698776	0.00655228	0.0230491	0.11165	0.0070485	0.0293362	0.14345
RAB35	0.0505955	0.00923943	0.0792363	0.0204427	0.232601	0.0148403	0.00943471	0.0131442	0.0109575	0.0143327	0.136393	0.0302621	0.0441782	0.140866	0.0163351	0.0054726	0.0605855	0.0164657	0.0132468	0.0071419	0.0131202	0.000949311
MAN1A1	0.0237089	0.0248968	0.120519	0.035998	0.0242444	0.0159898	0.00610928	0.0180959	0.0102976	0.000643007	0.00333223	0.00642671	0.0344587	0.0049797	0.00652296	0.216734	0.00764277	0.0363014	0.175619	0.0230361	0.0755101	0.0629599
BAG2	0.0161804	0.0245217	0.61344	0.0487366	0.00380928	0.080201	0.382009	0.066392	0.00688933	0.00348219	0.111457	0.0894024	0.00636197	0.0389714	0.00111704	0.0116007	0.000813342	0.00209478	0.0543366	0.00475819	0.160924	0.00675676
RAB23	0.0785881	0.014117	0.159732	0.00712566	0.0614205	0.0876049	0.116126	0.0036429	0.0260655	0.0406297	0.0848204	0.17989	0.0337498	0.00167267	0.0181242	0.0147898	0.1371	0.0111141	0.0451029	0.0310135	0.303263	0.00718984
GPLD1	0.105647	0.0018268	0.00536163	0.0439756	0.00589857	0.00995055	0.284144	0.00456922	0.155882	0.0949141	0.032474	0.0144088	0.0196682	0.0027363	0.00104523	0.541263	0.0517866	0.00108053	0.0820236	0.0557492	0.0658508	0.38376
EXOC2	0.00975646	0.0165412	0.234118	0.014056	0.0376637	0.0201498	0.0706762	0.00680297	0.140333	0.0109739	0.0173705	0.192346	0.0244465	0.12182	0.0283001	0.0602449	0.0392778	0.0491286	0.161238	0.0122113	0.0190682	0.000575591
KIF20A	0.255474	0.155949	0.618228	0.00357144	0.0101707	0.0542306	0.275637	0.108854	0.541378	0.000739783	0.710379	0.53745	0.0836411	0.0632705	0.0451793	0.213187	0.313449	0.00708009	0.0443376	0.0317142	0.0592437	0.367434
SKP1	0.0702481	0.102218	0.534605	0.0356087	0.00972405	0.0441758	0.742217	0.0126536	0.01137	0.0459059	0.216078	0.364418	0.0302562	0.200156	0.00602875	0.0263628	0.0203068	0.015491	0.014161	0.0180614	0.347778	0.0197295
SEC24A	0.0923403	0.00348816	0.00117338	0.0229502	0.191642	0.176342	0.00901652	0.000925078	0.0125017	0.0306195	0.0696589	0.00115762	0.0671197	0.0971248	0.0983201	0.000296935	0.0132731	0.000214641	0.0329646	0.0656146	0.0374945	0.00156851
BNIP1	0.00222343	0.00857624	0.0225501	0.0265721	0.160743	0.0416654	0.221869	0.040873	0.00192248	0.00402232	0.0284955	0.0166218	0.0120789	0.124677	0.0511818	0.127997	0.114529	0.0948526	0.0289931	0.00656371	0.000486089	0.0148913
ACAP2	0.0260844	0.0548371	0.0458843	0.0390694	0.0098258	0.00465421	0.0258882	0.034373	0.100504	0.136837	0.0536989	0.1084	0.0758578	0.00329207	0.0306293	0.0188451	0.0973308	0.0425047	0.0779955	0.0204248	0.0267442	0.419229
SSR3	0.0684516	0.137638	0.14055	0.000478779	0.185256	0.00740126	0.130242	0.142045	0.0881232	0.103296	0.0121846	0.0972972	0.0179827	0.0896183	0.0198455	0.00687385	0.0438448	0.00563118	0.0364331	0.0510603	0.0324122	0.00421626
SPCS1	0.0204033	0.0282386	0.167119	0.132165	0.00379347	0.0719859	0.209516	0.180978	0.0113893	0.0521865	0.167964	0.0779393	0.0838441	0.121551	0.0135243	0.000519689	0.153179	0.002302	0.0142308	0.0341804	0.0235142	0.0213223
MOGS	0.127041	0.0474079	0.409502	0.16992	0.014305	0.000284999	0.00425752	0.213431	0.0423784	0.0272316	0.053853	0.355298	0.146366	0.00953383	0.0734157	0.0502911	0.0625148	0.0151649	0.0525099	0.0327434	0.0610679	0.00942468
GALNT3	0.0562928	0.0516517	0.130962	0.0123242	0.11507	0.0466695	0.0273029	0.0974014	0.121818	0.167366	0.070405	0.0526278	0.0134683	0.147766	0.0313319	0.0219247	0.0167375	0.00551645	0.1925	0.063231	0.0156056	0.0323516
EDEM3	0.0061994	0.0240097	0.242226	0.0258866	0.32027	0.00379919	0.0742988	0.0488701	0.102231	0.0972839	0.0234287	0.0482055	0.0479229	0.0178609	0.0664745	0.0479751	0.145226	0.0424807	0.164819	0.0195048	0.0559193	0.0988163
ARHGEF2	0.333492	0.00783279	0.106034	0.158828	0.212181	0.0885064	0.0611876	0.0235001	0.0382827	0.0387499	0.439712	0.539996	0.0131915	0.107454	0.0435185	3.38286e-05	0.0108098	0.0480344	0.0179215	0.0118517	0.00958421	0.0702344
FBXO2	0.186931	0.0124068	0.000708521	0.0217218	0.179667	0.0181823	0.287859	0.0356507	0.0106938	0.0468414	0.0312566	0.0198641	0.00179093	0.00511956	0.00117533	0.0423892	0.00045243	0.0634822	0.307324	0.0670438	0.411267	0.182983
FBXO6	0.232087	0.000889819	0.0838066	0.0209435	0.0741476	0.0630744	0.285682	0.0408088	0.0320016	0.000683224	0.321343	0.108339	0.0298657	0.0731434	0.00714713	0.101535	0.205169	0.0032905	0.00220455	0.060166	0.00705463	0.111617
DNAJC6	0.0158028	0.292483	0.0950327	0.00708812	0.137865	0.0309899	0.137908	0.0640928	0.0116888	0.0789508	0.0819232	0.409708	0.0194884	0.033278	0.011456	0.650688	0.0180198	0.0863645	0.0430475	0.27294	0.167937	0.286377
RAB29	0.0039414	0.0654447	0.158031	0.0190871	0.0279794	0.0253982	0.125763	0.0206884	0.195429	0.00705992	0.0275769	0.000476024	0.00438809	0.176351	0.0118571	0.00220028	0.00163485	0.013764	0.0236414	0.000430643	0.0343294	0.130899
TMED5	0.0914539	0.0481014	0.0228632	0.0339263	0.0140722	0.0161405	0.0689429	0.0265417	0.10527	0.274606	0.0541766	0.202739	0.0130933	0.0252784	0.0406656	0.00440369	0.0336022	0.0127322	0.00153946	0.223483	0.0040245	0.0165455
VAMP4	0.0237133	0.00104869	0.310976	0.0512133	0.0174382	0.0125555	0.0915315	0.0480188	0.102793	0.356885	0.0807286	0.00762975	0.00671521	0.00376671	0.0878911	0.177036	0.0607279	0.0436673	0.215353	0.00520824	0.0211352	0.111715
MAN1C1	0.0952147	0.0311819	0.219031	0.00670334	0.0487975	0.00200353	0.0301654	0.103287	0.0134445	0.00326417	0.00435481	0.168684	0.0142367	0.0542618	0.0424361	0.0770235	0.0168448	0.00643765	0.0189289	0.0606846	0.107872	0.087745
STX12	0.458102	0.00687533	0.0120831	0.00955799	0.0332658	0.228956	0.106337	0.0591552	0.0674033	0.940551	0.1084	0.0646823	0.0876216	0.0137651	0.000425643	0.00421059	0.016434	0.0252561	0.00580551	0.318304	0.153166	0.25214
TXNDC12	0.141675	0.0634621	0.373048	0.00493012	0.00022766	0.00968281	0.082557	0.228478	0.00418416	0.46683	0.116306	0.0455136	0.0576967	0.0489117	0.0174318	0.0179488	0.198764	0.00246024	0.00365667	0.117214	0.0018944	0.0139167
ATF6	0.0969224	0.247656	0.127371	0.0180295	0.132474	0.0051229	0.0628995	0.031366	0.101277	0.00259323	0.126144	0.0150105	0.0713091	0.0329601	0.00526391	0.0117553	0.0195995	0.00766215	0.000271749	0.00367882	0.0496431	0.0029908
SPCS2	0.0505955	0.0071674	0.00343211	0.0155814	0.0122213	0.00827917	0.449868	0.0520741	0.0281912	0.133783	0.0188103	0.0302418	0.0339	0.0367559	0.00353273	0.0142113	0.0078026	0.0116023	0.00334356	0.0548134	0.00811068	0.0246624
RAB32	0.118019	0.0242908	0.226184	0.00632306	0.0849659	0.0519152	0.00839205	0.0593078	0.0250789	0.00867277	0.097166	0.00422115	0.00415825	0.0443455	0.0278896	0.0879939	8.90359e-05	0.0285111	0.0780716	0.00128676	0.018864	0.34725
VAMP8	0.12402	0.0130338	0.00571854	0.080786	0.00751456	0.156448	0.223012	0.0206389	0.0478178	0.112715	0.0169584	0.0300114	0.0382212	0.0349949	0.0522536	0.132191	0.143741	0.113328	0.00719307	0.00267994	0.00413338	0.0144093
RPN2	0.154827	0.0681655	0.144931	0.0570299	0.37723	0.00844935	0.0527646	0.0926043	0.00192535	0.00738207	0.0358372	0.0275157	0.0843362	0.176828	0.0584228	0.00263477	0.0661785	0.078894	0.000961928	0.0784051	0.13648	0.118344
PIGZ	0.0277855	0.0464334	0.0861815	0.0451557	0.000907416	0.0432646	0.0712634	0.0107829	0.0109575	0.342261	0.0123887	0.128137	0.0189552	0.0146277	0.0194191	0.19209	0.0454946	0.0210768	0.0379379	0.00308192	0.211728	0.0215314
RAD23B	0.150198	0.224529	0.0357954	0.0692523	0.0168541	0.0197673	0.499413	0.00538978	0.00941266	0.0541665	0.114492	0.196046	0.0015811	0.127677	0.00541229	0.0289027	0.291811	0.00582163	0.0195117	0.0785426	0.0290672	0.0233914
RAB14	0.191835	0.0309393	0.0891971	0.0775072	0.0871925	0.0243392	0.110208	0.0695221	0.0613344	0.0154804	0.258071	0.0796315	0.0115742	0.0748374	0.00640136	0.0153329	0.115016	0.00351751	0.164419	0.0118517	0.0356955	0.12503
GALNT12	0.00230253	0.0982908	0.139297	0.0145728	0.117182	0.0903751	0.00806156	0.045281	0.0318787	0.606607	0.0198666	0.146103	0.0691176	0.0770744	0.00450556	0.0026799	0.0979801	0.0134736	0.00946506	0.0843934	0.0349259	0.189021
ALG2	0.0468748	0.0878202	0.0352604	0.0011839	0.267593	0.0252401	0.0283492	0.0353742	0.0854612	0.157463	0.380295	0.188918	0.00698663	0.0163226	0.0023354	0.28433	0.0309351	0.0240825	0.015207	0.0244437	0.121141	0.466595
ARAP3	0.299212	0.245158	0.014488	0.0809398	0.0218521	0.00652296	0.255718	0.0800595	0.0793654	0.360073	0.076281	0.221879	0.0164843	0.0348633	0.00397402	0.0115009	0.0182415	0.0250661	0.0296223	0.0129623	0.0924495	0.0278637
SEC16B	0.10727	0.00976515	0.000218324	0.00454201	0.0401093	0.0255817	0.0842879	0.0183429	0.0225996	0.0481284	0.0266203	0.00527739	0.00242978	0.0678737	0.00765114	0.0201355	0.00972533	0.0166924	0.145463	0.0993762	0.00342287	0.285122
IQSEC3	0.250262	0.150809	0.00564532	0.00565741	0.00750255	0.029458	0.0385361	0.00293196	0.177349	0.334646	0.00597434	0.071801	0.152284	0.0832167	0.00210269	0.868124	0.089604	0.0206142	0.0185867	0.199773	0.0317121	0.518275
HSPH1	0.0101976	0.0584462	0.0963006	0.0947365	0.643181	0.143224	0.00433395	0.0861312	0.0183359	0.254717	0.00809472	0.106204	0.0372246	0.136316	0.00717192	0.0707458	0.043171	0.00882784	0.04462	0.0678162	0.026839	0.00852229
ALG5	0.0905868	0.0167231	0.0642756	0.0510082	0.156086	0.0683635	0.24036	0.00837898	0.0368208	0.154987	0.482247	0.517853	0.121287	0.0586172	0.0473742	0.0224199	0.156611	0.0489725	0.12857	0.0569086	0.00288562	0.104692
SIL1	0.364464	0.0299905	0.138711	0.00877962	0.371488	0.0455788	0.127848	0.000786557	0.00974965	0.116855	0.443592	0.848293	0.109624	0.185311	0.0114889	0.143253	0.373624	0.19426	0.0393781	0.0467918	0.133486	0.189056
GLT8D2	0.0770613	0.000467353	0.0487221	0.286013	0.0122532	0.00886088	0.289224	0.106461	0.0808304	0.188205	0.0103586	0.0813848	0.00485622	0.263698	0.0175646	0.00854005	0.114877	0.00900761	0.337194	0.00116036	0.287722	0.000701667
TBC1D15	0.00714018	0.0194022	0.152672	0.0376458	0.031021	0.00155685	0.0610929	0.0131122	0.0241775	0.0394377	0.101942	0.0427373	0.010841	0.00956302	0.000201574	0.0338285	0.0348405	0.0185665	0.259638	0.0473813	0.0122316	0.221341
PIK3CA	0.00989138	0.101064	0.232107	0.106669	0.0355855	0.117961	0.237679	0.072969	0.0377918	0.00482095	0.0950005	0.343769	0.0869347	0.0177878	0.135568	0.0569437	0.121733	0.0507609	0.0288266	0.0802324	0.0299387	1
OCRL	0.0432131	0.0016168	0.0151925	0.0242042	0.0661026	0.00589884	0.0803142	0.0415527	0.0409523	0.000157707	0.0122635	0.128588	0.0226598	0.0390638	0.00187245	0.216052	0.107128	0.00138189	0.0502169	0.0070485	0.0181581	0.0215088
COPA	0.0385382	0.288021	0.0806753	0.0133167	0.0965671	0.00445126	0.228796	0.0742411	0.0352608	0.00320801	0.110468	0.147735	0.086777	0.0238103	0.0132889	0.00425351	0.0372507	0.00256329	0.0151208	0.000643599	0.17544	0.0359402
CLTA	0.184917	0.0309146	0.258864	0.0287364	0.00566058	0.0713421	0.0542181	0.0140994	0.00173076	0.0274144	0.0658028	0.00864706	0.00118766	0.0212412	0.0392941	0.0221719	0.0963888	0.187742	0.0440098	0.0320548	0.00785371	0.00595135
OPTN	0.0353647	0.0649388	0.588427	0.00103015	5.41634e-05	0.199442	0.053205	0.034561	0.143385	0.0525794	0.100728	0.0860192	0.022957	0.014118	0.00138204	0.161779	0.152766	0.011927	0.0325437	0.0843934	0.0110046	0.477736
RAB9B	0.022593	0.00166289	0.0270846	0.00809772	0.0982268	0.0577369	0.202299	0.272274	0.136218	0.163648	0.00811589	0.00612966	0.00771957	0.00983185	0.0874869	0.289264	0.291811	0.00809448	0.192693	0.021494	0.188388	0.104606
ATXN3L	0	0	0	0	0	0	0	0	0	0	0	0	0	0	0	0	0	0	0	0	0	0
RAB9A	0.0938723	0.0485455	0.234736	0.00949427	0.00366019	0.101258	0.158845	0.0521195	0.00661563	0.0250153	0.0888856	0.0581424	0.0345298	0.0127986	0.0188012	0.128662	0.00401145	0.0131204	0.0808764	0.0196834	0.0700499	0.0567054
RAB38	0.0224392	0.00971112	0.00108704	0.099773	0.1915	0.0200991	0.208148	0.0620094	0.00185294	0.0277415	0.101871	0.0596776	0.0120499	0.0873971	0.0126772	0.140966	0.0689328	0.0485423	0.0221743	0.0267365	0.00786354	0.0391424
PIGT	0.0138409	0.104484	0.1262	0.0193448	0.261308	0.0157392	0.067833	0.193617	0.0518591	0.0671685	0.28518	0.004359	0.16789	0.539304	0.00518791	0.157126	0.0076905	0.00573644	0.0906023	0.0226546	0.139982	0.0841133
ARFGEF2	0.0184306	0.00396793	0.0378853	0.091261	0.433809	0.0141299	0.18622	0.00567369	0.00674023	0.181191	0.0243181	0.180689	0.0167721	0.00925471	0.0766597	0.0220497	0.00312815	0.128983	0.00167465	0.0360782	0.199063	0.262258
RAB22A	0.031192	0.0352548	0.108335	0.00534887	0.67173	0.0542383	0.0336814	0.180589	0.0023748	0.205617	0.0298914	0.0226423	0.0268272	0.022909	0.0334491	0.0329258	0.255565	0.19353	0.101596	0.0502933	0.0258107	0.354076
STX16	0.00357084	0.0329333	0.000184062	0.0401712	0.923217	0.000705105	0.0215153	0.129353	0.103787	0.0565296	0.0180912	0.0404348	0.0104899	0.0353621	0.0741035	0.013951	0.330085	0.107768	0.00172855	0.00195791	0.035917	0.154918
IQSEC2	0.243976	0.0608735	0.274475	0.0176554	0.0766987	0.0118316	0.120587	0.00066689	0.00363188	0.206984	0.123194	0.011682	0.00444051	0.102475	0.0152903	0.0217258	0.0782989	0.124499	0.0501069	0.0686432	0.0167936	0.00582551
VAMP7	0.0262809	0.0768143	0.0805041	0.00130576	0.240766	0.0797987	0.0753157	0.00257183	0.063059	0.0701875	0.0201547	0.220655	0.029658	0.0478706	0.00974369	0.0179064	0.0983119	0.0580082	0.00209362	0.154855	0.112195	0.00370831
SSR1	0.102486	0.00184166	0.170562	0.0154014	0.165127	0.0196581	0.0196699	0.12042	0.113963	0.0199	0.00564191	0.031545	0.0371316	0.00842188	0.0889953	0.113292	0.0793163	0.00106703	0.137717	0.0231836	0.0154545	0.00121875
RAB17	0.123122	0.0236291	0.501701	0.0144121	0.182269	0.0152738	0.0339294	0.0226088	0.113139	0.415515	0.117396	0.222515	0.0418442	0.0227609	0.0591156	0.0676016	0.0297199	0.00838425	0.0269502	0.0280955	0.127702	0.0133094
GGA3	0.000640567	0.0594258	0.00587458	0.0572966	0.0522945	0.0300327	0.0193762	0.0121448	0.0601126	0.0692775	0.0860303	0.0584848	0.0110355	0.0980824	0.0777036	0.0790151	0.0331241	0.00740418	0.102262	0.0686432	0.00962423	0.409204
PSD4	0.130509	0.16777	0.411382	0.0129739	0.057227	0.222711	0.0981406	0.00890378	0.0295367	0.0166488	0.199647	0.135381	0.0239683	0.120024	0.0106906	0.0204802	0.113693	0.0490282	0.0213751	0.0607932	0.0323066	0.0225583
NAPB	0.0508979	0.0026572	0.227761	0.0065249	0.363507	0.132372	0.26997	0.00890378	0.0702136	0.126575	0.0526046	0.0220879	0.022515	0.0119237	0.0182538	0.55998	0.119151	0.124066	0.00143573	0.000293691	0.325071	0.118867
TMX4	0.0914981	0.0250343	0.132346	0.0148642	0.000502573	0.02384	0.157979	0.0211486	0.0217473	0.103115	0.04422	0.430454	0.0173681	0.0159826	0.0333907	0.383151	0.118036	0.00620066	0.012523	0.0108707	0.0796269	0.615277
RRBP1	0.0108915	0.0439854	0.311136	0.0640459	0.0484556	0.0094268	0.0150148	0.0765645	0.0329198	0.430738	0.062943	0.0399364	0.00078007	0.0890515	0.0296575	0.0186869	0.0347743	0.00562275	0.0198049	0.0463003	0.200939	0.0608262
TBC1D20	0.0520906	0.0141139	0.0448288	0.00763916	0.0054459	0.00215116	0.0192804	0.0399489	0.0302274	0.244562	0.0372782	0.0219582	0.0517628	0.121988	0.0488702	0.0957036	0.0559708	0.0035025	0.172249	0.133206	0.134218	0.00849609
MCF2L	0.104116	0.0193761	0.105154	0.0302624	0.0749642	0.00184884	0.078046	0.132547	0.00781872	0.320457	0.11093	4.47705e-05	0.0663347	0.123165	0.0440236	0.22308	0.0311577	0.00760128	0.199959	0.00859019	0.094281	0.164853
HSPA2	0.0652907	0.0115758	0.102716	0.0759526	0.932203	0.0825683	0.151933	0.00411535	0.0780647	0.0402854	0.00434063	0.322275	0.144948	0.0330207	0.0171763	0.238781	0.0947015	0.351369	0.0227769	0.148797	0.0220168	0.0401718
CANX	0.0345354	0.010766	0.00529287	0.0615799	0.0444801	0.0667355	0.326591	0.00869973	0.0183359	0.16311	0.000294827	0.170045	0.000491349	0.0784528	0.00470056	0.00276117	0.00155369	0.029785	0.0146706	0.00797479	0.036155	0.0231055
RAB3IP	0.177739	0.0964742	0.0609994	0.0072376	0.0170773	1	0.216544	0.00988785	0.161948	0.208614	0.0102047	0.0475828	0.016691	0.0121552	0.0170261	0.0872417	0.0519782	0.0165655	0.45049	0.270095	0.00365266	0.0450724
MGAT3	0.165552	0.007828	0.421548	0.127954	0.0116721	0.0148562	0.178294	1	0.00478881	0.0317196	0.0368313	0.1367	0.00908352	0.377419	0.00590445	0.0653294	0.261137	0.0914304	0.222943	0.0816738	0.0318549	0.174524
ATF4	0.0548919	0.00677409	0.365383	0.0727406	0.0138603	0.0747413	0.0327453	0.0196758	0.00247601	0.0272528	0.0249728	0.0335104	0.000734371	0.288656	0.0388206	0.00204039	0.118274	0.00405868	0.0301587	0.00936236	0.0712159	0.00345973
DNAJB9	0.0703838	0.0230125	0.0271203	0.0292509	0.0972875	0.0411911	0.297277	0.0281458	0.00723703	0.376122	0.597537	0.185085	0.0425747	0.0660454	0.0772717	0.205069	0.120998	0.00409193	0.0531689	0.00987658	0.045483	0.285616
EIF2AK4	0.0128231	0.0216664	0.0127453	0.00668664	0.146296	0.0313459	0.0595664	0.0446475	0.0045796	0.00530275	0.330319	0.01424	0.00433683	0.697686	0.0260447	0.0136109	0.0993531	0.0158174	0.170551	0.042875	0.00125403	0.0612678
COPB1	0.102218	0.0722882	0.0400359	0.0380861	0.0546062	0.0536358	0.149472	0.0243299	0.00936783	0.0469483	0.0715194	0.027688	0.00912932	0.0361498	0.00787719	0.0457203	0.122552	0.0233374	0.0246928	0.0604667	0.0182814	0.00875248
SPCS3	0.0212947	0.0194793	0.0184774	0.00862758	0.163441	0.00850716	0.0577368	0.0100644	0.0384184	0.00572382	0.44709	0.0977504	0.0804102	0.0174468	0.0291156	0.00648939	0.298661	0.00136891	0.0696063	0.00475819	0.148208	0.17598
USP6	0.0530095	0.0180831	0.00317474	0.0321707	0.0285453	0.066415	0.147462	0.0319651	0.0352608	0.0329776	0.0235825	0.0564108	0.129271	0.218263	0.00674205	0.363311	0.133966	0.0086945	0.00113279	0.146704	0.196572	0.150392
RAB2B	0.0224499	0.000707529	0.0890596	0.0723433	0.140732	0.0325289	0.0312781	0.0822344	0.0600639	0.226015	0.0208008	0.100584	0.00971387	0.0652326	0.026156	0.0303085	0.0375685	0.0430779	0.00755634	0.0213843	0.0851972	0.0182418
DAD1	0.435183	0.00584173	0.000569407	0.00745506	0.158201	0.03917	0.0881788	0.0748567	0.122731	0.0290196	0.0388176	0.0648163	0.0638938	0.0923491	3.62e-05	0.0811255	0.0626634	0.0657476	0.00526193	0.00790664	0.0722358	0.00992097
ARHGEF6	0.136035	0.0465843	0.0903437	0.0161311	0.0304156	0.014128	0.0453646	0.114064	0.347424	0.392446	0.0238477	0.06043	0.182853	0.0722266	0.00652296	0.0170963	0.0454106	0.00293147	0.000726798	0.00267994	0.32217	0.0124848
GALNT8	0.0316692	0	0.0365501	0.0262897	0.422714	0.00112545	0.0103837	0.0185888	0.142526	0.233157	0.246234	0.349655	0.044676	0.10621	0.0468888	1	0.0190229	0.266182	0.164397	0.0489688	0.321016	0.020221
PRKCSH	0.117851	0.0151304	0.14813	0.00340252	0.00732856	0.00192249	0.0115763	0.00178562	0.0292881	0.169968	0.0188183	0.077482	0.0979673	0.195827	0.0214162	0.0750736	0.160522	0.0205923	0.0384494	0.0610299	0.0315817	0.172847
DPP6	0.0520424	0	0.0051952	0.144554	0.160368	0.188908	0.113537	0.106642	0.00290044	0.150573	0	0.189171	1	9.5398e-05	0.141662	0.619887	0.0110222	0.0141097	0.0178119	0.075061	0.222876	0.138014
POMT1	0.315627	0.0982374	0.0161706	0.124784	0.0309065	0.0252077	0.145675	0.0144276	0.0427432	0.118964	0.0253248	0.00151103	0.00985124	0.0614874	0.0149775	0.353983	0.019695	0.0337091	0.100036	0.0846184	0.0120721	0.0257291
UBE4B	0.0395851	0.0529003	0.203278	0.00317521	0.00554013	0.028775	0.376361	0.0311671	0.0394903	0.738761	0.444759	0.277787	0.0504722	0.162948	0.0359641	0.0147956	0.0166658	0.146508	0.0354131	0.053798	0.106622	0.19602
UBA1	0.0840187	0.0331152	0.156262	0.192512	0.00548962	0.00607467	0.0972347	0.000457473	0.061014	0.00412901	0.0300537	0.086223	0.024661	0.190067	0.00706431	0.161291	0.00231661	0.0162452	0.055986	0.0105517	0.0668553	0.223161
RAB11FIP4	0.208281	0.00790497	0.00780875	0.10806	0.0945341	0.00561072	0.00159423	0.0133355	0.00724816	0.181641	0.0266186	0.0770038	0.000842174	0.0487872	0.0152288	0.0180881	0.205507	0.0160878	0.0369508	0.0147312	0.00314129	0.348877
TBC1D5	0.016594	0.00260959	0.0607571	0.0931677	0.0849883	0.00379316	0.072637	0.195415	0.00227941	0.00258948	0.0949677	0.0768731	0.0973752	0.241493	0.00913401	0.013953	0.0184867	0.0309391	0.198647	0.000149644	0.0658508	0.0108458
RBSN	0.0502376	0.0213472	0.00616048	0.0600286	0.000418867	0.0455788	0.31074	0.399601	0.0401313	0.0354085	0.0102697	0.00425973	0.107755	0.00992079	0.068607	0.00500031	0.0428219	0.0210807	0.00836907	0.0550364	0.254649	0.105689
GALNT15	0.0529776	0.00232593	0.0651715	0.0796641	0.0469935	0.000520164	0.0522707	0.133108	0.0699415	0.0505374	0.28452	0.106332	0.0186915	0.019649	1	0.00422506	0.0237573	0.00977375	0.0251757	0.945563	0.170234	0.0574989
MGAT1	0.0354321	0.165477	0.11899	0.00682986	0.250293	0.119206	0.160264	0.0237932	0.0232058	0.00630172	0.186416	0.117552	0.0440071	0.15021	0.000689168	0.0261154	0.234903	0.0989319	0.0651156	0.0273893	0.234684	0.194221
UBE2D2	0.00122635	0.00409121	0.00647595	0.0112485	0.0083181	0.0523468	0.188048	0.196035	0.0250244	0.123837	0.037759	0.124456	0.0373287	0.24998	0.00198079	0.0185506	0.0471818	0.00236521	0.0531862	0.00769721	0.0811095	0.396847
ACAP3	0.278286	0.00124281	0.0186896	0.0392459	0.00247824	0.0289758	0.092771	0.0405107	0.0719442	0.0746427	0.234451	0.0318392	0.00131492	0.113062	0.0491977	0.0481834	0.10357	0.0297534	0.0234183	0.0201379	0.190275	0.000706576
SELENOS	0.143974	0.00144485	0.040766	0.00489893	0.133232	0.0206452	0.253237	0.0416564	0.0461334	0.191684	0.117811	0.0552581	0.0359916	0.0264448	0.00151769	0.0137737	0.0790118	0.0188698	0.0138365	0.178301	0.0252519	0.0867438
DNAJB1	0.0879725	0.0166812	0.117115	0.0480798	0.026236	0.00515287	0.0438469	0.00256984	0.0182488	0.00783874	0.00170493	0.0377724	0.0236383	0.0445332	0.0333268	0.0796714	0.0139385	0.225302	0.056216	0.0459435	0.0321722	0.0311303
ARFIP2	0.226114	0.0471284	0.42891	0.0796381	0.0322487	0.161684	0.186062	0.0112147	0.0594011	0.219666	0.0588135	0.0912889	0.0754196	0.170029	0.00954288	0.0872937	0.0072956	0.0219318	0.0344258	0.126103	0.0380571	0.489375
UBE2G1	0.0389012	0.000516172	0.00984549	0.00643502	0.531481	0.0567297	0.0593998	0.00892832	0.103463	0.0117949	0.793842	0.00410197	0.0261045	0.157189	0.00213983	0.212648	0.143379	0.00842092	0.000744296	0.139837	0.136348	0.0220773
TBC1D14	0.14434	0.00228111	0.0436837	0.0135411	0.0208198	0.0774097	0.00250582	0.0185005	0.00212357	0.0337165	0.00915968	0.015994	0.00146228	0.0142769	0.00698454	0.0382456	0.0623359	0.0122375	0.06097	0.0317392	0.0816382	0.0800823
SEC61G	0.170805	0.0371219	0.442487	0.0178087	0.0430207	0.106885	0.376922	0.135529	0.13677	0.628478	0.0041717	0.450308	0.0369505	0.378583	0.0050048	0.00422656	0.0643897	1.10212e-06	0.103079	0.0585215	0.0294152	0.0210707
SNAP25	0.180581	0.114754	0.172716	0.0084381	0.238305	0.110163	0.271701	0.525105	0.153088	0.182528	0.00825005	0.364838	0.293674	0.0114317	0.0282983	0.778708	0.313921	0.0217425	0.0728527	0.0851029	0.000907741	0.353685
ARHGEF11	0.0856451	0.00240402	0.0101288	0.00543793	0.00580362	0.0039786	0.0130186	0.0141655	0.107918	0.0343055	0.000281412	0.0193503	0.0282588	0.0982124	0.0115136	0.100012	0.0994587	0.00171006	0.0863475	0.0896966	0.0673536	0.0718544
RAB25	0	0.0285439	0.00837873	0.0660882	0.175484	0.181483	0	0.0524598	0.0236637	0.0269701	0.0342807	0.127289	0.00544194	0.342103	0.00151769	0.0312658	0.0684672	0.0486926	0	0.0338677	0.00944897	0.0934586
AP3B1	0.155226	0.00152338	0.210976	0.0096916	0.0841218	0.0809942	0.142755	0.0512278	0.0492326	0.170263	0.00559089	0.160966	0.00123809	0.156827	0.014375	0.00439263	0.0241665	0.0162687	0.0988177	0.0405675	0.235805	0.0743936
COG6	0.123276	0.00385296	0.0611553	0.0209017	0.222749	0.00610451	0.0561752	0.0284324	0.0437689	0.173627	0.0909041	0.01256	0.0166835	0.0564439	0.0129616	0.0396923	0.00105504	0.151261	0.143142	0.000417615	0.0428967	0.0141132
HSPBP1	0.0310652	0.0264723	0.0301294	0.0257296	0.0117407	0.0538317	0.298728	0.0129012	0.00355723	0.00632809	0.15738	0.0296807	0.042922	0.151997	0.0338887	0.00598863	0.106094	0.0933763	0.00629313	0.0191909	0.0621878	0.00828827
LARGE1	0.106654	0.0415561	0.0110756	0.0923001	0.0378462	0.00650783	0.177053	0.040873	0.0782004	0.100464	0.00626145	0.553138	0.0114853	0.0378935	0.000382451	0.010119	0.234533	0.00281531	0.00139816	0.0846184	0.0459101	0.0575247
AGAP3	0.0796734	0.133356	0.0509556	0.0694417	0.107875	0.0259577	0.0136639	0.0213313	0.286886	0.0124723	0.0486843	0.0105452	0.0487842	0.223699	0.00598971	0.0447219	0.0658066	0.0104954	1.70562e-05	0.0367904	0.0102022	0.0468188
MICALCL	0	0.0105616	0.235809	0.0133027	0.0267834	0.119568	0.0642704	0.0261963	0.0148612	0.317009	0.203624	0.117942	0.0256238	0.0081445	0.0224058	0.102036	0.0652956	0.0163995	0.040291	0.03394	0.0550037	0.114389
EIF2S1	0.403941	0.0785442	0.15157	0.0285392	0.125676	0.00229551	0.0419531	0.114614	0.0713156	0.110788	0.0908602	0.194623	0.00592226	0.0111593	0.00398236	0.216662	0.05471	0.000456791	0.0204816	0.0713792	0.0774683	0.0641247
EDEM1	0.0985896	0.000356719	0.0878833	0.0112567	0.258633	0.0564702	0.157979	0.0835667	0.00624211	0.00715658	0.125793	0.192571	0.0372952	0.0108137	0.00725911	0.0218779	0.0507439	0.009029	0.00140911	0.127536	0.113469	0.0188748
NAPG	0.0345674	0.0674159	0.10775	0.0397765	0.277835	0.0417729	0.068253	0.0244109	0.0436459	0.186507	0.0148808	0.0128052	0.0211699	0.0642764	0.0092645	0.00766354	0.175578	0.0276045	0.070775	0.00981973	0.102241	0.0322731
ARF3	0.0556567	0.00130503	0.192772	0.0366043	0.0823638	0.012752	0.277589	0.0085776	0.0766094	0.266527	0.0193024	0.00290959	0.0118621	0.0168992	0.0247625	0.0101017	0.0851821	0.00673376	0.0944758	0.0251844	0.0329605	0.0825236
YWHAQ	0.164171	0.18273	0.524094	0.00768785	0.0150069	0.000480652	0.0256496	0.104136	0.0604574	0.108122	0.0769661	0.22124	0.00453434	0.0773085	0.0295854	0.0258416	0.132234	0.000779604	0.0210022	0.121296	0.00213477	0.130188
RAB33A	0.108269	0.0348395	0.101017	0.0420399	0.106655	0.0227904	0.274697	0.181707	0.017719	0.106494	0.0396171	0.0375841	0.128398	0.317855	0.00712943	0.0753957	0.0505385	0.011193	0.121673	0.0804438	0.202024	0.162316
STT3A	0.163966	0.0527116	0.246302	0.100929	0.0577994	0.014912	0.18784	0.0818712	0.0277115	0.0152352	0.0117012	0.124207	0.0257179	0.121551	0.0181645	0.0564106	0.0102527	0.0284113	0.00450404	0.0113131	0.0487233	0.101363
TMED7	0.0311937	0.00501458	0.409001	0.0184593	0.127931	0.096871	0.53749	0.00325591	0.000212767	0.269026	0.205204	0.192621	0.0205557	0.159267	0.00712943	0.00477852	0.068315	0.00326689	0.0555494	0.00750577	0.209688	0.0554589
UBQLN1	0.0796977	0.162727	0.0460255	0.0450312	0.0208807	0.00286077	0.105913	0.00919584	0.09625	0.0421709	0.02624	0.04933	0.00692041	0.0598255	0.00174805	0.0131515	0.140667	0.00149611	0.0161805	0.0257181	0.0275749	0.00471101
AGAP2	0.0323017	0.140066	0.0939879	0.00517048	0.197036	0.0576306	0.0724856	0.181482	0.0198536	0.207908	0.0428468	0.0032867	0.00180937	0.0266425	0.00483563	0.0722235	0.0991772	0.0215548	0.542284	0.0502648	0.428419	0.00741257
B4GALNT1	0.0236177	0.0550603	0.215829	0.0582445	0.0259254	0.00735817	0.0470838	0.249681	0.521021	0.0304432	0.239677	0.282282	0.00748697	0.147091	0.000874161	0.00317282	0.00711912	0.00138189	0.286398	0.169679	0.0631295	0.026926
OS9	0.0174644	0.0178516	0.00214705	0.0376378	0.216805	0.00891235	0.0220383	0.101076	0.0490236	0.146222	0.130293	0.0742676	0.00431171	0.0879778	0.00210269	0.0718325	0.264118	0.00396523	1	0.0175171	0.00456822	0.00192313
MICAL1	0.0388683	0.0147637	0.0389904	0.0194719	0.0661511	0.0603889	0.375283	0.0752545	0.017784	0.178568	0.276936	0.0227023	0.255027	0.00924716	0.00670624	0.124906	0.115785	0.00903435	0.286537	0.0241803	0.0125489	0.0234557
STX11	0.0802765	0.0512278	0.076237	0.0732385	0.0733026	0.0183401	0.0258882	0.000375704	0.0143846	0.0505711	0.0358508	0.029835	0.037075	0.155233	0.00262756	0.00317357	0.0305255	0.0138935	0.0137895	0.073374	0.18537	0.09569
RAB11FIP5	0.0126356	0.0269153	0.0560639	0.00704963	0.014595	0.00509177	0.0310083	0.217941	0.120818	0.116383	0.0376283	0.0107511	0.00799707	0.00500491	0.0136318	0.145045	0.0144726	0.0115288	0.122323	0.0561232	0.0268178	0.0836666
STX6	0.0182627	0.0165849	0.142915	0.00942983	0.142257	0.00465421	0.00114183	0.0166175	0.0443993	0.469741	0.153212	0.0191664	0.0426965	0.147362	0.00032334	0.0668795	0.62691	0.0723456	0.160191	0.0392892	0.0114828	0.403946
PIGC	0.143994	0.124659	0.0189259	0.0130822	0.0187465	0.0230552	0.0395372	0.0265772	0.119151	0.0244586	0.024376	0.00531372	0.0199366	0.0672497	0.0101219	0.000367835	0.0767562	0.205047	0.194029	0.0154155	0.0824935	0.0239303
DNAJB2	0.00206119	0.0198333	0.00395042	0.0740516	0.0966329	0.00844935	0.0791863	0.0438075	0.0662118	0.0108289	0.0129078	0.00498154	0.00337733	0.126733	0.000220038	0.00502085	0.0364574	0.0132839	0.0159064	0.0241803	0.0302954	0.00263549
CKAP4	0.402812	0.00786826	0.298578	0.000509001	0.950895	0.00477552	0.0486243	0.0112357	0.00572614	0.118665	0.0988103	0.0844529	0.0119484	0.0318474	0.0145086	0.019852	0.174821	0.224057	0.106684	0.0188621	0.0283479	0.223074
APPL2	0.0507568	0.00221417	0.541176	0.00108789	0.0385813	0.00407066	0.130939	0.00520828	0.0741331	0.127814	0.0113186	0.0159849	0.0124328	0.0980758	0.0135671	0.175739	0.0626634	0.00858531	0.24242	0.00460809	0.0970046	0.0149955
TBC1D4	0.0866008	0.00141157	0.0934291	0.020781	0.260395	0.00682177	0.0510293	0.00275313	0.01717	0.0124506	0.0124695	0.0235886	0.00248697	0.0532957	0.00686863	0.00455267	0.0183921	0.0376642	0.0304064	1	0.0420231	0.0925551
KDELR2	1	0.165323	0.216776	0.0141766	0.0383896	0.00410885	0.0339509	0.258017	0.0917409	0.0552393	0.0428589	0.221578	0.0135176	0.640318	0.000687227	0.00437899	0.00699088	0.0391281	0.00524083	0.148797	0.0865903	0.0017819
GALNT5	0.226644	0.00750654	0.309264	0.035727	0.189239	0.0187093	0.379066	0.00762351	0	0	0.050797	0.148757	0.000725895	0.159025	0.00448774	0.122935	0.0379634	0.0375576	0.182676	0.0524718	0.0118674	0.0903871
VPS45	0.0190251	0.0350614	0.000421763	0.0366289	0.0812426	0.0137765	0.0503202	0.0156885	0.0762874	0.0373778	0.077938	0.0962529	0.135973	0.113062	0.00854798	0.0364204	0.0518283	0.0351127	0.0751291	0.063231	0.0732024	0.0137117
UGGT1	0.0039414	0.0732351	0.0832884	0.0475726	0.113362	0.00426867	0.0934973	0.0395225	0.12228	0.11013	0.0589155	0.0452404	0.0428893	0.0148246	0.0507218	0.0371156	0.124913	0.0061311	0.119009	0.00443838	0.00730452	0.0274417
DNAJC1	0.0295185	0.0463039	0.115036	0.120673	0.206869	0.0211777	0.0460895	0.145967	0.00197478	0.000183845	0.0346875	0.0329429	0.0296112	0.157158	0.0127	0.0316023	0.403385	0.000405686	0.0199861	0.0436086	0.0230377	0.0823859
TOR1A	0.127104	0.113225	0.0133127	0.0101765	0.12349	0.00861699	0.0319893	0.00539457	0.13076	0.0461935	0.159332	0.00904828	0.00303503	0.0478642	0.00861963	0.0413003	0.00419118	0.0732848	0.0431644	0.06597	0.0349287	0.0161684
STX17	0.0039414	0.0799141	0.00027226	0.0724571	0.0408708	0.0663563	0.0825673	0.0532848	0.0082884	0.022819	0.00754449	0.00486065	0.0165556	0.167016	0.0158951	0.00956275	0.069653	0.00263069	0.0586033	0.100331	0.137687	0.0485175
DPM2	0.300669	0.11536	0.0202261	0.0196529	0.125314	0.0118721	0.286084	0.0403107	0.140333	0.00156	0.207676	0.0178395	0.000510868	0.157175	0.007692	0.0431569	0.106099	0.102456	0.000327887	0.00900949	0.0319401	0.0195161
WDR38	0	0	0.0114162	0.00759582	0	0.0506212	0.0161079	0	0	0.0612854	0	0.215719	0.429288	0	0.0376116	0	0.0529972	0	0	0.0797747	0	0.596966
DERL1	0.00473157	0.0909561	0.301588	0.0165757	0.132249	0.0447359	0.0969902	0.233663	0.0188208	0.00152033	0.198297	0.179277	0.0167461	0.101216	0.0145247	0.0811255	0.589394	0.044406	0.0089028	0.0582318	0.0165235	0.702332
PLAA	0.0965435	0.131105	0.238538	0.00303348	0.00496272	0.0541633	0.350572	0.0336611	0.0700523	0.0035285	0.0221562	0.128011	0.0127745	0.0964704	0.057434	0.00538718	0.0689915	0.00845679	0.0274157	0.00144875	0.0272948	0.0512479
SYTL2	0.0150429	0.0341815	0.150465	0.0332248	0.0330007	0.010461	0.243514	0.0893476	0.0258193	0.0361196	0.053645	0.0212494	0.0459988	0.0457267	0.0473742	0.00908615	0.0137003	0.00846539	0.00523643	0.0263437	0.0374721	0.0101803
RAB30	0.0836846	0.000611768	0.2549	0.0185475	0.00552479	0.00373542	0.0965244	0.0377875	0.0202316	0.00929209	0.0284402	0.00148582	0.00221663	0.00154698	0.00762921	0.0648619	0.357514	0.0135167	0.0138822	0.0190187	0.0611629	0.0685183
KIF23	0.457569	0.261054	0.690666	0.0380861	0.00266102	0.178195	0.406271	0.00850716	0.33313	0.0053141	0.771421	1	0.0690849	0.0924445	0.0840324	0.160213	0.370742	0.0324253	0.0241481	0.36675	0.250215	0.427026
RAB1A	0.013921	0.00383944	0.153458	0.00326393	0.090099	0.0509894	0.218006	0.0714274	0.211321	0.174819	0.0536575	0.00414027	0.026873	0.0627799	0.0207659	0.0281806	0.0174479	0.00123857	0.16773	0.0395095	0.0217422	0.00764876
EXOC6	0.00171888	0.0053788	0.457513	0.0484629	0.17968	0.00280771	0.0707956	0.11463	0.021632	0.0560035	0.0193701	0.0549429	0.110527	0.0322068	0.0244588	0.0920402	0.166799	0.00340208	0.0199973	0.0842517	0.0190385	0.0907043
ARHGAP24	0.0159741	0.00610365	0.00751503	0.0430654	0.249345	0.00594706	0.0716543	0.0119595	0.0871112	0.0595799	0.066162	0.315009	0.0182316	0.0116771	0.0375064	0.0637343	0.000414771	0.00619122	0.0528151	0.000609742	0.158352	0.0599316
SEC31A	0.0125029	0.00820878	0.0188001	0.00283118	0.12601	0.0965529	0.198337	0.011176	0.00447188	0.000231123	0.201714	0.0306696	0.00475141	0.00298715	0.0135326	0.0181883	0.0319144	0.0163425	0.0345397	0.0290319	0.0686753	0.059409
USO1	0.109831	0.0195717	0.0628189	0.151901	0.113068	0.209182	0.0120231	0.00117809	0.00243992	0.0375707	0.220386	0.000212386	0.0179827	0.00829654	0.0355336	0.0432739	0.00577121	0.0130581	0.0320239	0.0257181	0.0195992	0.0197501
SEC24B	0.0274885	0.0561846	0.115685	0.0166524	0.185727	0.157223	0.12837	0.000699496	0.00188289	0.00457119	0.506862	0.0210171	0.0518992	0.119976	0.00537866	0.0110015	0.00854951	0.0124371	0.00676809	0.0148847	0.126315	0.0638856
RNF185	0.167778	0.00405002	0.00736304	0.0399471	0.0420486	0.0536488	0.0613204	0.00611105	0.00617108	0.00745054	0.0899457	0.0152807	0.0281788	0.319418	0.000676843	0.0211967	0.406749	0.0208072	0.0693315	0.018394	0.00116794	0.146455
ERP27	0.00790975	0.0121642	0.0182489	0.065164	4.564e-05	0.032025	0.188756	0.00274139	0.0615575	0.0187933	0.280698	0.114892	0.00240488	0.128869	0.082739	0.00570273	0.0312314	0.109211	0.00817344	0.00757869	1	0.43092
VAMP1	0.0929352	0.00995671	0.0426239	0.00117369	0.00264043	0.014216	0.022556	0.240468	0.273455	0.135813	0.332709	0.0243849	0.0347316	0.0450274	0.00504033	0.0796393	0.0790261	0.00337636	0.101527	0.0158711	0.00490136	0.174059
GIT2	0.0323017	0.00891561	0.0264037	0.00613465	0.0820607	0.01089	0.0281894	0.0200751	0.00710759	0.00921171	0.0202945	0.0179938	0.0790573	0.0384055	0.00483563	0.0250921	0.154092	0.00374438	0.165398	0.00578177	0.240481	0.0369685
GALNT6	0.0089716	0.0735868	0.226407	0.0046464	0.0166353	0.04595	0.041596	0.102096	0.12228	0.0788891	0.0015833	0.0246134	0.0143524	0.243146	0.00945508	0.00108372	0.0404957	0.00888694	0.014882	0.0646079	0.0111219	0.0354592
RAB20	0.0184306	0.0106464	0.0561733	0.027	0.100579	0.0342317	0.176007	0.00251926	0.025241	0.00696289	0.0949196	0.00257513	0.0475524	0.00643554	0.00642443	0.0502862	0.0533333	0.023501	0.00890603	0.0327434	0.0202526	0.0154944
TMX1	0.274341	0.00852934	0.00835858	0.0887967	0.151389	0.0235947	0.00798587	0.0962863	0.101351	0.215383	0.0168966	0.136627	0.030685	0.12451	0.00504033	0.0287975	0.00230173	0.0141616	0.00764743	0.027668	0.161766	0.00494745
RAB15	0.199537	0.0928975	0.00802321	0.0728807	0.00814973	0.073919	0.156635	0.0516125	0.00100717	0.312421	0.0826178	0.153778	0.0679313	0.109668	0.00024571	0.0685288	0.0422593	0.00105347	0.00677278	0.00130124	0.0396006	0.013668
SRP14	0.0363539	0.103209	0.205414	0.0317293	0.0766487	0.00947242	0.2171	0.00525402	0.00848487	0.0829369	0.00576924	0.085927	0.00947684	0.0308516	0.0304595	0.060293	0.00585644	0.0470048	0.0155498	0.0046013	0.0212945	0.164717
LMAN1L	0.029092	0	0	0	0	0	0	0	0	0	0	0	0	0	0	0	0.061776	0	0	0	0	0
SEC11A	0.314205	0.00273876	0.0484667	0.0804472	0.157099	0.0146395	0.11916	0.0263895	0.00905721	0.0986817	0.1447	0.0386276	0.014924	0.00134743	0.00383462	0.0731105	0.000435073	0.0291646	0.0591162	0.0218388	0.0753727	0.537956
CLTC	0.029092	0.0103098	0.0809458	0.111358	0.238026	0.00390287	0.0993023	0.0879399	0.0752168	0.0277192	0.0211732	0.226387	0.0219163	0.0224138	0.0504223	0.014118	0.0770212	0.00201941	0.107766	0.0318031	0.00388695	0.0103698
GALNT1	0.011921	0.0437514	0.0563726	0.0933634	0.523451	0.0627738	0.00209008	0.00332944	0.0118027	0.299844	0.0211961	0.00025326	0.00369119	0.116375	0.0297332	0.00392135	0.119603	0.0650439	0.231308	0.0312152	0.0115255	0.0925267
ARHGDIA	0.0039414	0.00438004	0.0458382	0.0445602	0.016626	0.125172	0.0428151	0.0580299	0.0487614	0.00593906	0.00315315	0.00697418	0.000257186	0.11052	0.011038	0.0015593	0.0254763	0.00202233	0.0612777	0.03358	0.0185774	0.00474987
RAB40B	0.136207	0.0590088	0.0924122	0.0674957	0.179759	0.0101113	0.11804	0.0553966	0.146683	0.117853	0.0160455	0.175175	0.017077	0.050986	0.0165868	0.0470962	0.464501	0.023247	0.695296	0.0563646	0.0113162	0.0478854
EVI5L	0.0875569	0.0224881	0.0160207	0.0288459	0.0718761	0.0164353	0.0665773	0.0444552	0.0238712	0.244852	0.00226812	0.0111038	0.0735188	0.018043	0.0153466	0.0351487	0.0519825	0.00765084	0.00150882	0.017993	0.0724942	0.000145259
PIGK	0.0887242	0.0807299	0.0337364	0.0151559	0.0111274	0.021917	0.0928562	0.0192381	0.0913087	0.0401014	0.0768307	0.0971761	0.0047591	0.350628	0.0429384	0.0488336	0.0159575	0.00671626	0.0213776	0.24359	0.0563569	0.13874
RFWD2	0.0549805	0.0454094	0.210447	0.0214916	0.00286418	0.00589884	0.0595878	0.0124001	0.187761	0.00779449	0.0254472	0.00964887	0.0153964	0.0360918	0.00366196	0.0020347	0.203707	0.0688798	0.0760531	0.00782458	0.189106	0.0766827
PIGM	0.00348141	0.139889	0.0421627	0.01515	0.00979763	0.00167355	0.24864	0.0175448	0.127166	0.0144997	0.0384833	0.0440501	0.085859	0.0229197	0.00833093	0.0748224	0.13255	0.00683379	0.0150281	0.0214716	0.24605	0.0386838
RAB13	0.113334	0.00379821	0.0354335	0.0292807	0.111131	0.0104761	0.157724	0.00220219	0.0119934	0.0482102	0.00663431	0.0300207	0.0176533	0.0798672	0.000252109	0.0116007	0.452873	0.00578771	0.00733699	0.0162091	0.10228	0.0390775
GALNT2	0.30089	0.00127221	0.140129	0.0700884	0.0895711	0.0390425	0.0849112	0.116596	0.00959253	0.000706711	0.130067	0.0204272	0.0408922	0.0364419	0.0442615	0.0459992	0.0493523	0.032096	0.104341	0.176305	0.159269	0.00939455
SNAP47	0.170392	0.0762926	0.000924349	0.0997413	0.131226	0.0226601	0.106799	0.0639088	0.00835465	0.139376	0.110794	0.0221355	0.0130577	0.107337	0.000410453	0.039109	0.0010152	0.0870804	0.0369404	0.0113103	0.0129047	0.0274272
SRP9	0.0660209	0.0139172	0.0263094	0.0247038	0.0335067	0.00509049	0.292972	0.015783	0.124779	0.00265864	0.056648	0.00151381	0.00403795	0.0256984	0.00507709	0.00455334	0.0383776	0.00888317	0.00126452	0.0377929	0.024977	0.0945923
ARF1	0.0667546	0.00645998	0.0932703	0.0315842	0.0796352	0.0612251	0.00426158	0.0671074	0.00368717	0.0559714	0.0923379	0.0458624	0.000928966	0.0112721	0.000241817	0.000741128	0.0100653	0.119445	0.0200829	0.00267994	0.0949933	0.252619
PDIA6	0.0488104	0.174887	0.833873	0.0897438	0.0121331	0.032531	0.127208	0.151654	0.113509	0.116998	0.0254555	0.0472665	0.0829164	0.0255908	0.00899456	0.0244179	0.00319423	0.0195433	0.0481197	0.0120766	0.0106153	0.136923
EXOC6B	0.16281	0.00358098	5.2248e-05	0.095264	0.00726032	0.00334706	0.0181603	0.0577242	0.210964	0.122066	0.0249229	0.15603	0.119504	0.0621703	0.013281	0.0933106	0.0348961	0.0104923	0.00401993	0.0419497	0.00996865	0.0309708
GALNT13	0.0909072	0.0044283	0.45777	0.0355792	0	0.0888045	0.427791	0.078684	0.144582	0.00592889	0.130288	0.16071	0.00649223	0.0303184	0.00686863	0.293316	0.0368455	0.0813746	0.00019492	0.652733	0.0289693	0.0345826
RAB5A	0.000296316	0.0223461	0.00139777	0.0170218	0.0233782	0.160971	0.028424	0.239016	0.0548643	0.0990433	0.00596878	0.046109	0.0476856	0.072871	0.0420788	0.0951815	0.279856	0.0124917	0.0499292	0.0288412	0.0132318	0.000525315
GOLGA4	0.0505955	0.0205038	0.00492407	0.0430856	0.0106842	0.00901377	0.162862	0.0638946	0.00628406	0.109091	0.0216595	0.00391025	0.00341997	0.0316628	0.000146235	0.0274754	0.138233	0.0144178	0.00751411	0.0866983	0.0177413	0.0431127
IQSEC1	0.11193	0.0819526	0.0988644	0.0454949	0.0527851	0.00225387	0.0663767	0.0396987	0.0574548	0.502909	0.0935749	0.0954012	0.138074	0.0157416	0.00250314	0.0851671	0.0139689	0.0370255	0.178561	0.0524718	0.0593796	0.0029269
SRPRB	0.0358226	0.0460765	0.310465	0.00938297	0.0734237	0.00376286	0.00947551	0.0968183	0.00136093	0.417708	0.00938899	0.12444	0.00588868	0.205612	0.00557237	0.060313	0.0743805	0.0253889	0.00951668	0.00481497	0.00832921	0.0168114
MARCH6	0.103047	0.0767737	0.0233519	0.00816336	0.031145	0.0543274	0.285682	0.0519462	0.0139163	0.146699	0.000715298	0.510435	0.0480131	0.122434	0.0109505	0.0916313	0.193939	0.0494871	0.00232774	0.0159278	0.0889935	0.218297
TBC1D7	0.021317	0.104311	0.599017	0.0709764	0.00524446	0.00463185	0.0318446	0.0303825	0.0156306	0.0071068	0.0141715	0.329171	0.00774152	0.0246475	0.0281684	0.00576356	0.062992	0.0905922	0.185179	0.0717859	0.072749	0.00460419
PSD2	0.413098	0.0320161	0.0412592	0.0145428	0.0536725	0.0374131	0.0295589	0.0266771	0.119888	0.594943	0.0900652	0	0.119087	0.0808314	0.0168045	0.080019	0.223579	0.119023	0.123606	0.0202027	0.0222744	0.0232902
RAB19	0	0.018534	0.249621	0.0173414	0.215316	0.00443874	0	0.36882	0.00242328	0	0	0.090353	0.0214153	0.224812	0.0346347	0.0760976	0.0839557	0.0312789	0	0	0.00892016	0.154939
RAB41	0.00415999	0.0156914	0.0297704	0.025693	0.394459	0.011245	0.0231347	0.0457666	0.080124	0.0076307	0.131449	0.12893	0.00700994	0.309687	0.00383462	0.00536504	0.150357	0.124149	0.0681491	0.200915	0.0791521	0.0557959
DOCK5	0.0105644	0.055527	0.0228346	0.0380861	0.553119	0.0232496	0.0110836	0.0276565	0.0257548	0.0035285	0.0176377	0.409708	0.00182145	0.0387111	0.0442615	0.0631352	0.178444	0.0179379	0.00776094	0.382509	0.0233292	0.476963
DNAJC5B	0.0319032	0.00729067	0.0326653	0.110855	0.0254237	0.00739167	0.0334803	0.0917152	0.00300047	0.13262	0.0848283	0.0166935	0.0492686	0.31103	0.0152829	0.0329109	0.144889	0.00369658	0.00478192	0.00443838	0.113336	0.621643
UGCG	0.00137659	0.0094947	0.744693	0.242514	0.0536756	0.13334	0.378931	0.115997	0.279214	0.046761	0.141927	0.03806	0.0328583	0.0297374	0.0166949	0.0436242	0.126272	0.000784767	0.000640013	0.00281984	0.159626	0.239373
SURF4	0.8178	0.0629674	0.299402	0.0359969	0.106846	0.00325014	0.221698	0.128233	0.0234531	0.0178754	0.123805	0.00732968	0.00053293	0.0865755	0.00355923	0.173154	0.087734	0.0480344	0.0595962	0.0868438	0.0131484	0.149271
GBGT1	0.0817775	0.017416	0.133128	0.0602744	0.0241708	0.0022033	0.0692525	0.0274166	0.0793395	0.114615	0.0197544	0.256202	0.0411956	0.122434	0.0824829	0.00238293	0.00116019	0.0860917	0.0360532	0.0986531	0.0581433	0.0777313
INPP5E	0.0949834	0.0210642	0.00697324	0.00282145	0.0803802	0.00481574	0.218871	0.0159608	0.155678	0.00286635	0.182029	0.00314564	0.0211943	0.0373195	0.0408524	0.111426	0.291965	0.00706797	0.0419858	0.018394	0.0121954	0.142191
SEC16A	0.277988	0.00107024	0.151565	0.0388912	0.14692	0.0143717	0.435148	0.0109052	0.0358044	0.00685529	0.0844697	0.0160362	0.0224173	0.00380459	0.0430749	0.227898	0.132849	0.0314894	0.0571483	0.0459434	0.0113122	0.527052
USP6NL	0.0881413	0.0391995	0.96463	0.0188263	0.0550015	0.114757	0.00947551	0.147008	0.0241572	0.269305	0.00935921	0.139406	0.00550833	0.139869	0.0133379	0.106969	0.137711	0.0023387	0.180698	0.0254314	0.130147	0.25086
DNAJB12	0.0290996	0.0211276	0.0288179	0.0275675	0.0101408	0.0304826	0.0733181	0.00055584	0.0584129	0.0213772	0.117613	0.186241	0.0742639	0.0469768	0.000494758	0.0105449	0.0420604	0.00260538	0.29126	0.00481497	0.000906648	0.0352517
ARFGAP2	0.0388677	0.0153168	0.0457362	0.000778842	0.0978848	0.0644139	0.180637	0.000615992	0.0394903	0.0594899	0.00685885	0.136606	0.037197	0.0310009	0.0665816	0.000552925	0.0520124	0.00441861	0.000634286	0.00267994	0.0240119	0.0867385
PAK1	0.00234063	0.00314318	0.0285684	0.0150114	0.0170787	0.000950554	0.0919298	0.0428618	0.127166	0.209476	0.0756212	0.0587283	0.00220184	0.0854936	0.00104834	0.0999585	0.0461186	0.02801	0.0201521	0.110363	0.031992	0.0752007
HYOU1	0.047914	0.100494	0.394242	0.115567	0.0504159	0.0076156	0.00682272	0.145195	0.0793395	0.045241	0.0111025	0.0688853	0.0508133	0.123909	0.0292053	0.000296935	0.00523144	0.0478704	0.0427798	0.0150326	0.233948	0.010681
SEC24D	0.0947673	0.0350547	0.00223169	0.0219941	0.388349	0.00306149	0.188934	0.0167918	0.0572926	0.0715054	0.0837331	0.00883868	0.0225362	0.0807332	0.0104813	0.0440335	0.0520896	0.0186236	0.0554499	0.0167663	0.0360714	0.11955
NGLY1	0.0336102	0.0233689	0.0196653	0.253868	0.0106646	0.0515108	0.0143655	0.465793	0.0879675	0.0414802	0.109057	0.0132594	0.0720694	0.0455625	0.00630804	0.0193877	0.0668961	0.0315862	0.0117769	0.0884892	0.0204977	0.00866235
GXYLT1	0.0128318	9.19423e-05	0.0036037	0.0261796	0.0227235	0.00535288	0.021417	0.160853	0.0782855	0.00438295	0.0461752	0.0588936	0.124957	0.0169904	0.0109494	0.140025	0.136823	0.0152217	0.408893	0.0178282	0.0916585	0.0854356
VTI1A	0.0204804	0.0724014	0.0200289	0.0471183	0.0253455	0.0607354	0.752467	0.00318221	0.146683	0.0143426	0.15438	0.0605316	0.0197671	0.0290825	0.00723086	0.0689506	0.047319	0.034845	0.0140461	0.139837	0.00479824	0.0448787
PIGF	0.0138149	0.00991707	0.00362654	0.0452683	0.0393473	0.0104774	0.330381	0.047216	0.0648395	0.00382977	0.028096	0.0112962	0.00279121	0.012215	0.00805759	0.0103912	0.0622639	0.00650505	0.0984619	0.000366277	0.018204	0.0112401
ASAP2	0.0597507	0.0727353	0.0474147	0.00823785	0.0762718	0.0316381	0.0184766	0.0247829	0.150042	0.0856572	0.0138909	0.0306289	0.0492533	0.0120598	0.00383462	0.0700111	0.168925	0.0227628	0.0514956	0.083229	0.0114568	0.209191
GLT1D1	0.192439	0.055946	0.252273	0.0326641	0.0879662	0.00603062	0.044025	0.0029831	0.0253404	0.142608	0.0262822	0.0691974	0.00803784	0.35053	0.0175561	0.146528	0.0537424	0.00566404	0.023007	0.0210501	0.0222599	0.0819759
RABGAP1L	0.140841	0.0100495	0.0091592	0.0791867	0.228869	0.0305415	0.00655347	0.0378109	0.0701733	0.180249	0.00266436	0.00264727	0.00866945	0.0740245	0.016911	0.0325647	0.0447534	0.00557669	0.0987433	0.0371925	0.181426	0.415558
MGAT5	0.0771537	0.0110068	0.0965469	0.175612	0.045751	0.00672867	0.0246126	0.00369967	0.00671971	0.140966	0.00760795	0.00631384	0.0122253	0.142617	0.0166949	0.000471075	0.00190558	0.0176567	0.128594	0.0227017	9.17145e-05	0.000306603
SAR1B	0.0294516	0.0954516	0.409805	0.00613465	0.165554	0.136062	0.364603	0.0535064	0.0211911	0.30126	0.123951	0.339978	0.0287355	0.216879	0.02928	0.275252	0.11515	0.0187071	0.0985298	0.0535496	0.0672329	0.248426
RAB3C	0.0408195	0.0372885	0.125171	0.0232754	0.173135	0.00338369	0.0160223	0.0546591	0.188314	0.175685	0.00596878	0.0818193	0.325083	0.264776	0.0321061	0.415222	0.377741	0.000806676	0.0171315	0.326289	0.0288776	0
SRP19	0.0369647	0.003267	0.0387732	0.015163	0.0165592	0.102412	0.0934341	0.0629307	0.0461334	0.173705	0.0243555	0.115841	0.00489629	0.214014	0.0229214	0.0613733	0.12874	0.000698812	0.0814067	0.0149122	0.0775746	0.0200875
ASAP1	0.0288325	0.0896624	0.314098	0.0343759	0.193042	0.119635	0.12889	0.0609398	0.0881548	0.162428	0.150551	0.476278	0.00615281	0.0207333	0.000689168	0.0416115	0.112263	0.0679457	0.0224992	0.00369998	0.117958	0.372699
RABGEF1	0.0505955	0.0455765	0.0119435	0.044279	0.111417	0.0130757	0.0156196	0.10597	0.0268839	0.0325037	0.0583114	0.341213	0.0111982	0.243074	0.00241524	0.162981	0.0157028	0.0600877	0.0975284	0.00382518	0.0893224	0.0238788
RAB6B	0.0213282	0.0218609	0.695133	0.0224208	0.000240663	0.0224517	0.00350937	0.0825179	0.0234531	0.0146515	0.0132299	0.346262	0.0238903	0.14592	0.00111704	0.200637	0.83791	0.026602	0.204217	0.0312152	0.00830436	0.353953
PDIA4	0.122398	0.10098	0.375763	0.238053	0.169667	0.00861699	0.0742001	0.220224	0.140333	0.128648	0.0278075	0.0377345	0.0122429	0.0993757	0.00514205	0.0404739	0.0133476	0.0127403	0.00603626	0.0735145	0.0133193	0.0241079
RAB39B	0.000385592	0.110748	0.100368	0.19305	0.0403797	0.0354503	0.0122885	0.276354	0.14133	0.181111	0.00209775	0.2219	0.00817372	0.199098	0.0755136	0.451983	0.00909043	0.023475	0.0148879	0.0632173	0.00845782	0.591624
PSD3	0.0455247	0.0195011	0.323176	0.0212276	0.373873	0.045074	0.0108033	0.00112682	0.00951129	0.180337	0.0303357	0.0532147	0.00150973	0.120272	0.00841766	0.0891898	0.167871	0.00736147	0.00994557	0.00718501	0.049292	0.00429395
RAB11FIP1	0.0628449	0.00112755	0.151692	0.00392238	0.0485235	0.111207	0.101468	0.0387829	0.0164106	0.00608664	0.0513971	0.0132599	0.00328862	0.113727	0.0637959	0.0631034	0.0908439	0.00246324	0.00687941	0.0104178	0.0011668	0.067887
SEC13	0.132343	0.168675	0.306499	0.119956	0.137395	0.174269	0.115449	0.112547	0.0762269	0.0653392	0.0905243	0.00177469	0.00187473	0.228615	0.0069698	0.0134964	0.000124246	0.0465831	0.0244154	0.0590504	0.0763106	0.0332583
APPL1	0.0195562	0.041148	0.0581011	0.0689369	0.00617795	0.0115768	0.213318	0.579789	0.00250131	0.000428303	0.170859	0.0329444	0.0177244	0.0279359	0.00933114	0.0155099	0.196673	0.0264153	0.0465722	0.0528817	0.08362	0.00248749
AP3S2	0.145861	0.0282124	0.119043	0.0590469	0.0178301	0.00607066	0.202036	0.0442419	0.0223477	0.0317434	0.398574	0.177793	0.0224073	0.0690429	0.0118223	0.0459124	0.302416	0.00011649	0.0051551	0.255723	0.0848337	0.273819
RAB28	0.117721	0.00150056	0.103738	0.00861974	0.0154221	0.0124631	0.370531	0.0767802	0.0119987	0.000143004	0.146255	0.0138838	0.00601772	0.0208969	0.0369831	0.033128	0.0593578	0.00544509	0.00594108	0.0996383	0.148122	0.00114542
RER1	0.243037	0.0172919	0.0407421	0.0283679	0.179132	0.0624393	0.00111575	0.0408366	0.0152404	0.247688	0.0232197	0.0654535	0.000291219	0.401796	0.0515532	0.208806	0.00449084	0.0302413	0.00973579	0.0644545	0.0104188	0.0234557
AGAP1	0.195221	0.0182209	0.00705906	0.0859191	0.0603583	0.0185233	0.0434439	0.0532682	0.187929	0.382745	0.00677417	0.0475818	0.0223487	0.0376651	0.00269302	0.0144195	0.070442	0.00843394	0.027704	0.0204248	0.00491737	0.133738
GALNT14	0.0129439	0.0044018	0.172682	0.0216268	0.0314989	0.00787027	0.249019	0.0200634	1	0.0138704	0.0326698	0.145226	0.0503535	0.0194492	0.17998	0.0377791	0.0313727	0.0111004	0.110096	0.0216069	0.0553766	0.136545
B4GALT3	0.0170056	0.238956	0.0513041	0.0214924	0.0148479	0.000108684	0.0376128	0.126786	0.0182246	0.0104404	0.00295589	0.132564	0.0188754	0.0101277	0.00119724	0.0480604	0.0464387	0.0450852	0.0479317	0.0301051	0.160664	0.0426879
ALG8	0.0725501	0.00215051	0.0214941	0.0127761	0.0877468	0.00831505	0.240331	0.0759883	0.000142086	0.0883447	0.0596994	0.181425	0.0140833	9.84199e-05	0.0170261	0.082229	0.0470041	0.00603142	0.011594	0.129405	0.15303	0.111009
AMFR	0.0295421	0.065485	0.387944	0.038636	0.0712325	0.0600202	0.124171	0.189614	0.026004	0.209787	0.145266	0.115401	0.00243621	0.0636392	0.0175646	0.101473	0.103674	0.010212	0.0413945	0.027052	0.101403	0.160282
CTBP1	0.0650556	0.0593616	0.0180259	0.0243708	0.00612941	0.0197118	0.0367662	0.00121488	0.00173076	0.00752085	0.0903408	0.0238936	0.0218935	0.0119283	0.000616857	0.00656061	0.0499829	0.00988768	0.0476907	0.0804172	0.00543395	0.00304057
UBE2J2	0.07609	0.00907416	0.0938054	0.0131669	0.0272327	0.0385244	0.0307733	0.0284699	0.138577	0.420455	0.773833	0.171288	0.0126705	0.234298	0.0231255	0.00378441	0.00195099	0.0587	0.000849173	0.0225676	0.0879581	0.212645
CRYAA	0	0	0	0	0	0	0	0	0	0	0	0	0	0	0	0	0	0	0	0	0	0
UBQLN4	0.182038	0.0960498	0.186073	0.0263532	0.025199	0.00215116	0.056165	0.00393946	0.00116651	0.0238832	0.0115996	0.0452669	0.0229294	0.0100944	0.0254511	0.00967037	0.0393783	0.00580149	0.00577516	0.0896443	0.0907098	0.143015
MGAT4B	0.0620662	0.00152121	0.28262	0.531604	0.191056	0.167574	0.00075033	0.00753539	0.0126713	0.0362788	0.0198466	0.0476844	0.01624	0.079139	0.00865716	0.141336	0.1865	0.0149257	0.00268563	0.0150107	0.0277254	0.165376
TBC1D24	0.0468666	0.033701	0.150885	0.0570127	0.125763	0.00507168	0.010538	0.0882829	0.0211888	0.0785052	0.0444442	0.104443	0.0195549	0.0307064	0.0293118	0.0520917	0.181079	0.000570913	0.0204445	0.0574539	0.0237768	0.151173
STX5	0.0799732	0.146406	0.0355135	0.0127003	0.0166447	0.0679001	0.0479365	0.00726137	0.123946	0.0512398	0.00106516	0.0083478	0.00511475	0.145323	0.0102163	0.0249905	0.0678473	0.0384556	0.000103703	0.123022	0.0381417	0.0282698
SYVN1	0.0810341	0.0171717	0.0302289	0.0620722	0.0939142	0.0676656	0.0383337	0.0728946	0.0607371	0.0150006	0.148073	0.00957249	0.0088822	0.131176	0.0367379	0.0306318	0.00322271	0.0195433	0.0219464	0.0104178	0.0463427	0.0183646
CAPN2	0.0525659	0.00218086	0.0707582	0.198251	0.0863944	0.0403038	0.0150308	0.0114966	0.182547	0.0644926	0.145833	0.0347736	0.0181661	0.0587951	0.108762	0.135304	0.259306	0.0195279	0.00191854	0.075891	0.0541048	0.400864
SSR2	0.0659193	0.0412669	0.0854464	0.0428025	0.2528	0.0105789	0.00496607	0.02572	0.0218892	0.0509736	0.0113917	0.106182	0.000116234	0.0321641	0.037557	0.0251847	0.177189	0.16255	0.0119613	0.0732108	0.0017994	0.258075
STT3B	0.0218756	0.0179917	0.00745625	0.100576	0.0373185	0.0167239	0.126681	0.1859	0.022929	0.195019	0.0121512	0.221718	0.0301716	0.113834	0.000201574	0.0412019	0.0576274	0.0103367	0.0146812	0.0502933	0.0236599	0.00725066
DNAJC5G	0.00428373	0	0	0.0287165	0	0.105393	0	0	0	0	0	0	0	0	0	0	0	0	0	0	0	0
RPN1	0.0937585	0.241808	0.513405	0.00598804	0.0442877	0.00640299	0.0825066	0.0391685	0.00629141	0.0591828	0.024236	0.0865658	0.0222155	0.142462	0.0165732	0.0108576	0.0299706	0.000570913	0.0301366	0.144176	0.0506021	0.172634
RFT1	0.0369306	0.0374331	0.0221065	0.0545516	0.0231475	0.00359278	0.062331	0.0662443	0.0486764	0.120802	0.124272	0.0136213	0.0171666	0.146579	0.0334473	0.0179858	0.00807357	0.0212555	0.0100966	0.0977126	0.0370782	0.170716
PIGX	0.0505628	0.0896497	0.0307489	0.0642646	0.134576	0.0100126	0.144541	0.00110774	0.0614421	0.00585994	0.183187	0.341756	0.0476287	0.205346	0.0316906	0.0220028	0.0488271	0.0251759	0.0758306	0.137994	0.0031466	0.371051
HSPA4L	0.246877	0.00744871	0.05878	0.118201	0.580424	0.0326391	0.000528782	0.0556371	0.00426063	0.589708	0.204626	0.0246807	0.00370887	0.204541	0.125892	0.131091	0.215332	0.197908	0.0211347	0.0108707	0.276396	0.0997965
MON1A	0.0187859	0.0100494	0.0243559	0.0432219	0.00185729	0.0293652	0.0263511	0.0701603	0.00572614	0.0822511	0.00140407	0.239667	0.0276227	0.222392	0.00138887	0.10008	0.0853928	0.0598363	0.00362134	0.0313034	0.00450206	0.0260431
FBXO8	0.00916505	0.137889	0.30104	0.0471324	0.114577	0.0058962	0.229779	0.0111639	0.140333	0.00617528	0.299966	0.185533	0.0198608	0.0895328	0.0411315	0.0145726	0.00626409	0.00413464	0.0156896	0.00779132	0.205735	0.0542116
ARFIP1	0.00892622	0.0701289	0.278634	0.0391952	0.0744068	0.150684	0.314655	0.0637372	0.00185803	0.0072375	0.416689	0.0703654	0.0523157	0.0894964	0.0744019	0.0502606	0.00582041	0.00802788	0.0936313	0.0271279	0.0947955	0.291502
GALNT10	0.0263298	0.0180001	0.25295	0.00100971	0.116334	0.00198349	0.144761	0.0677281	0.0102295	0.00708774	0.00328536	0.103026	0.0722985	0.100697	0.00326513	0.122833	0.0695629	0.0199333	0.167327	0.0498841	0.303555	0.573466
OSGIN2	0.0352406	0.0458454	0.120988	0.0908581	0.249496	0.0991513	0.205992	0.0507787	0.0309789	0.603647	0.0381329	0.696563	0.0911503	0.0567204	0.00970698	0.0467777	0.351009	0.0604317	0.00276564	0.104059	0.0554348	0.176903
MICALL2	0.031177	0.0122933	0.0711164	0.0174427	0.00737297	0.0153393	0.190621	0.050653	0.025241	0.311441	0.0512861	0.0186222	0.0113371	0.104335	0.0619113	0.0202718	0.112864	0.00344479	0.0155376	0.0375577	0.072626	0.0471616
RASEF	0.378868	0.00020662	0.440796	0.0034518	0.0378199	0.0181953	0.171169	0.206264	0.0681639	0.144873	0.0133152	0.0225414	0.0358662	0.0895522	0.0239745	0.0185032	0.0170467	0.0190331	0.0491312	0.012945	0.0035915	0.0642714
PIGA	0.165011	0.000700383	0.354138	0.0412067	0.0401523	0.0116654	0.190538	0.0741953	0.0103224	0.237176	0.0897936	0.140507	0.00242479	0.0205307	0.0130728	0.0494538	0.267997	0.0164718	0.0769254	0.00757869	0.11317	0.00431177
VCP	0.0182517	0.02911	0.206792	0.000194807	0.0702601	0.130905	0.439542	0.00292538	0.0186245	0.0157566	0.0207178	0.0182023	0.0204312	0.00495459	0.00519654	0.000371377	0.0299069	0.047261	0.0270331	0.0167535	0.0322119	0.0327793
PIGO	0.125849	0.0566317	0.0501446	0.0182548	0.0622414	0.0226	0.206537	0.00974447	0.00427739	0.111095	0.111769	0.00165759	0.00417901	0.0134987	0.00764926	0.000547439	0.01242	0.0558939	0.0411752	0.0188621	0.120542	0.0129702
ARF6	0.0835859	0.0202304	0.00431351	0.0428068	0.346621	0.121173	0.0376161	0.00120339	0.0167155	0.00568548	0.203238	0.13643	0.00079547	0.0136919	0.0299271	0.235386	0.10854	0.0320988	0.0158978	0.0224111	0.167072	0.0452838
QSOX2	0.328765	0.204818	0.383119	0.0163132	0.0741907	0.0601895	0.277723	0.113212	0.0283089	0.0125595	0.103133	0.388699	0.00376326	0.0361787	0.00771838	0.345229	0.24153	0.0133584	0.241562	0.0339467	0.0410783	0.0021526
LARGE2	0.0155026	0.0410725	0.434251	0.0596007	0.0045909	0.00592926	0.259653	0.0993778	0.0167076	0	0.0471146	0.0374486	0.00849465	0.0288261	0.0960589	0.00644373	0.00869262	0.0750682	0.0682311	0.0566755	0.199154	0.304917
RAB8B	0.00815934	0.0372045	0.011639	0.142535	0.129794	0.00479009	0.100758	0.000212577	0.00184616	0.0264585	0.0431122	0.00706113	0.0516612	0.0475498	0.000794355	0.00517593	0.00964224	0.00205692	0.0809366	0.0428907	0.332742	0.0246945
TMX3	0.0438499	0.013618	0.0616616	0.0465138	0.211558	0.0169471	0.0235124	0.185995	0.0152887	0.0486764	0.0798657	0.0553117	0.0180725	0.268165	0.0843299	0.147145	0.0659265	0.00432382	0.0262719	0.0338677	0.0589701	0.1011
SEC11C	0.083154	0.027903	0.007832	0.00132139	0.40858	0.0516389	0.589509	0.267285	0.0370636	0.035275	0.106611	0.134483	0.0233826	0.108427	0.0690281	0.653342	0.180601	0.0712764	0.00413107	0.0338299	0.0630142	0.100601
HSP90B1	0.00391853	0.0762301	0.262101	0.0825055	0.261876	0.0659815	0.139186	0.0617313	0.0138172	0.139028	0.0616481	0.00698876	0.0319704	0.066748	0.00514205	0.00774704	0.0972436	0.00578771	0.0511841	0.0183941	0.084667	0.0293571
AP1G1	0.0216826	2.16621e-05	8.45368e-05	0.0156606	0.0337692	0.0967052	0.0997528	0.0342503	0.193413	0.0239768	0.14184	0.0278867	0.00574445	0.0157806	0.0036685	0.0107756	0.0714227	0.017779	0.101225	0.0127394	0.0037313	0.175006
STX3	0.0961115	0.0147883	0.126615	0.339814	0.0644393	0.020257	0.0504636	0.0910466	0.0139839	0.192231	0.377265	0.166635	0.0131341	0.017635	0.0194118	0.0202958	0.153181	0.00179374	0.106358	0.0519082	0.245186	0.124098
PDIA3	0.0124984	0.0541416	0.113877	0.0167088	0.232919	0.00696796	0.145424	0.113443	0.0303598	0.10886	0.00669464	0.159378	0.0319338	0.154928	0.0275114	0.016353	0.0764953	0.0116912	0.0077523	0.0514138	0.122499	0.0998473
SGSM1	0.044817	0.00927837	0.0178775	0.0186099	0.0921014	0.0824491	0.124914	0.129078	0.0634698	0.131034	0.133182	0.0102036	0.0113456	0.0388406	0.0153545	0.733111	0.0242446	0.0125121	0.184324	0.05822	0.309303	0.325525
B4GALNT2	0	0	0.305548	0.0322702	0.0493491	0.160043	0	0.0740208	0.0897864	0	0.00460781	0.0143249	0.0439685	0	0.0102163	0.570813	0.023833	0.169765	0	0.190538	0.108428	0
DOLPP1	0.181093	0.123536	0.000523434	0.014954	0.036436	0.00996468	0.162076	0.00747011	0.00501771	0.0326532	0.0240573	0.0528148	0.000117802	0.0686067	0.00387103	0.0100645	0.0781876	0.0781813	0.0710705	0.164785	0.10222	0.169171
TBC1D21	0	0	0	0	0	0	0	0	0	0	0	0	0	0	0	0	0	0	0	0	0	0
TBC1D2B	0.0335109	0.156668	0.00743216	0.131825	0.033551	0.00445329	0.0205404	0.0242491	0.00199718	0.156108	0.120155	0.126881	0.0845226	0.0483554	0.010075	0.0260217	0.00399473	0.00352488	0.128827	0.0120766	0.18661	0.0106521
TBC1D16	0.416951	0.0687354	0.00437663	0.400077	0.184104	0.00538612	0.147462	0.177785	0.01137	0.0896987	0.252128	0.350026	0.0291434	0.0571517	0.00153285	0.0221831	0.00911876	0.00587911	0.135337	0.048598	0.0224787	0.022315
MYO5B	0.0875337	0.0481431	0.000601191	0.0354135	0.21381	0.0687499	0.465041	0.202186	0.0249109	0.0169695	0.0224856	0.0303479	0.0148397	0.00207646	0.0393357	0.000682616	0.018354	0.0125145	0.00472605	0.0643442	0.0102368	0.00386964
RAB8A	0.0159525	0.00323308	0.00183183	0.0481141	0.0871399	0.0612652	0.104822	0.00791354	0.14815	0.00850003	0.0397764	0.0264295	0.0192024	0.0942107	0.0870968	0.0584164	0.000200916	0.0095003	0.00771683	0.0147111	0.0797876	0.316603
RAB4B	0.149751	0.0121638	0.0773865	0.0234974	0.00107886	0.031458	0.556564	0.0306045	0.1223	0.00254887	0.0600659	0.0981327	0.00193848	0.274069	0.049402	0.013978	0.175665	0.0390185	0.00863165	0.0852264	0.00485676	0.030804
TRAPPC9	0.0930614	0.00495737	0.0127094	0.15753	0.144095	0.0114805	0.0341997	0.0362408	0.00225749	0.100776	0.100728	0.00242979	0.00843355	0.033278	0.000120561	0.0196111	0.0485046	0.00381659	0.0288449	0.478096	0.119266	0.0821358
UBXN6	0.0797459	0.0932678	0.0731776	0.0148357	0.0917311	0.0244658	0.161649	0.00381114	0.0116563	0.0406361	0.0916961	0.0869603	0.02833	0.0278355	0.0507898	0.0861206	0.239264	0.0456475	0.00129774	0.00685116	0.201328	0.208726
SRP68	0.0155913	0.00348814	0.0297603	0.000571888	0.0245346	0.0523	0.00184355	0.0534556	0.011302	0.035298	0.00462974	0.097448	0.0365153	0.251401	0.00443763	0.0112567	0.102662	0.00953835	0.0490876	0.0254142	0.0363058	0.0729108
RAB26	0.0349104	0.0208489	0.184921	0.00296841	0.264353	0.0304975	0.257624	0.119822	0.0467108	0.295777	0.0164286	0.0130331	0.00234595	0.746661	0.0220866	0.395731	0.0257568	0.223883	0.00215399	0.0496652	0.121838	0.0420152
RAB3IL1	0.0371533	0.000797701	0.0935199	0.000795562	0.0426327	0.0179312	0.00551722	0.197681	0.264773	0.289784	0.191869	0.0656806	0.0178724	0.0484305	0.0389067	0.00876202	0.200826	0.00449233	0.0394044	0.115166	0.00472333	0.0211925
RAB4A	0.0294934	0.06842	0.0193279	0.0119906	0.0201499	0.0296655	0.290439	0.0108778	0.0492326	0.0947415	0.449562	0.354239	0.0227303	0.054777	0.00549179	0.0432398	0.135895	0.0248873	0.0786609	0.126356	0.0150174	0.115784
MGAT2	0.151516	0.0130621	0.0126982	0.00519514	0.19324	0.000365346	0.0349854	0.0497123	0.0426382	0.0092358	0.0665971	0.0311754	0.00913876	0.0309852	0.000970648	0.009275	0.0253666	0.0548607	0.114643	0.0126362	0.11274	0.00775949
ARF4	0.398104	0.0687354	0.0525441	0.025507	0.122268	0.0651366	0.227872	0.00547039	0.0140438	0.0281022	0.153794	0.00114635	0.0193786	0.165753	0.00278297	0.103248	0.165756	0.0051229	0.0141479	0.156258	0.145717	0.0163511
RAB31	0.0347615	0.0546047	0.189936	0.303007	0.0285525	0.0317899	0.430469	0.0579302	0.00660742	0.887931	0.00576703	0.0154321	0.0646689	0.0152371	0.0181645	0.0516862	0.283483	0.00189363	0.00803191	0.0548134	0.291718	0.0185886
STX18	0.113671	0.0310469	0.342727	0.00672561	0.198304	0.115032	0.082632	0.0406915	0.100697	0.312595	0.00246759	0.0296774	0.0372246	0.0278355	0.00383462	0.0209973	0.00384082	0.068466	0.00260824	0.0817813	0.0644363	0.477142
VAMP5	0.132586	0.0165472	0.0508602	0.0614572	0.0840008	0.0428811	0.527956	0.0104082	0.036863	0.0263114	0.0329195	0.0192192	0.077786	0.00654827	0.0449363	0.0742787	0.168588	0.0627935	0.0111047	0.0313034	0.11237	0.0506092
RAB3B	0.205093	0.018997	0.0189367	0.0975718	0.334301	0.0603338	0.419781	0.122444	0.036718	0.0361779	0.0286088	0.418513	0.0712311	0.0475423	0.00465445	0.284616	0.024626	0.125198	0.0486796	0.000596319	0.039073	0.000467799
TBC1D10B	0.0039414	0.0132384	0.00226061	0.0308109	0.101955	0.0400083	0.00470562	0.00586377	0.0998873	0.160024	0.176088	0.200974	0.0123522	0.00100392	0.00570154	0.0164323	0.0794184	0.00746319	0.0265462	0.00898429	0.0766945	0.078721
LMAN2	0.0302638	0.0273791	0.00958153	0.00547616	0.170774	0.10628	0.230496	0.0524435	0.0143648	0.169369	0.223681	0.335833	0.00485622	0.389719	0.00762921	0.0109622	0.346505	0.116865	0.0587289	0.0190603	0.0763508	0.00792457
RAB24	0.150557	0.0482344	0.0471054	0.0656182	0.0913161	0.112075	0.0682384	0.0674907	0.0741491	0.0564049	0.0106993	0.00264792	0.0153554	0.0236829	0.00755656	0.0635708	0.007523	0.00572977	0.00476399	0.0977126	0.0132879	0.00478742
PDILT	0	0	0	0	0	0	0	0	0	0	0	0	0	0	0	0	0.0199535	0	0	0	0	0
UBE2E3	0.0039414	0.00868943	0.677984	0.00520404	0.00400419	0.0127242	0.124591	0.147913	0.14677	0.0226356	0.25761	0.438914	0.0136034	0.133953	0.0116051	0.278192	0.00619286	0.0150714	0.197683	0.0638297	0.111504	0.00384877
TRAPPC1	0.160163	0.107554	0.0100767	0.00917801	0.192761	0.010084	0.367345	0.0309854	0.00230641	0.0373761	0.177713	0.263255	0.0246241	0.00500491	0.0086219	0.117536	0.871269	0.0520108	0.022022	0.0997903	0.0749967	0.0937728
UBE2E1	0.0295582	0.0215237	0.0431276	0.0169238	0.00991274	0.0647308	0.0157234	0.136252	0.0384184	0.372838	0.379159	0.0140175	0.0239386	0.0693988	0.00289074	0.204676	0.110934	0.0282031	0.0779816	0.00242202	0.0232641	0.157154
STX8	0.152688	0.00529	0.109683	0.00016092	0.192194	0.00773921	0.292262	0.016677	0.0565642	0.0853561	0.342684	0.10466	0.0643772	0.0307592	0.0641449	0.0592077	0.698076	0.122283	0.00354658	0.000259978	0.229093	0.214794
TMED10	0.109943	0.0131051	0.0696788	0.00170388	0.5988	0.0415674	0.331105	0.318386	0.0099835	0.0241839	0.46494	0.179912	0.00019817	0.0402781	0.00457253	0.00648939	0.0125192	0.0444623	0.23142	0.0722681	0.117723	0.260157
FAM71B	0	0	0	0	0	0	0	0	0	0	0	0	0	0	0	0	0	0	0	0	0	0
HAS2	0.0195758	0.0143575	0.0343972	0.00843097	0.0134541	0.121776	0.110742	0.0135836	0.233147	0.446538	0.11656	0.0419962	0.036862	0.266133	0.00837258	0.00506615	0.0602989	0.0269731	0.00226424	0.021494	0.0213781	0.162227
BCL2	0.0282389	0.0315373	0.55333	1	0.239614	0.019216	0.058945	0.81217	0.031689	0.00171191	0.0505611	0.000551114	0.0694163	0.00442521	0.00995899	0.0416679	0.181366	0.0584629	0.0390637	0.0293972	0.294723	0.0591144
RAB33B	0.032401	0.012911	0.122861	0.00494264	0.147744	0.0129936	0.15712	0.0526313	0.0924328	0.017145	0.0475418	0.00708221	0.0273384	0.00219534	0.023688	0.0402664	0.159503	0.00383555	0.0208989	0.051126	0.104719	0.0831126
EIF2AK3	0.0181393	0.0149716	0.0109594	0.0326641	0.201882	0.00549687	0.114142	0.0103093	0.0829015	0.176262	0.0333176	0.00104787	0.0373087	0.00894644	0.0252858	0.130349	0.00151109	0.00231522	0.416774	0.00509358	0.0119372	0.0380889
DPAGT1	0.011709	0.0378018	0.12387	0.118201	0.0348395	0.0397361	0.0122695	0.0535604	0.00975444	0.0611255	0.00415653	0.0175501	0.0121403	0.0627755	0.0247291	0.0516495	0.000737057	0.0166444	0.00122751	0.0577105	0.195755	0.0523302
ALG14	0.121547	0.00610365	0.0616255	0.0437125	0.0497558	0.0243764	0.117426	0.00779786	0.0124845	0.239594	0.0547172	0.0214519	0.0161665	0.0785584	0.016138	0.107401	0.00237236	0.0638914	0.0345868	0.202647	0.0329696	0.149343
RAB40A	0.0621361	0.0542516	0.109683	0.00930851	0.108399	0.0641892	0.120301	0.0370973	0.0332014	0.0442242	0.0117328	0.0440089	0.00146228	0.169127	0.0204353	0.104967	0.0381189	0.0133113	0.297038	0.021494	0.00359942	0.242819
RAB43	0.112202	0.047723	0.1663	0.0427241	0.00895943	0.0246368	0.0192682	0.0267475	0.0462458	0.0257238	0.000442472	0.0349564	0.0153024	0.00100469	0.00124419	0.0228523	0.241036	0.00763964	0.00614974	0.00227963	0.055664	0.16164
RAB37	0.239067	0.0988481	0.287887	0.0045406	0.0716632	0.0408099	0.00563033	0.263001	0.0244337	0.0703969	0.00809033	0.0727727	0.266109	0.274315	0.00972026	0.0389874	0.0956184	0.0012448	0.0914661	0.0226546	0.00699814	0.00790654
GXYLT2	0.0214993	0.0137794	0.0447803	0.100383	0.0437946	0.0157202	0.684179	0.000710012	0.0383303	0.00481844	0.10164	0.0679012	0.0117024	0.0386089	0.0256081	0.0337051	0.0987609	0.019175	0.0979933	0.0148847	0.204141	0.0760161
HSPA6	0.488956	0.330363	0.123214	0.249906	0.140502	0.23356	0.0329784	0.00621165	0.611798	0.0177785	0.16508	0.49823	0.196795	0.0551028	0.00467464	0.143209	0.047415	1	0.164419	0.0190187	0.0220541	0.446608
AGR3	0	0.0132378	0.327936	0.0130431	0.119905	0.0139129	0.226769	0.00766157	0	0	0	0.159661	0.265473	0.22997	0.000103584	0.0128829	0.328566	0.0495817	0	0	0.0301075	0.218865
NET1	0.00714018	0.0283703	0.0290247	0.00884033	0.0357623	0.00105802	0.578108	0.0119715	0.0578372	0.030753	0.0635067	0.181648	0.0100886	0.0973277	0.0286231	0.360453	0.277029	0.0461206	0.246961	0.0306913	0.0177962	0.35295
UBXN2A	0.0199681	0.0831454	0.827078	0.0278884	0.0487474	0.0108674	0.040828	0.00106669	0.0389362	0.237387	0.189153	0.323532	0.048816	0.10901	0.0397162	0.00116322	0.00366636	0.0431199	0.0908285	0.063231	0.000537397	0.0944609
PIGG	0.00208544	0.0439232	0.332188	0.0232164	0.0232365	0.0272018	0.0302751	0.0236574	0.0154672	0.0292346	0.0164061	0.0404435	0.00393867	0.00104617	0.00854798	0.0537288	0.00857636	0.0230297	0.0822522	0.257579	0.00301517	0.050134
GALNTL6	0.107714	0	0.206398	0.249528	0.367278	0.146755	0.100789	0.0457118	0.00376586	0.162371	0	0.488317	0.0206549	0.00135983	0.12581	0.773527	0.13752	0.244902	0.128594	0.0735145	0.160988	0
SRP72	0.102811	0.061106	0.0702725	0.0191706	0.0612224	0.0799516	0.579509	0.039832	0.00463507	0.0501187	0.108509	0.134911	0.00596417	0.00341275	0.00213983	0.00908303	0.00901268	0.0084594	0.0420311	0.00343372	0.081556	0.0124184
RAB1B	0.00782421	0.000569644	0.0678119	0.00444509	0.00512175	0.00708531	0.211803	0.0942172	0.097802	0.0176492	0.0916504	0.00613662	0.0139424	0.0311317	0.0193511	0.141971	0.0185599	0.00348078	0.0108248	0.0338677	0.019881	0.0331575
ABO	0.0188328	0.0614184	0.0257897	0.0379381	0.00332765	0.0150057	0.0537248	3.50032e-05	0.106524	0.0613887	0.155577	0.220083	0.00339671	0.133953	0.0315229	0.0110132	0.00434719	0.00841924	0.12863	0.147534	0.107863	0.0233822
DDIT3	0.0263298	0.00648342	0.104272	0.0899153	0.0778627	0.0187851	0.241575	0.00113647	0.00633637	0.078758	0.0900142	0.19181	0.0363129	0.0836005	0.185153	0.0558588	0.0438052	0.0112474	0.0515942	0.0235824	0.410288	0.206886
ARHGAP1	0.0374204	0.0341158	0.111592	0.0378186	0.0908842	0.112222	0.00130186	0.00917415	0.0910595	0.120377	0.0197544	0.20046	0.13113	0.0946126	0.0264479	0.00863953	0.0609579	0.0799494	0.0200224	0.00014535	0.269341	0.192403
DOLK	0.017097	0.0665862	0.058903	0.0409226	0.0248205	0.00259473	0.0465616	0.0324349	0.262653	0.0854844	0.11891	0.00718682	0.00343488	0.0148698	0.0126399	0.0996644	0.0907624	0.0483061	0.17815	0.00996172	0.0151692	0.117341
CLTB	0.0517284	0.0443101	0.0273378	0.267798	0.163301	0.198348	0.459894	0.00734938	0.05886	0.336192	0.0763868	0.10739	0.00930112	0.0430232	0.0233811	0.168817	0.136726	0.0997919	0.0129736	0.075891	0.0204574	0.0609941
TBC1D10C	0.127174	0.0165635	0.00371554	0.0249376	0.132049	0.17224	0.0575449	0.390933	0.023828	0.0126593	0.0657788	0.0263691	0.436092	0.234677	0.00260625	0.0613272	0.0298616	0.022192	0.000132105	0.0221404	0.221914	0.0663674
UBQLNL	0.0443527	0.000566668	0.0109897	0.00766682	0	0.0496553	0.126788	0.0125505	0	0.042377	0.014984	0.0393986	0.0835972	0.054543	0.00714713	0.00331861	0.107556	0.00409193	0.00239205	0.0912348	0.00476077	0.169536
UBQLN3	0	0	0	0	0	0	0	0	0	0	0	0	0	0	0	0	0	0	0	0	0	0
ALG10B	0.0367721	0.0351117	0.247945	0.00888607	0.0814575	0.0582543	0.00942878	0.10723	0.0747402	0.0392805	0.0231516	0.0576611	0.0144587	0.0566793	0.107285	0.0119505	0.0637843	0.00884228	0.288586	0.0403896	0.47196	0.125374
RAB6A	0.0260844	0.00492176	0.0732955	0.0135647	0.0799805	0.137911	0.0625594	0.0306652	0.0158812	0.0798324	0.0424648	0.173988	0.0147816	0.0373787	0.00447774	0.294566	0.201371	0.0503759	0.0518579	0.00554665	0.0783143	0.019332
B3GNTL1	0.203562	0.0879516	0.025509	0.00150176	0.0456853	0.00595058	0.00405049	0.021293	0.000478465	0.217504	0.110364	0.00262345	0.0558664	0.0485749	0.0240215	0.0414651	0.000211862	0.0986758	0.105944	0.06643	0.0463927	0.0172071
RUFY1	0.171669	0.0239788	0.202721	0.0124381	0.0570043	0.149515	0.143252	0.151054	0.0151799	0.0104702	0.0238593	0.411474	0.090713	0.0150127	0.00309415	0.0837876	0.00662601	0.00728975	0.0117482	0.0446406	0.10089	0.0237139
SEC24C	0.0858456	0.00884033	0.00301243	0.0193904	0.0661165	0.0983665	0.389194	0.00787765	0.0113893	0.00399714	0.00154164	0.0195183	0.003762	0.0281812	0.0343996	0.00423841	0.0656225	0.0183844	0.0741162	0.0218758	0.00585852	0.0079241
MAN1B1	0.0598163	0.0970022	0.0417606	0.0151696	0.00215632	0.00995196	0.0413562	0.116282	0.00722583	0.00776086	0.108745	0.11867	0.000143394	0.123268	0.012155	0.00492362	0.0218047	0.0460673	0.0172558	0.0463196	0.0114568	0.0419037
JUN	0.0715047	0.00536295	0.0492789	0.0105328	0.0367865	0.0505417	0.0362422	0.0739011	0.0172362	0.10137	0.10102	0.0270163	0.00677846	0.0330236	0.0087145	0.0397959	0.00042968	0.066427	0.0946261	0.00965476	0.00593595	0.0163107
AP3S1	0.032401	0.0339967	0.0314909	0.0200316	0.033551	0.191222	0.0518892	0.00260003	0.00199127	0.234377	0.0626586	0.0152244	0.000192296	0.0689145	0.00491234	0.116323	0.104945	0.0068848	0.0851201	0.0750495	0.164404	0.0129515
BET1L	0.010436	0.000295603	0.130551	0.134238	0.00954731	0.0744139	0.107253	0.0622002	0.0528044	0.620531	0.00488092	0.14904	0.033012	0.11369	4.44085e-06	0.00126227	0.0137283	0.00752073	0.0278951	0.00138702	0.00927019	0.152279
GALNT11	0.0108487	0.151078	0.0174327	0.352375	0.00651586	0.0373464	0.407107	0.00192477	0.0754396	0.412151	0.0805696	0.0197407	0.034718	0.0275633	0.0126772	0.152223	0.0599884	0.00050688	0.326484	0.0395103	0.0107236	0.0068266
ERN1	0.0410044	0.0317822	0.0806682	0.0114165	0.00319421	0.0546694	0.113633	0.0340722	0.097802	0.133053	0.188134	0.38	0.152538	0.0707577	0.00134336	0.405942	0.0960966	0.0568145	0.0321538	0.0241803	0.0270369	0.288809
STX19	0	0.0463924	0.47228	0.00677761	0.043698	0.0470492	0	0.0854626	0	0.0131365	0	0.0521658	0.00240121	0.00432586	0.0219813	0.0135858	0.0330355	0.0053488	0	0.0235312	0.00713051	0.0929467
DPM3	0.0682014	0.000213578	0.0189507	0.00361573	0.0265964	0.00143678	0.0665183	0.0263165	0.0045796	0.0344901	0.00970466	0.00344451	0.0053548	0.511158	0.0167281	0.205876	0.147858	0.176217	0.0853701	0.106708	0.00125384	0.202666
CALR	0.0385502	0.0833929	0.548264	0.00629333	0.173449	0.0381289	0.238848	0.0426718	0.0145695	0.149923	0.00697692	0.00280388	0.0632412	0.176443	0.0089478	0.0155298	0.153489	0.0740042	0.00675887	0.0100384	0.0036592	0.168286
RAD23A	0.0868276	0.0908484	0.19424	0.000497991	0.105515	0.0135177	0.0121619	0.00314692	0.000647517	0.0944026	0.011036	0.0662049	0.0289903	0.00747053	0.0124192	0.0497167	0.00447435	0.0583235	0.0664788	0.00661994	0.0451547	0.439824
RAB39A	0.111919	0	0.0730678	0.0728439	0.0170773	0.00459692	0.0415944	0.044555	0.0327855	0.104108	0	0.458728	0.0200923	0.0662919	0.00854798	0.20796	0.033233	0.0562505	0.0248999	0.0220893	0.02841	0
EXOC3	0.11764	0.0110278	0.000462266	0.0641148	0.0406878	0.014591	0.160516	0.018447	0.00784724	0.37577	0.00263911	0.31974	0.0954931	0.418044	0.000593031	0.0508414	0.036291	0.02377	0.0794939	0.0267365	0.0410759	0.191505
YOD1	0.0548919	0.00924964	0.304234	0.0174209	0.0556832	0.0920507	0.446695	0.0212221	0.511962	0.118691	0.0588422	0.0122337	0.0346616	0.0256984	0.00686722	0.00129178	0.246557	0.028222	0.00664238	0.0041072	0.0433892	0.0617907
SSR4	0.0204804	0.0139694	0.0788019	0.000670353	0.00842989	0.0349644	0.0463993	0.0085776	0.0612163	0.0644443	0.180473	0.165462	0.0920645	0.267523	0.0615902	0.250032	0.379208	0.0473887	0.00203779	0.0395962	0.0303224	0.135134
TRAPPC5	0.186048	0.00398819	0.0403211	0.0769704	0.0756528	0.0364992	0.0171937	0.00399231	0.176015	0.00904123	0.0116727	0.0117161	0.126562	0.0499782	0.00700359	0.114162	0.0930004	0.0704003	0.054919	0.0199382	0.170613	0.0490892
MGAT4C	0	0	0	0.0820607	0	0.155761	0.0578189	0.0108337	0	0.0716522	0.234541	0	0.00435904	0.036515	0.0951203	0.578589	0.0894271	0	0.000510535	0.218055	0.00907246	0
UBA7	0.402104	0.0822459	0.0491023	0.0156606	0.348924	0.0795609	0.00443938	0.432681	0.0101452	0.103379	0.00799042	0.143453	0.19463	0.0312535	0.0233968	0.019544	0.0256863	0.0544292	0.0344207	0.0262753	0.236484	0.0138027
UBE2E2	0.0428763	0.10104	0.253989	0.011846	0.0287401	0.0344513	0.118993	0.010718	0.00730534	0.0089512	0.0299817	0.119634	0.0046004	0.0560209	0.0185585	0.0188547	0.0106789	0.0417276	0.00185209	0.083229	0.0163577	0.487628
AP1S2	0.00626145	0.0624462	0.148952	0.061878	0.0721911	0.0584728	0.0385022	0.0493706	0.0666885	0.0710069	0.0224553	0.00579206	0.0308165	0.0592919	0.0286469	0.0460878	0.114013	0.0582049	0.000884554	0.00673142	0.235257	0.00827724
TRAPPC6B	0.0788511	0.0209915	0.116078	0.132041	0.0613419	0.00230961	0.037112	0.0699318	0.0610678	0.158046	0.155504	0.0721854	0.00862563	0.040959	0.0198934	0.0872282	0.162663	0.00518526	0.0498314	0.00996172	0.117138	0.0130079
NPLOC4	0.017671	0.0204528	0.246647	0.00541516	0.00848545	0.0178955	0.0725389	0.120784	0.0579087	0.0150197	0.237699	0.389866	0.050025	0.0756881	0.0250937	0.0512696	0.034221	0.0141342	0.00864752	0.0338299	0.0124073	0.448694
EXOC7	0.00970147	0.073054	0.079094	0.0247925	0.0664329	0.0379664	0.0777381	0.00848693	0.0170809	0.00468045	0.024236	0.0972012	0.0129163	0.255132	0.00544194	0.0180881	0.0565371	0.0168246	0.0761813	0.0351324	0.0787109	0.0321344
ALG12	0.0417401	0.0218301	0.00302296	0.00510915	0.0558758	0.0172428	0.00121632	0.0591193	0.0542352	0.163735	0.00154109	0.100996	0.017365	0.04658	0.00636855	0.0450035	0.00297318	0.0384073	0.0148575	0.00369636	0.00156552	0.103492
GALNT9	0.218363	0	0	0.120877	0.00857121	0.301037	0.0543642	0	0.114248	0.0721609	0	0	0.247036	0.0534752	0.185036	0.013966	0.314595	0.0365028	0.560952	0.173941	0.0419912	0.217824
SRPRA	0.0133101	0.0033381	0.239677	0.0610048	0.0410688	0.00930279	0.181961	0.0586056	0.0181361	0.00376869	0.0409264	0.0460876	0.00300751	0.172433	0.0440236	0.00130289	0.0351447	0.00843558	0.00813247	0.0146643	0.0661063	0.0885105
A3GALT2	0	0	0	0.0712068	0	0.000527999	0.203027	0	0	0	0	0	0	0	0.00970698	0	0	0	0	0	0	0
COPB2	0.0544516	0.0786963	0.122423	0.00100619	0.0609928	0.00842456	0.107305	0.0697562	0.00490309	0.00542976	0.179539	0.435529	0.0365948	0.121551	0.0507218	0.00777083	0.0734874	0.0352971	0.00292108	0.108224	0.0525124	0.11311
UBE2G2	0.0061994	0.0228721	0.0906513	0.121705	0.0297549	0.114757	0.344105	0.0492776	0.0419597	0.0108556	0.115918	0.00857034	0.00709523	0.0344467	0.0839042	0.0958012	0.0068033	0.0179179	0.0231407	0.06597	0.210861	0.310072
AP3M1	0.0145437	0.0168011	0.0116741	0.00284293	0.00108189	0.00406654	0.306155	0.00136677	0.0478367	0.158405	0.0306426	0.0614047	0.00948225	0.0373611	0.0406437	0.00542095	0.025675	0.077934	0.279242	0.0769356	0.00530034	0.0120971
RAB11B	0.0174271	0.0191924	0.0126429	0.018173	0.0263062	0.0216742	0.0763036	0.0265295	0.0027543	0.166291	0.278768	0.0305962	0.00591163	0.168038	0.0027036	0.0234094	0.208407	0.0329693	0.0634223	0.0659518	0.100255	0.0344323
PARK2	0.014337	0.0875855	0.151886	0.0547366	0.185158	0.0223001	0.0511997	0.0300411	0.0101601	0.261148	0.0143727	0.300525	0.304669	0.00020746	0.00961935	0.133529	0.0843646	0.0139946	0.0285938	0.000293691	0.263281	0.0688701
PDIA2	0.260319	0.0042567	1	0.0397013	0.13035	0.231535	0.08952	0.0483247	0	0.0513529	0.011732	0.10439	0.163835	0.0342313	0.027894	0.0397231	0.169286	0.015377	0.000612464	0.00854919	0.00992756	0.00674908
P4HB	0.00330549	0.0174413	0.272746	0.0539244	0.342541	0.0928846	0.00224894	0.0843404	0.255731	0.129182	0.00827449	0.00137931	0.0339883	0.0114317	0.00175662	0.0135282	0.240341	0.0130088	0.00581073	0.0297406	0.0042284	0.0380236
ANKFY1	0.0447316	0.0035606	0.0683864	0.00417118	0.727804	0.00391665	0.174407	0.00552437	0.051088	0.0339815	0.392198	0.273192	0.0204101	0.271742	0.00809596	0.097836	0.217046	0.0356297	0.190351	0.116492	0.14764	0.0446721
PIGP	0.017022	0.0125007	0.0302503	0.020439	0.0121361	0.00276942	0.00839006	0.0196141	0.0136239	0.0227367	0.377693	0.189004	0.0127066	0.0189	0.000479883	0.109269	0.0264986	0.00245949	0.0353973	0.108224	0.178581	0.0455662
BCAP31	0.0541999	0.0402036	0.0725773	0.00507754	0.356771	0.0253978	0.244867	0.100006	0.0167076	0.189657	0.129624	0.0131879	0.0131366	0.385568	0.00606254	0.0161201	0.0627077	0.0197778	0.068224	0.0145213	0.0219679	0.199366
ARAP1	0.0483362	0.0135449	0.0760606	0.0195876	0.013039	0.015667	0.0163057	0.0248076	0.00207682	0.0458307	0.00824081	0.0214457	0.129522	0.0746899	0.00271957	0.000623471	0.00917388	0.0251726	0.0917504	0.287662	0.0352414	0.115372
UBQLN2	0.0489106	0.0517904	0.00303416	0.0147268	0.00464376	0.00169396	0.154488	0.00135192	0.0131573	0.0146522	0.00125144	0.00141894	0.0152966	0.00162086	0.021248	0.00316836	0.0195459	0.0161348	0.0384412	0.00972153	0.0634681	0.053666
RAB42	0.30546	0.146402	0.510001	0.00638953	0.0561089	0.0487088	0.0837893	0.968216	0.408343	0.0869924	0.26931	0.207038	0.00180351	0.0255631	0.00384513	0.147037	0.185561	0.000318063	0.0077266	0.0710028	0.0338013	0.468306
ALG1L	0.0039611	0.0347559	0.0412769	0.0394929	0.118034	0.019191	0.0472002	0.0556832	0.000395003	0.00186922	0.0198739	0.000825577	0.0106258	0.0558359	0.0154601	0.121548	0.100677	0.0814084	0.00323242	0.0124941	0.211446	0.00917349
PPIA	0.0338231	0.0212356	0.254476	0.0197338	0.0664896	0.00838217	0.235825	0.0183897	0.063706	0.0814578	0.00297415	0.235291	0.00658733	0.076158	0.0299271	0.119628	0.0205317	0.0321218	0.0960745	0.000330182	0.0101258	0.00867699
TRAPPC2	0.00924935	0.0136458	0.00646453	0.0732385	0.0442313	0.00126042	0.0071364	0.0779813	0.0268839	0.0728485	0.0705484	0.00826026	0.00502501	0.112878	0.061358	0.0275333	0.00311684	0.0107549	0.136906	0.00810731	0.0345515	0.111018
MAN2A2	0.0542221	0.0275505	0.00342964	0.0375026	0.0282753	0.00550916	0.0746875	0.00878114	0.00243992	0.152199	0.0412731	0.00670816	0.0188828	0.0594492	0.0299218	0.254986	0.0831101	0.000305767	0.0203714	0.0832191	0.016634	0.0281527
TRAPPC4	0.0821179	0.0167025	0.0174311	0.0557814	0.0288099	0.104771	0.0994994	0.0078439	0.0508728	0.00119533	0.0220045	0.00382364	0.0113449	0.0391457	0.00102727	0.000160692	0.0115533	0.0118709	0.123097	0.0324778	0.0154219	0.0165358
PGAP1	0.0644347	0.0485978	0.00260199	0.0417985	0.0524069	0.0162578	0.0271336	0.00126271	0.197406	0.388959	0.0587291	0.136081	0.0281561	0.0530063	0.179078	0.127198	0.0207119	0.0339499	0.0128211	0.00312865	0.0368553	0.0457916
TBC1D9B	0.0167805	0.0312505	0.136621	0.0644391	0.0090335	0.171373	0.0501046	0.011591	0.0120778	0.144679	0.103766	0.0845928	0.0172883	0.0468686	0.00467464	0.00722801	0.0446887	0.00111347	0.171303	0.0793472	0.132799	0.0211219
MAP3K5	0.0172656	0.0802847	0.14175	0.0496109	0.30021	0.0485376	0.00622758	0.0194456	0.0750372	0.0458829	0.011113	0.0162257	0.039358	0.0102375	0.00964708	0.00788267	0.178308	0.00170758	0.0391698	0.114382	0.0996105	0.00238435
RAB40C	0.0511466	0.161144	0.128137	0.0272167	0.117336	0.0378039	0.025428	0.015783	0.00207682	0.0994072	0.0619677	0.301463	0.0155503	0.000256287	0.00652296	0.0167863	0.0465015	0.000246658	0.00664541	0.0606181	0.0863169	0.041333
PIGN	0.0508979	0.0109029	0.0919267	0.0233388	0.495232	0.0156007	0.239412	0.205443	0.110117	0.101437	0.00914016	0.077471	0.0116479	0.09597	0.0494253	0.120083	0.133786	0.0626343	0.264392	0.00991264	0.0161547	0.21754
GPAA1	0.0155023	0.0240093	0.148651	0.00126761	0.0181286	0.0193584	0.0047698	0.0414579	0.00173076	0.0260003	0.0392671	0.00127302	0.00312135	0.3271	0.00917574	0.0355454	0.0232395	0.194655	0.0228344	0.194518	0.137668	0.15507
ERO1A	0.00300046	0.00129108	0.402718	0.0253226	0.367965	0.254595	0.0397922	0.0460491	0.00925742	0.0300627	0.0435209	0.229508	0.000247068	0.0634174	0.0221175	0.185903	0.0207792	0.00605831	0.000608844	0.0118715	0.0589894	0.19233
MAN1A2	0.0153517	0.0258614	0.0120608	0.00473841	0.0974781	0.0396215	0.139094	0.0124882	0.0603875	0.235072	0.0159865	0.0862532	0.0138913	0.0800394	0.0268209	0.00895873	0.00780662	0.0261903	0.019753	0.139764	0.0220157	0.00516325
SVIP	0.156216	0.00141378	0.162746	0.0159942	0.0045909	0.0121752	0.0443001	0.494866	0.023828	0.135947	0.166883	0.0975634	0.00948187	0.199542	0.0303899	0.0217897	0.0355391	0.0774703	0.00777901	0.150594	0.062536	0.0777034
UBE2J1	0.336743	0.00470058	0.321499	0.0148356	0.151926	0.0348994	0.190939	0.133969	0.185542	0.137454	0.135312	0.000235961	0.113644	0.0239738	0.00444932	0.0407186	0.128397	0.00103969	0.186038	0.0192585	0.09732	0.0611423
GLT6D1	0	0	0	0	0	0	0	0	0	0	0	0	0	0	0	0	0	0	0	0	0	0
INPP5B	0.0147098	0.00349493	0.00838865	0.00753726	0.140951	0.0108628	0.154481	0.240466	0.00941266	0.806355	0.0166638	0.0215583	0.0174016	0.000739986	0.00893917	0.0223487	0.0695606	0.0534934	0.157647	0.0497625	0.158955	0.126648
RNF5	0.0851034	0.105039	0.00132017	0.0478169	0.116256	0.0114687	0.0326466	0.113245	0.0534822	0.0628021	0.066508	0.0186584	0.00821228	0.074025	0.00534638	0.0982891	0.033733	0.00706668	0.00796763	0.0569086	0.0060087	0.213726
HSPA1B	0.0892476	0.0190251	0.0144114	0.146982	0.0346741	0.0863663	0.00888301	0.00946767	0.0683269	0.018405	0.00721397	0.236432	0.0743301	0.00588227	0.00372285	0.0732252	0.000576012	0.1238	0.411666	0.0743614	0.037742	0.0520604
HSPA1L	0.0318985	0.0346247	0.189326	0.000308981	0.0239492	0.0585691	0.0918652	0.00833969	0.00350636	0.0235703	0.035774	0.0261363	0.00156399	0.0928521	0.242596	0.0295151	0.000744764	0.0224939	0.0902564	0.0242601	0.072801	0.0634664
TBC1D8	0.107433	0.128263	0.0827914	0.0122365	0.148876	0.0530734	0.0703924	0.111876	0.05297	0.00192093	0.000433881	0.0173469	0.0204273	0.0179704	0.00103437	0.00792003	0.00459264	0.00438845	0.112821	0.0331628	0.0207571	0.349213
RAB12	0.156087	0.14048	0.287158	0.0193704	0.0366527	0.0319962	0.0768477	0.0174033	0.0474686	0.000404121	0.00735759	0.0234872	0.00550282	0.0351561	0.0278896	0.00123864	0.00410969	0.0158635	0.0783153	0.0873162	0.130822	0.451507
TMX2	0.0440288	0.0777137	0.104854	0.0162616	0.00791462	0.0214768	0.277855	0.0483026	0.0795004	0.676458	0.00247906	0.0425253	0.0339006	0.144259	0.047927	0.0873748	0.0663709	0.00360838	0.000405315	0.00267994	0.00700221	0.259188
NCKIPSD	0.0147876	0.0578114	0.0355751	0.0693212	0.0416981	0.00947242	0.000177551	0.125413	0.257888	0.0011427	0.00916501	0.00613281	0.0275842	0.38145	0.00387103	0.0289142	0.00405923	0.059473	0.184068	0.0690912	0.0181447	0.00471824
ATF6B	0.0129439	0.018753	0.0226238	0.00408677	0.182071	0.032531	0.192416	0.0284762	0.0973647	0.0643155	0.0508191	0.00993069	0.0330938	0.0260354	0.00556583	0.139403	0.103545	0.0454301	0.126759	0.019932	0.0149021	0.186207
REPIN1	0.107278	0.0312351	0.00698114	0.156022	0.0399915	0.0326226	0.020274	0.121483	0.0114402	0.0336155	0.000258866	0.114061	0.00874077	0.0226201	0.00581733	0.421052	0.0125368	0.0502302	0.0179635	0.0270229	0.0170903	0.143783
ALG3	0.0244049	0.124806	0.633386	0.0117037	0.0712	0.0104631	0.149397	0.30955	0.0134761	0.074276	0.0954487	0.359084	0.0962405	0.111517	0.0375356	0.0124198	0.0467526	0.0452489	0.0343812	0.0031452	0.024432	0.583174
VAMP2	0.0257256	0.0170639	0.629266	0.0153153	0.131136	0.014146	0.226492	0.0377714	0.0782855	0.093051	0.766064	0.766305	0.489164	0.0559212	0.125829	0.447719	0.910002	0.0112782	0.0690558	0.04483	0.135511	0.187364
RAB6C	0.00277557	0	0.402265	0.0413975	0	0.0226601	0.000240525	0	0.0620056	0.25857	0	0	0.157721	0.0672497	0.0187712	0	4.05953e-06	0	0	0	0.0759665	0
TXNDC5	0.158136	0.0219423	0.161191	0.0290614	0.241703	0.0242456	0.119071	0.0067291	0.0171329	0.0346608	0.0195533	0.0172378	0.0240714	0.0198583	0.0113206	0.0844448	0.00667586	0.0170988	0.0886411	0.0033409	0.0415212	0.00437681
ARFGAP3	0.128171	0.00417267	0.23214	0.00668939	0.190683	0.0206395	0.0380981	0.0143296	0.10798	0.0125592	0.0085904	0.00421351	0.0547513	0.0475498	0.0130108	0.0172668	0.033318	0.0257799	0.000441163	0.0387479	0.00761387	0.643039
DDOST	0.142667	0.0633998	0.603022	0.0728807	0.0299967	0.00215116	0.0282922	0.10575	0.0581132	0.213098	0.42232	0.112522	0.038471	0.278711	0.0218434	0.0592251	0.0357464	0.0109366	0.00366763	0.065533	0.0297974	0.00146761
ALG1L2	0.00580098	0.0638371	0.00625992	0.0240128	0.00582027	0.155645	0.29698	0.101508	0	0.0884812	0	0.0920171	0.0243988	0.0038172	0.0231968	0.0382838	0.0669605	0.00743804	0.0228433	0.014657	0.0510133	0.20192
ALG11	0.111648	0.00375378	0.11414	0.00701969	0.204046	0.0239593	0.00441025	0.0150018	0.0797459	0.158926	0.0801845	0.00665595	0.0148015	0.0178837	0.00329749	0.0282419	0.016094	0.0695011	0.181534	0.00361459	0.0315404	0.107417
RAB44	0.256445	1	0.218132	0.0936222	0.0272731	0.103022	0	0.195211	0	0	0	0.353181	0.0331638	0.0107283	0	0.0118777	0.154304	0.0423458	0.22044	0.107768	0.00284877	0

## Sheet: CancerStatus log2FC
Gene	BLCA	BRCA	COAD	ESCA	HNSC	KICH	KIRC	KIRP	LIHC	LUAD	LUSC	PRAD	READ	STAD	THCA	UCEC
DPM1	0.430359	0.499868	0.890557	0.706681	0.171426	0.36597	-0.147778	0.0899221	0.0468232	0.273776	0.733914	-0.0703964	0.608908	0.423995	-0.0838593	0.114339
ARF5	0.562657	0.812906	0.271155	0.31157	-0.121482	0.501059	0.160425	0.713371	0.160213	0.380655	0.774094	0.305463	0.352992	-0.429754	0.43606	0.759889
COPZ2	-0.952456	-0.881179	-0.637291	0.372332	0.78669	-0.399859	0.562063	0.523977	-0.386063	-0.225523	0.836291	-0.81469	-1.24122	-1.46355	-0.63973	-2.18053
TRAPPC6A	0.153068	0.971303	0.302048	0.0509394	-0.347639	-0.0276212	-0.463035	0.0279397	0.222869	0.253704	0.379494	0.499694	0.509133	-0.141137	-0.588488	0.930083
PIGQ	0.524624	1.28097	0.371336	0.0909631	0.178599	0.695601	-0.651031	0.124789	-0.147543	-0.0673539	-0.537716	0.251194	0.738512	-0.0416715	0.412154	1.03415
CYTH3	-0.17889	-0.597476	-0.114269	-0.00699496	0.385765	0.631744	-0.260454	-0.135787	0.728785	0.111162	-0.815298	0.781648	-0.434947	-0.137157	-1.03116	-0.694805
SEC62	-0.562349	-0.190596	-0.2868	-0.426096	0.0384028	-0.127913	-0.417427	-0.494047	-0.904044	-0.221121	-0.0857923	-0.290347	-0.722805	-0.158034	-0.308575	-0.573259
POMT2	0.622709	0.100589	0.278873	0.530615	0.543835	0.494639	-0.201847	0.481256	0.597205	0.560692	0.485899	0.101904	0.237798	0.299539	-0.173714	0.559666
RABGAP1	-0.942557	-0.21438	-0.40496	-0.155855	-0.134339	0.222156	-0.305156	-0.31956	0.147654	-0.265419	-0.182116	-0.426105	-0.771131	-0.537655	-0.411753	-0.47604
CAPN1	0.438439	0.569523	-0.13028	0.217003	-0.431088	0.720871	-0.403749	0.761602	0.260317	0.432801	0.800222	-0.364337	0.183248	-0.508189	0.327871	0.795205
WAS	-0.33482	0.644503	-1.0355	0.704062	0.374135	0.451947	2.0607	1.534	-0.310124	-0.763465	-1.4162	0.10759	-1.04539	-0.263874	-0.476748	0.836542
GLT8D1	0.703003	0.161577	0.346827	-0.107501	0.0468379	0.0452617	-0.501995	0.385905	0.0111292	0.0808043	-0.234443	0.185293	0.133205	0.0754427	-0.109829	-0.0367952
RALBP1	0.74822	-0.0245751	-0.406764	-0.0173391	-0.0644189	-0.44963	-1.5601	-0.936036	0.229393	0.0218837	0.165756	-0.249024	-0.70943	0.0272654	0.127004	0.0654964
ERP44	0.205347	0.0354543	-0.108707	0.101685	0.226521	0.488206	-0.00407329	0.121026	-0.150377	-0.0448862	-0.101313	0.197578	-0.142555	-0.0913791	0.0522863	0.417776
SEC63	-0.417068	0.104122	0.201223	-0.490402	-0.153124	-0.440453	-0.0930588	-0.0696417	-0.282151	-0.192828	-0.252552	-0.062874	0.0174914	0.0688951	-0.0479044	-0.388119
RABEP1	-0.637202	0.146384	-0.309333	-0.046764	-0.150947	0.211605	-0.452441	-0.00870146	-0.544602	-0.422262	-0.515843	0.121569	-0.725922	-0.149067	-0.0072424	-0.525606
BAK1	0.816967	1.07111	-0.79756	0.90093	0.77401	-0.360326	-0.245799	0.188369	0.927735	0.794559	1.04641	0.0591364	-0.441736	-0.32855	0.127671	1.4264
ALG1	0.34653	1.01266	0.462691	-0.0909202	0.340618	0.724821	-0.0114943	0.399988	0.380197	0.580914	-0.00226106	0.186345	0.525515	0.112263	0.127156	0.539877
FUT8	0.0583036	1.08344	0.955519	-0.720922	0.208897	-0.313005	-0.0461108	1.3534	-0.024492	1.44993	0.758632	-0.523494	0.539873	0.0221188	0.295354	-0.147825
TBC1D23	0.129806	0.0219119	-0.16767	0.182308	0.164248	0.227802	-0.233566	-0.0451923	-0.398658	0.0965574	0.372168	-0.226422	-0.51733	-0.0205493	0.13419	-0.186946
RAB27B	0.581178	0.388671	-0.332021	-1.19351	-0.84688	3.77072	0.355562	1.63793	0.373625	0.86586	-0.470707	-0.114907	-1.2411	-0.500337	3.61584	1.03192
HSPA5	0.644205	0.861332	0.345836	0.530959	0.456128	0.0415763	-0.0168921	0.0432308	0.444275	0.912787	0.601849	0.190907	0.3057	0.396529	-0.533467	0.925396
ARAP2	0.375851	0.049543	0.0362813	0.174098	-0.162038	-0.117253	0.144371	0.345188	-0.922044	-1.14761	-1.04141	-0.0292656	-0.306364	-0.0101448	-1.01206	0.0263251
VAMP3	-0.196578	-0.731603	-0.231703	0.190795	-0.104939	-0.488092	0.0390533	-0.0172912	-0.1053	-0.587123	-0.733348	-0.498931	-0.409925	-0.32754	0.304028	-0.928565
HERPUD1	-0.261253	-0.113693	-0.850098	-1.0612	-0.444078	0.919752	0.0864878	0.0013897	-0.574807	0.11165	-0.396956	-0.278397	-0.803927	-0.935573	-0.55575	0.0200966
USE1	0.128428	0.145406	0.298056	0.198299	-0.128893	0.110282	0.642393	0.284354	0.31964	0.128936	0.441051	0.500259	0.284275	-0.585151	0.272821	0.390857
TRAPPC3	0.303482	0.228499	-0.0239739	0.254379	-0.0318281	-0.234324	-0.0920874	0.141284	0.179908	0.240216	0.170298	0.0739543	-0.239237	-0.235614	0.154892	0.576742
TBC1D22A	-0.0134441	-0.0497847	-0.477346	-0.239364	-0.0384795	0.605791	0.246127	0.182478	0.430284	-0.217666	0.013117	-0.157046	-0.164807	-0.567168	0.007862	-0.0129858
CUL1	-0.138369	0.0823709	0.377778	0.258533	-0.0975176	0.619248	0.181673	0.274193	-0.0945161	0.0346277	0.282053	-0.280119	0.159759	0.00679771	0.137759	0.028885
EIF2AK2	0.420255	0.339078	0.423692	0.781355	1.14995	-0.287687	-0.197301	-0.150485	-0.121664	0.253448	0.189465	-0.0500435	0.141055	0.462439	-0.0807253	0.107622
SEC61A1	0.770574	0.682566	0.333293	0.0148214	0.407508	0.970423	0.22059	0.314286	0.41056	0.684449	0.661881	0.3784	0.459301	0.189455	0.271116	0.94635
PSD	-3.9155	0.967019	-3.20928	-0.591227	0.560135	0.195628	0.0680852	0.369333	0.325842	0.624863	0.724538	-0.603576	-4.07861	-2.98705	0.883188	-3.12797
PIGV	0.129628	-0.105247	-0.27966	-0.220817	-0.151463	-0.751083	-0.620291	-0.122392	-0.944635	0.159801	-0.0812418	-0.0159152	-0.0642839	-0.272043	-0.0282261	-0.273424
CTSA	0.679287	0.556007	-0.783089	0.416443	0.39155	1.2956	-0.205472	0.39971	0.942455	0.629794	-0.0458331	0.1502	-0.113047	0.382976	1.03624	1.05538
AP3D1	0.121157	0.473377	0.179544	0.0332618	-0.0311788	0.956165	-0.264698	-0.0788591	0.46231	0.346285	0.258643	0.213496	0.383191	0.00652557	0.0545078	0.522348
PDIA5	0.703161	0.670404	0.351492	-0.485511	1.22584	-1.0559	1.65148	-0.150535	-0.713858	0.299895	0.418387	0.798104	0.231286	-0.0499678	-0.534771	0.906058
TBC1D22B	0.108596	0.302737	-0.32012	0.0765514	-0.445256	-0.0481621	-0.044052	0.452349	0.732846	0.31072	0.194735	0.255276	-0.373288	-0.2462	0.461344	0.332627
SEC61A2	0.879358	0.908065	0.705272	0.615781	0.534825	-0.965915	0.132419	0.303155	-0.34539	1.02997	1.1083	0.161772	0.411783	0.750046	0.109304	0.773856
TBC1D1	-0.927774	0.0762528	-0.948026	-0.434418	-0.262641	2.19331	-0.824686	-1.05368	-0.104309	-0.585724	-0.754059	-0.99316	-1.66716	-0.932224	-0.246686	-1.28632
ATXN3	-0.135373	-0.387379	-0.0336489	-0.160033	0.0979569	-0.223312	0.0513378	-0.00968121	-0.148719	-0.295128	-0.286269	0.133773	-0.360236	-0.214056	0.0208884	-0.346642
ARFGEF1	0.195865	0.841873	0.0655029	0.0724079	-0.102806	0.997432	-0.846267	-0.553944	0.292243	0.615757	0.311704	-0.0103377	0.0162369	0.353421	0.216588	0.470062
TRAM1	0.636193	0.347263	0.19073	0.0809524	0.11456	0.166047	0.103073	0.315365	0.31546	0.295662	-0.765338	-0.210251	-0.0587375	0.533106	-0.19175	-0.136756
EVI5	-0.201061	-0.395098	0.0239437	-0.475384	-0.139193	-0.109961	-0.452951	-0.270147	-0.613499	-0.549826	-1.04547	-0.261677	-0.445721	0.0402701	-0.0253616	-0.60957
ROCK1	-1.31179	-0.339197	-0.453749	-0.298022	0.209673	0.309365	-0.117794	-0.443897	-0.21348	-0.373983	-0.640034	-0.363896	-0.931494	-0.105462	0.19068	-0.807016
ERLEC1	0.121245	0.340144	-0.0254339	-0.134869	-0.192142	0.175367	0.00360907	0.0921681	0.306028	0.224432	-0.187464	-0.417509	-0.520438	-0.141858	-0.0992748	-0.0539403
DNAJA2	-0.230936	-0.0646147	0.0455613	0.05246	-0.322468	0.710937	-0.175816	0.130355	-0.216277	0.0484519	0.133609	-0.0808094	-0.212813	-0.26738	0.0187983	-0.154216
PIGB	0.180124	-0.0535151	-0.259494	-0.0306745	-0.0661795	0.0189546	0.135389	-0.00549741	0.139926	0.129342	-0.0926043	-0.0828615	-0.537433	-0.0606964	-0.00682559	0.0634408
RAB27A	-1.0785	-0.0408196	-1.5971	-1.48409	-0.445916	-0.025917	-0.19923	-0.60299	-0.858867	-0.411792	-1.67717	-0.0366956	-1.91676	-1.1556	1.83512	-0.637403
UFD1L	0.593436	0.492989	0.230036	0.502411	0.547779	0.412785	0.265654	0.179776	0.684436	0.4839	1.04918	0.241129	0.155115	0.0312963	0.0784845	0.7046
EXOC5	-0.443046	-0.0533954	-0.0769368	0.238657	0.156045	0.414686	-0.163691	-0.199795	-0.346619	-0.124702	-0.00749647	-0.176819	-0.657272	-0.127819	-0.0694719	-0.119797
AP3M2	0.536362	0.667571	1.04248	1.09798	0.710709	0.160044	-0.127291	0.055297	0.928903	0.183655	0.888909	0.00449556	0.843253	0.80913	-0.00931033	0.155477
SEL1L	-0.362127	0.0577784	-0.718654	-0.502254	0.274717	1.18902	-0.321132	-0.434421	-0.398494	0.00580295	-0.276986	0.575025	-0.981299	0.00182137	-0.247698	-0.379343
UBE2D1	0.412803	0.160242	0.11719	0.745125	-0.300834	0.551228	-0.0533686	0.303733	0.066888	0.360869	0.128167	0.00357716	-0.26697	0.323687	0.126592	-0.0221545
ACAP1	-0.987834	0.43248	-0.741808	0.114267	0.50905	-0.256652	1.69489	0.686484	-0.0980025	0.38676	-0.272265	0.1116	-0.637826	-0.459676	-0.885504	0.0319327
DERL2	0.393133	0.107638	-0.3332	-0.0629676	0.109909	-0.25662	0.062605	0.404417	-0.0266567	0.339222	0.128203	-0.0966705	-0.476687	-0.179024	-0.136958	0.269402
NDE1	0.234271	0.995555	0.827879	0.719679	1.13738	0.00132767	0.388661	0.774714	0.595282	0.925854	1.50389	-0.658871	0.65047	-0.0856206	0.149077	0.404491
AP1M1	0.146206	0.0347775	0.108475	0.506338	0.417633	0.424848	0.201823	0.17297	0.195675	-0.420127	-0.438428	-0.0962726	0.137626	-0.428388	0.235616	0.0770027
NSF	0.34757	0.972592	-0.280685	0.331043	-0.48316	-0.259414	-0.366393	0.518986	0.56296	0.846563	0.365608	0.634998	-0.182134	0.414285	0.174114	0.641675
LMAN1	0.473368	0.412217	0.258694	-0.375114	0.0663291	0.987817	0.0661678	-0.449772	-0.857248	0.62227	0.452593	0.00221001	-0.330989	0.00869601	0.00891317	0.0943762
RAB7A	0.258681	0.159297	-0.0968553	0.554109	0.357338	0.351347	-0.281376	0.240363	-0.286157	-0.238687	0.356368	-0.0279017	-0.111024	-0.111668	0.294662	-0.000543639
SEC31B	0.114749	-0.710684	0.481078	-0.470244	-0.254159	0.29974	1.4799	0.944811	0.604091	0.394965	-0.348728	1.04308	0.654001	-0.0555851	0.00076079	-0.160763
ARHGEF1	0.47607	0.526193	0.57707	0.585059	0.6463	-0.274365	1.0439	0.422499	0.401769	-0.0112452	-0.29869	0.288348	0.673625	0.483843	-0.0439785	0.231707
MAP2K7	0.14227	0.123304	-0.0829311	0.000686936	0.042803	0.803756	0.228877	0.0748407	0.0872785	-0.0708031	0.212207	0.0331832	0.0317539	-0.384682	0.377255	-0.280093
DNAJC10	0.2702	0.516277	0.746744	-0.00400426	0.198197	-0.50024	-0.295556	0.109304	0.57261	0.904862	0.275547	0.381288	0.338897	0.610825	-0.120907	0.943894
PIK3C3	-0.261421	-0.211385	-0.432332	-0.206057	-0.306724	0.108758	-0.160574	-0.0758072	-0.192913	-0.327019	-0.221974	-0.329497	-0.861596	-0.142661	-0.23779	-0.495826
UBE2D4	-0.466493	-0.233796	0.216475	-0.306672	-1.05258	0.695146	-0.353556	0.224268	-0.15205	0.012761	-0.464178	0.07943	-0.0451676	-0.323399	-0.0255825	0.217751
SAR1A	0.00798295	-0.187639	0.192284	0.0351987	0.116679	0.218755	-0.211141	-0.18406	-0.180654	-0.407025	-0.581706	-0.0925082	-0.15436	0.0187688	-0.0710086	0.00326045
STX7	-0.543807	-0.654994	-0.210356	-0.298442	-0.451302	-0.488508	-0.197195	0.225002	0.0670611	-0.656494	-1.03943	-0.493776	-0.662845	-0.12473	-0.23326	-0.676655
RAB21	-0.516003	-0.108151	-0.0262633	0.131334	0.0489888	0.535482	-0.0523086	0.17503	-0.384709	-0.457512	-0.161101	-0.0520662	-0.323338	-0.219914	0.0964743	-0.461551
HSP90AA1	0.265839	0.537455	0.679072	1.01955	0.435569	0.877979	-0.970631	-0.101265	0.429529	0.299744	0.612955	-0.309961	0.529682	0.962497	-0.0233599	0.725963
UBA5	0.197646	0.190263	0.14669	-0.293817	0.0588533	0.754639	0.622331	-0.0879899	0.177807	0.215266	0.501224	0.0978216	-0.0410993	0.000709453	-0.122979	0.133377
RAB10	-0.149072	0.442885	-0.0400227	0.255094	-0.694342	0.255304	-0.15198	0.168328	0.329715	0.434032	0.885886	-0.0392757	-0.286603	-0.481414	-0.198143	0.353084
DNAJA1	0.0507459	0.618963	0.521205	0.562417	0.292189	-0.012128	-0.491818	-0.411726	-0.318952	-0.181219	-0.358536	0.00576784	0.613245	0.466416	-0.256615	0.41557
B4GALT1	0.243532	0.710005	-0.634178	0.211088	0.363139	-0.58014	-0.367292	0.358215	-0.6965	0.457729	0.11012	-0.348123	-0.486654	0.140369	0.114984	1.92888
EIF2AK1	1.01054	0.928787	0.448215	0.40237	0.275523	0.778634	-0.246468	0.35416	0.0946823	1.00752	0.763052	0.564658	0.57411	0.489948	0.158229	1.00681
TMED2	0.566305	0.684783	0.461693	0.176267	-0.0394768	0.645395	0.281892	0.297435	-0.0869636	0.807057	0.694329	0.134466	0.0129265	0.12973	-0.00429953	0.486205
ERO1B	0.0108324	-0.0643949	-0.244174	-3.23607	0.202779	0.211391	-0.176285	-0.662965	0.271313	1.13747	0.517879	0.429427	-1.16385	-0.788222	-0.982735	-0.891911
ALG9	-1.01261	-0.628796	0.150978	-0.641033	-0.232824	-0.519833	0.03793	-0.162004	0.0843768	0.368835	0.0131924	-0.144153	-0.101261	-0.193522	0.00955805	-0.470795
BAX	0.944787	1.20722	0.396228	1.15505	0.613427	0.375309	1.12406	1.69264	0.907601	0.267397	0.181064	0.624616	0.56193	0.290187	1.14729	1.08848
PIGS	0.42538	0.159181	-0.768767	-0.560536	0.198756	-0.959868	-0.603533	0.0279243	0.446133	-0.0138239	0.325597	-0.0264445	-0.644953	-0.352793	0.0180486	0.694526
GMCL1	0.461685	0.162723	-0.0735375	0.528385	-0.0401627	-0.295071	0.0755951	-0.235328	0.156062	0.506508	0.792649	0.199684	-0.456871	0.332266	0.192018	0.315365
ALG6	0.783354	0.664511	0.145423	0.620224	0.00677447	-0.506309	0.0799943	0.179204	0.469455	0.72979	0.846887	0.629325	-0.0465908	0.57869	-0.0889582	0.724399
ASAP3	-0.354075	0.0656361	-1.92854	-1.3401	-1.2682	1.03437	-1.21783	-0.405204	0.785739	-0.395427	-0.767178	-0.0423787	-1.33521	-1.11151	-0.405025	-0.682857
EDEM2	0.890317	0.672797	0.394607	0.710647	0.610733	0.486802	0.532068	0.662962	0.279229	0.05319	-0.272015	0.182555	0.699029	0.238714	0.43573	1.17088
NSFL1C	0.370339	0.178017	-0.0167289	0.444863	0.0925222	0.326749	0.144693	0.279741	0.337136	0.169938	0.52749	-0.100146	0.0532164	0.017212	0.18673	0.317465
ERP29	0.505826	0.443125	-0.0814598	-0.140523	0.0579269	0.318918	-0.438817	0.59994	-0.329845	0.27082	0.0458672	0.269681	-0.278189	-0.122246	0.185023	0.86585
GANAB	0.557747	0.46775	0.217766	0.312682	0.622067	0.660025	-0.0570894	-0.137664	-0.0860268	0.426463	0.596106	0.1791	0.269348	0.303246	0.0389261	0.519577
DNAJB11	0.980187	0.890073	0.24618	0.873772	0.871146	0.419522	0.336851	0.553539	0.875581	0.826277	1.62423	0.343681	0.214261	0.46487	-0.254807	1.1583
RAB11FIP3	-0.493673	0.911272	0.478597	-0.323097	-0.134254	-0.0276765	-0.370145	-0.749268	0.393129	-0.216562	-0.455834	0.458628	0.578476	-0.251242	0.22213	0.0431634
EXOC1	0.14284	-0.214262	0.00695266	-0.0589843	-0.416413	0.40002	0.0944504	0.10635	0.200642	0.167844	0.150907	-0.0577014	-0.0279799	0.0404841	0.0756945	-0.21939
SNAP23	-0.0972053	0.0526923	-0.582722	0.021103	-0.125542	0.0256975	-0.104295	-0.183485	-0.000526298	-0.404977	-0.583313	-0.00530162	-0.735735	-0.0662227	0.267293	-0.544583
TBC1D2	0.432374	0.596149	-0.210322	0.656859	0.0517456	2.21276	0.660745	0.89015	-0.258141	-1.01844	-0.592105	-0.843868	0.508799	-0.349096	2.03326	1.02703
HSP90AB1	0.316761	0.638367	1.10215	0.901457	0.335096	0.456025	0.0193468	0.264157	0.97603	0.702771	0.788674	0.19028	1.04274	0.859702	0.167707	0.0119412
RAB18	-0.14067	0.343165	-0.456722	0.176304	-0.0963341	-0.18319	-0.479815	-0.259566	-0.426785	0.113243	0.349223	0.180254	-0.93434	-0.481063	0.177891	-0.436574
STX1B	-0.0719282	-0.388181	0.0153156	0.28501	0.282907	-1.20029	1.58856	1.47294	-0.20693	0.727832	0.447146	-0.167588	-0.391035	-0.185495	1.52021	-1.42314
SNAP29	-0.00721455	0.375346	-0.589165	-0.244743	0.171397	0.125177	-0.0806817	-0.173704	-0.039025	0.0339866	0.179262	0.0324741	-0.634602	-0.534214	0.125472	-0.045968
DERL3	0.275426	1.07005	-1.25424	-0.352974	0.785824	-0.403549	2.0308	0.665441	1.27023	2.23214	1.08554	-0.683636	-0.744199	-2.47315	0.256556	1.28366
TBC1D10A	-0.43187	0.172275	-0.815658	-0.226177	-0.106499	-0.453168	-0.155188	-0.622471	-0.21418	0.160665	0.394792	-0.326921	-0.69467	-0.865191	0.446498	-0.201912
CYTH4	-0.0936861	0.0987344	-0.886944	0.578933	0.559935	0.739316	1.84551	0.935246	0.0549577	-0.27525	-1.0261	-0.00881131	-0.866742	-0.179869	-0.177344	0.489756
GGA1	0.327615	0.454345	-0.0852625	0.000631452	-0.281771	0.770197	0.106975	0.439183	0.483361	0.158063	0.0811403	0.371817	0.0924487	-0.057303	0.206591	0.439222
PICK1	0.52594	0.25811	0.212168	-0.119436	-0.121972	0.689146	0.0529898	0.228959	0.165109	0.231093	0.203688	0.442381	0.288164	-0.17046	0.0438694	0.718935
KDELR3	1.3663	1.14613	1.07194	0.222309	0.896071	-0.817051	0.509505	1.28948	1.01902	2.2557	1.20185	-0.065894	0.294069	0.406848	1.56571	1.05822
RAB36	0.441057	0.630013	1.93851	0.659235	-0.253738	-0.543008	-0.0854926	0.734195	-0.101903	-0.538928	-0.6235	-0.174544	1.44218	0.198551	-0.206085	0.307455
AP1B1	0.530942	0.443945	-0.512445	-0.320076	-0.423892	1.35538	-0.0637028	0.0675379	0.0689497	0.121422	0.271311	0.106813	-0.244337	-0.340879	0.113526	1.04226
SGSM3	0.192051	0.36996	-0.412149	-1.04492	-0.456459	0.647658	-0.0634612	-0.111972	0.47393	0.414438	0.167505	0.603241	-0.349375	-0.863052	-0.352367	0.773761
IFT27	0.400396	0.362247	-0.177191	-0.277941	0.139646	0.514561	-0.0511813	0.757946	0.553095	0.276117	0.408473	0.312388	-0.290215	-0.576843	-0.248716	0.145322
RBX1	0.398632	0.629545	0.104377	0.325842	0.0807485	0.215761	0.240929	0.366299	0.308803	-0.0355141	0.296657	0.211938	-0.247817	-0.233373	0.110829	0.622095
PIGH	0.0219629	0.161535	0.0116557	-0.134052	-0.0957195	-0.175672	-1.0027	-0.965375	0.164184	0.0112719	0.168364	0.0962316	0.0058627	-0.298644	-0.0808196	-0.111632
VTI1B	-0.231031	-0.67228	-0.71254	-0.330135	-0.146015	0.837192	-0.617672	-0.350867	-0.414831	-0.253211	-0.363785	0.0523269	-0.772388	-0.445432	-0.195283	0.0483363
TMED8	-0.098455	0.215882	-0.012729	0.0676832	0.471985	-0.0177466	-0.574897	-0.706774	-0.302335	0.0628253	-0.0980202	-0.0192836	-0.535022	-0.0178637	-0.436577	-0.466588
GALNT16	-1.73144	-0.863235	-2.69413	-2.04702	-3.17942	1.18468	-1.12545	0.504591	-0.92768	-1.32659	-2.1727	-0.341141	-2.7898	-1.05012	0.394417	0.870496
ARHGAP5	-0.601562	-0.547647	-0.0582046	0.0935226	-0.398437	0.740493	-0.844831	-0.439791	-0.310949	0.0593994	-0.196798	-0.37482	-0.594004	-0.377288	-0.0948658	-0.499918
SRP54	0.136951	0.720795	0.0377289	0.294544	0.0835806	0.279096	-0.268961	-0.205111	-0.135437	0.775493	0.358103	0.138752	-0.111115	0.113323	0.0216656	0.391889
SEC23A	-1.14943	-0.449762	-0.794137	0.285059	0.488456	-0.0392928	0.459527	0.0335062	-0.657247	0.589274	0.264095	-1.156	-0.902177	-0.664271	0.48926	-1.11108
DNAJC5	0.0887811	0.532577	0.0856134	-0.2039	-0.187075	1.17699	-0.30703	0.237328	0.752552	0.234473	0.260686	0.344916	0.384726	-0.365674	-0.0278692	0.549759
ARFGAP1	0.788901	1.15189	1.1951	0.480004	0.82831	1.0826	0.595349	0.702115	0.69923	0.88795	0.558865	0.522636	1.50255	0.649918	0.215181	0.677276
SEC23B	0.419551	0.763034	0.576142	-0.00815964	-0.335853	0.209381	-0.392406	-0.158769	0.279983	0.258356	-0.0268021	0.158063	0.579357	0.340345	-0.216621	1.23988
PIGU	0.986284	0.990424	0.826019	0.844849	0.27463	0.410343	-0.128663	0.44289	1.13936	0.804571	0.9555	0.241082	1.06002	0.745227	0.374122	0.578658
SMCHD1	-0.262795	-0.0790384	-0.990244	0.246132	0.333149	0.23928	0.0516414	-0.23189	0.164702	0.264804	0.00825274	-0.113665	-1.37075	0.209245	-0.201171	-0.537911
ALG13	0.0101606	0.0231347	0.202665	-0.0573297	-0.0986597	0.560159	0.296895	0.266652	0.29982	0.305251	0.00458505	0.213525	-0.230304	0.00574862	-0.103475	-0.195068
EEA1	-0.416239	-0.614104	0.114157	0.0842977	-0.768998	0.336425	-0.160195	-0.0660233	-0.0750322	-0.318709	-0.254848	-0.348943	-0.203677	-0.336476	-0.0821284	-1.12465
DNAJC3	-0.139014	0.125337	0.0564384	-0.325947	-0.265631	0.0612625	-0.102902	-0.301538	-0.116774	0.266845	-0.556217	-0.0350212	-0.135316	0.26023	-0.35915	-0.0211664
UGGT2	0.452398	0.0124363	1.34222	-0.16281	0.461009	-0.180009	-0.0181376	0.186557	0.451959	0.667375	0.0883411	0.0929844	0.799682	0.518367	0.228167	-0.00330707
ARHGEF7	0.276336	-0.531773	0.262363	-0.0971756	-0.0203104	0.323295	0.55431	0.0178346	0.067708	-0.13958	-0.239911	0.157647	0.330636	0.343052	-0.0764372	-0.223225
HAS3	-0.859416	-2.84531	-0.124033	0.916539	0.771289	-0.360964	0.383709	1.89841	0.594193	-0.034472	1.94279	-1.52298	0.925357	-1.08107	-0.609052	2.32937
COG4	0.486598	0.0368145	0.194611	0.201611	-0.0927553	-0.00834484	-0.0402519	0.514883	0.30883	0.253333	0.161625	0.0383862	0.268467	-0.128228	0.400926	0.47828
STUB1	-0.159027	0.666791	0.205358	-0.25007	-0.153848	0.670675	-0.0350632	0.247851	0.0679137	0.0666891	0.120653	0.16623	0.259836	-0.696743	0.314222	-0.0179248
GGA2	0.00363671	0.16941	0.153918	-0.490194	-0.0193349	1.15904	-0.411568	-0.168386	0.433091	-0.861376	-0.992294	-0.496903	0.0965498	-0.0219972	0.351558	0.336597
STX4	0.197021	0.533814	0.115638	0.235327	0.260748	0.213185	1.05115	1.17645	0.539339	0.315036	-0.0761636	0.155174	0.313027	-0.0391649	0.328023	0.358934
AP3B2	0.536317	0.297654	-0.699116	0.651572	0.685917	0.331771	-0.497503	0.906203	1.55378	0.988313	3.11205	-0.419639	-0.855397	0.036508	0.599237	-0.249038
RAB11A	-0.0484826	0.330501	-0.258953	-0.253604	-0.86232	0.573215	-0.370368	-0.147795	0.0458726	-0.272089	-0.188489	0.279303	-0.548898	-0.330734	0.462016	0.064626
RAB2A	0.0617388	0.44731	0.117823	-0.030301	-0.120998	0.394955	-0.392318	-0.131995	0.127041	0.306915	0.0398226	-0.0133513	-0.182496	-0.052579	-0.0340719	0.125624
TUSC3	0.770471	-0.0540402	-1.1964	1.14727	0.620712	-1.22303	-0.447308	1.12178	0.532698	0.399805	1.10838	0.336619	-2.14523	-0.496716	3.18744	0.116276
STX10	0.676238	0.680103	0.526506	0.415171	0.257629	0.0315319	0.611117	0.776081	0.90619	0.38068	0.0921003	0.333922	0.686808	-0.115158	0.257608	1.01559
TBC1D17	-0.301229	-0.305858	-0.180854	-0.344616	-0.403596	0.357886	-0.0355823	-0.161477	0.262039	-0.360959	-0.21802	0.035675	-0.0657246	-0.68991	0.0673863	-0.350139
PLIN3	0.271236	0.657949	-0.622483	0.308571	-0.563227	-0.627459	0.240826	0.556695	0.238702	0.663778	0.39971	-0.047536	-0.331571	-0.881323	0.283534	0.718961
NAPA	-0.13382	0.614464	-0.350611	-0.156693	-0.458401	0.826705	-0.376788	-0.124961	-0.178	-0.360227	-0.399574	0.0838405	-0.133963	-0.523468	-0.0395877	0.0972958
KDELR1	0.794562	0.68017	0.229931	0.266824	0.28457	0.680296	0.0867447	0.248186	0.247126	0.619976	0.455778	0.162721	0.289403	0.125589	0.334459	0.447731
CYTH2	0.333961	0.599173	0.208394	0.23565	-0.197776	-0.0827236	0.245233	0.50073	0.599262	0.170651	-0.000841515	0.514836	0.227793	-0.0840845	0.178668	0.787563
HAS1	-3.13887	-2.2939	-0.142332	-1.66074	-0.381837	-2.16895	-0.273111	-0.0760386	-0.787301	-3.35726	-3.16155	0.256405	-1.43795	-1.54186	-0.224154	-3.1645
RAB3D	-0.111453	1.09463	0.806014	-0.813271	-0.286238	-0.954745	0.152091	0.579168	1.60332	0.408475	0.504238	0.748165	0.555132	-0.495465	0.59821	1.13526
[truncated: 434 more rows]

## Sheet: CancerStatus pval
Gene	BLCA	BRCA	COAD	ESCA	HNSC	KICH	KIRC	KIRP	LIHC	LUAD	LUSC	PRAD	READ	STAD	THCA	UCEC
[truncated: 575 more rows]

[truncated: 4 more sheets: CancerStatus DEscore, TumorStage log2FC, TumorStage pval, TumorStage DEscore]
